# Supplementary material for: 5,8-Dihy­droxy-2,2-dimethyl-12-(3-methyl­but-2-en­yl)pyrano[3,2-b]xanthen-6-one (brasixanthone B)
Source: IUCrdata. 2023 Jan 6;8(Pt 1):x221198. doi: 10.1107/S2414314622011981 (PMC9912322; doi:10.1107/S2414314622011981)
Supplement: Supplementary file 1 [file x-08-x221198-sup1.cif]

##############################################################################
#                                                                            #
# This CIF contains the data for a data article accepted for                 #
# publication in IUCrData. It conforms to the requirements of                #
# Notes for Authors for IUCrData, and has been                               #
# peer reviewed under the auspices of IUCrData.                              #
#                                                                            #
# Full details of the Crystallographic Information File format               #
# are given in the paper "The Crystallographic Information File (CIF):       #
# a New Standard Archive File for Crystallography" by S. R. Hall, F. H.      #
# Allen and I. D. Brown [Acta Cryst. (1991), A47, 655-685].                  #
#                                                                            #
# The current version of the core CIF dictionary is obtainable from          #
# ftp://ftp.iucr.org/pub/cif_core.dic.                                       #
#                                                                            #
# Software is freely available for graphical display of the structure(s)     #
# in this CIF. For information consult the CIF software page                 #
# http://www.iucr.org/resources/cif/software.                                #
#                                                                            #
# This file may be used for bona fide research purposes within the           #
# scientific community so long as proper attribution is given to the data    # 
# article from which it was obtained.                                        #
#                                                                            #
##############################################################################
data_I
_database_code_depnum_ccdc_archive 'CCDC 2227328'
_audit_creation_method     'SHELXL-2014/7'
_journal_date_recd_electronic     2022-10-12
_journal_date_accepted     2022-12-19
_journal_name_full     'IUCrData'
_journal_year     2023
_journal_volume     8
_journal_issue      1
_journal_page_first     0
_journal_page_last     0
_journal_paper_category     HO
_journal_paper_doi     10.1107/S2414314622011981
_journal_coeditor_code     PK4037
_publ_contact_author_name     'Vivien Yi Mian Jong'
_publ_contact_author_address
;
Centre of Applied Science Studies,
Universiti Teknologi MARA Sarawak,
94300 Kota Samarahan,
Sarawak, Malaysia
;
_publ_contact_author_email     'vivien@uitm.edu.my'
_publ_contact_author_fax     ?
_publ_contact_author_phone     ?
_publ_section_title
;\
5,8-Dihydroxy-2,2-dimethyl-12-(3-methylbut-2-enyl)pyrano[3,2-<i>b</i>]xanthen-\
6-one (brasixanthone B)
;
_publ_section_title_footnote     .
loop_
    _publ_author_name
    _publ_author_footnote
    _publ_author_address
    'Binti Seruji, Nurr Maria Ulfa' .
;
Centre of Applied Science Studies,
Universiti Teknologi MARA Sarawak,
94300 Kota Samarahan,
Sarawak,
Malaysia
;
    'Rosli, Mohd Mustaqim' .
;
X-ray Crystallography Unit,
School of Physics,
University Sains Malaysia,
11800 USM,
Penang, .
Malaysia
;
    'Jong, Vivien Yi Mian' .
;
Centre of Applied Science Studies,
Universiti Teknologi MARA Sarawak,
94300 Kota Samarahan,
Sarawak,
Malaysia
;
    'Karunakaran, Thiruventhan' .
;
Centre of Drug Research,
Universiti Sains Malaysia,
11800 USM,
Pulau Pinang, Malaysia
School of Chemical Sciences,
Universiti Sains Malaysia
11800 USM,
Penang, Malaysia
;
    'Lizazman, Mas Atikah' .
;
Centre of Applied Science Studies,
Universiti Teknologi MARA Sarawak,
94300 Kota Samarahan,
Sarawak,
Malaysia
;
    'Marlina, Anita' .
;
Research Centre for Chemistry,
National Research and Innovation Agency,
Indonesia
Department of Chemistry,
Faculty of Science,
University of Malaya,
50603, Malaysia
;
    'Binti Halid, Yanti Yana' .
;
Centre of Applied Science Studies,
Universiti Teknologi MARA Sarawak,
94300 Kota Samarahan,
Sarawak,
Malaysia
;
_publ_section_synopsis
;
The crystal structure of brasixanthone B, a naturally occurring xanthone
isolated from the stem bark of <i>Calophyllum gracilentum</i>, is reported.
The molecule is characterized by a xanthone skeleton of three fused
six-membered rings plus an additional fused pyrano ring and one
3-methylbut-2-enyl side chain.
;
_chemical_name_systematic
;\
5,8-Dihydroxy-2,2-dimethyl-12-(3-methylbut-2-enyl)pyrano[3,2-<i>b</i>]xanthen-\
6-one
;
_chemical_name_common
;
Brasixanthone B
;
_chemical_formula_moiety     'C23 H22 O5'
_chemical_formula_sum     'C23 H22 O5'
_chemical_formula_iupac     'C23 H22 O5'
_chemical_formula_weight     378.40
_chemical_melting_point     ?
_space_group_crystal_system     monoclinic
_space_group_name_H-M_alt     'P 21/n'
_space_group_name_Hall     '-P 2yn'
loop_
    _space_group_symop_operation_xyz
    'x, y, z'
    '-x+1/2, y+1/2, -z+1/2'
    '-x, -y, -z'
    'x-1/2, -y-1/2, z-1/2'
_cell_length_a     13.071(3)
_cell_length_b     10.458(3)
_cell_length_c     13.358(3)
_cell_angle_alpha     90
_cell_angle_beta     90.576(19)
_cell_angle_gamma     90
_cell_volume     1825.9(8)
_cell_formula_units_Z     4
_cell_measurement_reflns_used     2238
_cell_measurement_theta_min     2.17
_cell_measurement_theta_max     25.995
_cell_measurement_temperature     296(2)
_exptl_crystal_description     'Block'
_exptl_crystal_colour     'orange'
_exptl_crystal_size_max     0.310
_exptl_crystal_size_mid     0.310
_exptl_crystal_size_min     0.305
_exptl_crystal_density_diffrn     1.377
_exptl_crystal_density_meas     ?
_exptl_crystal_density_method     ?
_exptl_crystal_F_000     800
_exptl_absorpt_coefficient_mu     0.097
_exptl_absorpt_correction_type     multi-scan
_exptl_absorpt_process_details
;
(SADABS; Bruker, 2012)
;
_exptl_absorpt_correction_T_min     0.7730
_exptl_absorpt_correction_T_max     0.9444
_diffrn_ambient_temperature     296(2)
_diffrn_source     'fine-focus sealed tube'
_diffrn_radiation_type     MoK\a
_diffrn_radiation_wavelength     0.71073
_diffrn_measurement_device_type     'Bruker APEX Duo CCD area detector'
_diffrn_measurement_method     '\f and \w scans'
_diffrn_detector_area_resol_mean     ?
_diffrn_reflns_number     39924
_diffrn_reflns_av_R_equivalents     0.1168
_diffrn_reflns_av_unetI/netI     0.0503
_diffrn_reflns_theta_min     2.169
_diffrn_reflns_theta_max     22.498
_diffrn_reflns_theta_full     22.498
_diffrn_measured_fraction_theta_max     1.000
_diffrn_measured_fraction_theta_full     1.000
_diffrn_reflns_limit_h_min     -14
_diffrn_reflns_limit_h_max     14
_diffrn_reflns_limit_k_min     -11
_diffrn_reflns_limit_k_max     11
_diffrn_reflns_limit_l_min     -14
_diffrn_reflns_limit_l_max     14
_refine_special_details
;
The O-bound H atoms were located in a difference map, but fixed
during refinement, with distance set to 0.82 \%A and U~iso~(H) = 1.5U~eq~(O).
The remaining H atoms were place in calculated positions with d(C-H) = 0.93 \%A
for aromatic, 0.97 \%A for CH~2~ and 0.96 \%A for CH~3~ atoms. The U~iso~(H)
values were constrained to be 1.5U~eq~ of the carrier atom for methyl H atoms
and 1.2U~eq~ for the remaining H atoms.
;
_reflns_number_total     2381
_reflns_number_gt     1409
_reflns_threshold_expression     'I > 2\s(I)'
_refine_ls_structure_factor_coef     Fsqd
_refine_ls_matrix_type     full
_refine_ls_R_factor_all     0.1102
_refine_ls_R_factor_gt     0.0628
_refine_ls_wR_factor_gt     0.1543
_refine_ls_wR_factor_ref     0.1975
_refine_ls_goodness_of_fit_ref     1.076
_refine_ls_restrained_S_all     1.076
_refine_ls_number_reflns     2381
_refine_ls_number_parameters     257
_refine_ls_number_restraints     0
_refine_ls_hydrogen_treatment     constr
_refine_ls_weighting_scheme     calc
_refine_ls_weighting_details
              'w=1/[\s^2^(Fo^2^)+(0.1114P)^2^+0.0299P] where P=(Fo^2^+2Fc^2^)/3'
_atom_sites_solution_hydrogens     mixed
_atom_sites_solution_primary     ?
_atom_sites_solution_secondary     ?
_refine_ls_shift/su_max     0.000
_refine_ls_shift/su_mean     0.000
_refine_diff_density_max     0.274
_refine_diff_density_min     -0.237
_refine_ls_extinction_method     none
_refine_ls_extinction_coef     .
loop_
    _atom_type_symbol
    _atom_type_description
    _atom_type_scat_dispersion_real
    _atom_type_scat_dispersion_imag
    _atom_type_scat_source
    'C' 'C' 0.0033 0.0016
                         'International Tables Vol C Tables 4.2.6.8 and 6.1.1.4'
    'H' 'H' 0.0000 0.0000
                         'International Tables Vol C Tables 4.2.6.8 and 6.1.1.4'
    'O' 'O' 0.0106 0.0060
                         'International Tables Vol C Tables 4.2.6.8 and 6.1.1.4'
_computing_data_collection
;
APEX2 (Bruker, 2012)
;
_computing_cell_refinement
;
SAINT (Bruker, 2012)
;
_computing_data_reduction
;
SAINT (Bruker, 2012)
;
_computing_structure_solution
;
<i>SHELXT</i> (Sheldrick, 2015<i>a</i>)
;
_computing_structure_refinement
;
<i>SHELXL2014/7</i> (Sheldrick, 2015<i>b</i>)
;
_computing_molecular_graphics
;
SHELXTL (Sheldrick, 2008)
;
_computing_publication_material
;
SHELXTL (Sheldrick, 2008) and PLATON (Spek, 2020)
;
loop_
    _atom_site_type_symbol
    _atom_site_label
    _atom_site_fract_x
    _atom_site_fract_y
    _atom_site_fract_z
    _atom_site_U_iso_or_equiv
    _atom_site_adp_type
    _atom_site_calc_flag
    _atom_site_occupancy
    _atom_site_disorder_assembly
    _atom_site_disorder_group
    O O1 0.6393(2) 0.7811(2) 0.86169(18) 0.0705(8) Uani d 1 . .
    O O2 0.44525(18) 0.4259(2) 0.80181(17) 0.0591(7) Uani d 1 . .
    O O3 0.70808(19) 0.4135(2) 1.04401(18) 0.0706(8) Uani d 1 . .
    H H1O3 0.6883 0.3391 1.0424 0.106 Uiso d 1 . .
    O O4 0.60038(19) 0.2194(2) 1.00573(19) 0.0700(8) Uani d 1 . .
    O O5 0.3386(2) -0.0672(2) 0.8438(2) 0.0850(9) Uani d 1 . .
    H H1O5 0.3681 -0.1001 0.8918 0.127 Uiso d 1 . .
    C C1 0.7421(3) 0.8284(4) 0.8784(3) 0.0756(12) Uani d 1 . .
    C C2 0.7815(3) 0.7784(4) 0.9731(3) 0.0755(12) Uani d 1 . .
    H H2A 0.8273 0.8272 1.0107 0.091 Uiso calc 1 . .
    C C3 0.7539(3) 0.6671(4) 1.0056(3) 0.0694(11) Uani d 1 . .
    H H3A 0.7841 0.6333 1.0632 0.083 Uiso calc 1 . .
    C C4 0.6778(3) 0.5970(4) 0.9535(3) 0.0554(10) Uani d 1 . .
    C C5 0.6545(3) 0.4736(4) 0.9740(3) 0.0560(10) Uani d 1 . .
    C C6 0.5765(3) 0.4110(3) 0.9236(3) 0.0496(9) Uani d 1 . .
    C C7 0.5540(3) 0.2827(4) 0.9415(3) 0.0536(10) Uani d 1 . .
    C C8 0.4738(3) 0.2279(4) 0.8831(3) 0.0515(9) Uani d 1 . .
    C C9 0.4461(3) 0.1026(4) 0.8922(3) 0.0629(11) Uani d 1 . .
    H H9A 0.4805 0.0505 0.9378 0.076 Uiso calc 1 . .
    C C10 0.3699(3) 0.0538(4) 0.8363(3) 0.0624(10) Uani d 1 . .
    C C11 0.3208(3) 0.1285(4) 0.7681(3) 0.0634(11) Uani d 1 . .
    H H11A 0.2690 0.0940 0.7282 0.076 Uiso calc 1 . .
    C C12 0.3464(3) 0.2513(4) 0.7580(3) 0.0604(10) Uani d 1 . .
    H H12A 0.3119 0.3026 0.7119 0.072 Uiso calc 1 . .
    C C13 0.4232(3) 0.3012(4) 0.8152(3) 0.0517(9) Uani d 1 . .
    C C14 0.5218(3) 0.4796(4) 0.8538(3) 0.0515(9) Uani d 1 . .
    C C15 0.5407(3) 0.6040(4) 0.8320(3) 0.0533(10) Uani d 1 . .
    C C16 0.6206(3) 0.6586(4) 0.8813(3) 0.0573(10) Uani d 1 . .
    C C17 0.7282(4) 0.9696(4) 0.8798(4) 0.0996(15) Uani d 1 . .
    H H17A 0.7940 1.0104 0.8830 0.149 Uiso calc 1 . .
    H H17B 0.6891 0.9933 0.9373 0.149 Uiso calc 1 . .
    H H17C 0.6928 0.9960 0.8200 0.149 Uiso calc 1 . .
    C C18 0.8048(4) 0.7856(5) 0.7928(4) 0.1052(16) Uani d 1 . .
    H H18A 0.8721 0.8217 0.7985 0.158 Uiso calc 1 . .
    H H18B 0.7734 0.8133 0.7313 0.158 Uiso calc 1 . .
    H H18C 0.8096 0.6940 0.7932 0.158 Uiso calc 1 . .
    C C19 0.4787(3) 0.6755(4) 0.7582(3) 0.0663(11) Uani d 1 . .
    H H19A 0.4081 0.6478 0.7629 0.080 Uiso calc 1 . .
    H H19B 0.4811 0.7657 0.7751 0.080 Uiso calc 1 . .
    C C20 0.5124(3) 0.6594(4) 0.6548(3) 0.0754(12) Uani d 1 . .
    H H20A 0.5130 0.5761 0.6304 0.091 Uiso calc 1 . .
    C C21 0.5412(4) 0.7472(6) 0.5937(4) 0.0971(16) Uani d 1 . .
    C C22 0.5441(5) 0.8841(6) 0.6180(5) 0.150(3) Uani d 1 . .
    H H22A 0.6108 0.9175 0.6039 0.225 Uiso calc 1 . .
    H H22B 0.5297 0.8957 0.6878 0.225 Uiso calc 1 . .
    H H22C 0.4938 0.9285 0.5784 0.225 Uiso calc 1 . .
    C C23 0.5722(4) 0.7131(7) 0.4911(4) 0.150(3) Uani d 1 . .
    H H23A 0.5340 0.7634 0.4437 0.225 Uiso calc 1 . .
    H H23B 0.5589 0.6240 0.4796 0.225 Uiso calc 1 . .
    H H23C 0.6439 0.7296 0.4834 0.225 Uiso calc 1 . .
loop_
    _atom_site_aniso_label
    _atom_site_aniso_U_11
    _atom_site_aniso_U_22
    _atom_site_aniso_U_33
    _atom_site_aniso_U_12
    _atom_site_aniso_U_13
    _atom_site_aniso_U_23
    O1 0.074(2) 0.0613(19) 0.0765(19) -0.0085(14) 0.0017(15) 0.0073(14)
    O2 0.0612(16) 0.0555(17) 0.0604(16) -0.0020(13) -0.0084(13) 0.0054(13)
    O3 0.0690(19) 0.0756(19) 0.0669(18) -0.0041(14) -0.0158(15) 0.0045(14)
    O4 0.0730(19) 0.0682(18) 0.0683(18) 0.0026(14) -0.0207(15) 0.0108(14)
    O5 0.099(2) 0.0598(19) 0.095(2) -0.0146(15) -0.0337(17) 0.0113(15)
    C1 0.070(3) 0.074(3) 0.083(3) -0.017(2) 0.005(3) 0.006(3)
    C2 0.067(3) 0.079(3) 0.081(3) -0.011(2) 0.000(2) -0.008(3)
    C3 0.068(3) 0.075(3) 0.065(3) -0.004(2) -0.004(2) -0.002(2)
    C4 0.049(2) 0.062(3) 0.055(2) -0.005(2) 0.0009(19) -0.001(2)
    C5 0.050(2) 0.067(3) 0.052(2) 0.009(2) -0.002(2) 0.004(2)
    C6 0.046(2) 0.054(2) 0.049(2) 0.0064(18) 0.0004(18) 0.0034(19)
    C7 0.051(2) 0.059(3) 0.051(2) 0.0056(19) -0.001(2) 0.006(2)
    C8 0.053(2) 0.053(2) 0.048(2) 0.0031(19) -0.0023(19) 0.0026(19)
    C9 0.067(3) 0.059(3) 0.063(3) 0.007(2) -0.013(2) 0.002(2)
    C10 0.068(3) 0.051(3) 0.067(3) 0.001(2) -0.011(2) 0.003(2)
    C11 0.066(3) 0.062(3) 0.062(3) -0.001(2) -0.013(2) 0.001(2)
    C12 0.061(3) 0.064(3) 0.055(2) 0.006(2) -0.011(2) 0.004(2)
    C13 0.055(2) 0.052(3) 0.048(2) -0.0012(19) 0.0014(19) 0.0014(19)
    C14 0.047(2) 0.055(3) 0.053(2) -0.0028(18) -0.0011(19) -0.0026(19)
    C15 0.054(2) 0.053(2) 0.052(2) 0.0002(19) 0.0054(19) 0.0014(19)
    C16 0.061(3) 0.056(3) 0.055(2) -0.003(2) 0.006(2) 0.003(2)
    C17 0.105(4) 0.076(3) 0.118(4) -0.027(3) -0.002(3) 0.008(3)
    C18 0.104(4) 0.123(4) 0.089(3) -0.019(3) 0.030(3) -0.004(3)
    C19 0.070(3) 0.059(3) 0.070(3) -0.002(2) -0.004(2) 0.015(2)
    C20 0.075(3) 0.085(3) 0.066(3) 0.002(2) -0.008(2) 0.008(3)
    C21 0.086(3) 0.128(5) 0.078(4) -0.023(3) -0.012(3) 0.034(3)
    C22 0.181(6) 0.117(5) 0.151(6) -0.050(4) -0.026(5) 0.068(4)
    C23 0.122(5) 0.263(8) 0.065(4) -0.019(5) 0.005(3) 0.032(4)
_geom_special_details
;
 All esds (except the esd in the dihedral angle between two l.s. planes)
 are estimated using the full covariance matrix.  The cell esds are taken
 into account individually in the estimation of esds in distances, angles
 and torsion angles; correlations between esds in cell parameters are only
 used when they are defined by crystal symmetry.  An approximate (isotropic)
 treatment of cell esds is used for estimating esds involving l.s. planes.
;
loop_
    _geom_bond_atom_site_label_1
    _geom_bond_atom_site_label_2
    _geom_bond_site_symmetry_2
    _geom_bond_distance
    _geom_bond_publ_flag
    O1 C16 . 1.330(4) ?
    O1 C1 . 1.446(4) ?
    O2 C14 . 1.336(4) ?
    O2 C13 . 1.348(4) ?
    O3 C5 . 1.321(4) ?
    O3 H1O3 . 0.8200 ?
    O4 C7 . 1.238(4) ?
    O5 C10 . 1.334(4) ?
    O5 H1O5 . 0.8199 ?
    C1 C2 . 1.458(6) ?
    C1 C18 . 1.483(6) ?
    C1 C17 . 1.488(6) ?
    C2 C3 . 1.295(5) ?
    C2 H2A . 0.9300 ?
    C3 C4 . 1.414(5) ?
    C3 H3A . 0.9300 ?
    C4 C5 . 1.354(5) ?
    C4 C16 . 1.374(5) ?
    C5 C6 . 1.382(5) ?
    C6 C14 . 1.371(5) ?
    C6 C7 . 1.395(5) ?
    C7 C8 . 1.421(5) ?
    C8 C13 . 1.355(5) ?
    C8 C9 . 1.365(5) ?
    C9 C10 . 1.340(5) ?
    C9 H9A . 0.9300 ?
    C10 C11 . 1.357(5) ?
    C11 C12 . 1.335(5) ?
    C11 H11A . 0.9300 ?
    C12 C13 . 1.360(5) ?
    C12 H12A . 0.9300 ?
    C14 C15 . 1.357(5) ?
    C15 C16 . 1.356(5) ?
    C15 C19 . 1.474(5) ?
    C17 H17A . 0.9600 ?
    C17 H17B . 0.9600 ?
    C17 H17C . 0.9600 ?
    C18 H18A . 0.9600 ?
    C18 H18B . 0.9600 ?
    C18 H18C . 0.9600 ?
    C19 C20 . 1.464(5) ?
    C19 H19A . 0.9700 ?
    C19 H19B . 0.9700 ?
    C20 C21 . 1.287(6) ?
    C20 H20A . 0.9300 ?
    C21 C22 . 1.468(8) ?
    C21 C23 . 1.477(7) ?
    C22 H22A . 0.9600 ?
    C22 H22B . 0.9600 ?
    C22 H22C . 0.9600 ?
    C23 H23A . 0.9600 ?
    C23 H23B . 0.9600 ?
    C23 H23C . 0.9600 ?
loop_
    _geom_angle_atom_site_label_1
    _geom_angle_atom_site_label_2
    _geom_angle_atom_site_label_3
    _geom_angle_site_symmetry_1
    _geom_angle_site_symmetry_3
    _geom_angle
    _geom_angle_publ_flag
    C16 O1 C1 . . 118.1(3) ?
    C14 O2 C13 . . 119.8(3) ?
    C5 O3 H1O3 . . 105.6 ?
    C10 O5 H1O5 . . 108.3 ?
    O1 C1 C2 . . 109.3(3) ?
    O1 C1 C18 . . 107.3(4) ?
    C2 C1 C18 . . 111.5(4) ?
    O1 C1 C17 . . 103.2(4) ?
    C2 C1 C17 . . 112.7(4) ?
    C18 C1 C17 . . 112.2(4) ?
    C3 C2 C1 . . 121.1(4) ?
    C3 C2 H2A . . 119.5 ?
    C1 C2 H2A . . 119.5 ?
    C2 C3 C4 . . 119.9(4) ?
    C2 C3 H3A . . 120.1 ?
    C4 C3 H3A . . 120.1 ?
    C5 C4 C16 . . 117.9(4) ?
    C5 C4 C3 . . 123.6(4) ?
    C16 C4 C3 . . 118.5(4) ?
    O3 C5 C4 . . 118.6(4) ?
    O3 C5 C6 . . 120.2(4) ?
    C4 C5 C6 . . 121.3(3) ?
    C14 C6 C5 . . 117.4(4) ?
    C14 C6 C7 . . 120.7(4) ?
    C5 C6 C7 . . 121.9(3) ?
    O4 C7 C6 . . 122.0(4) ?
    O4 C7 C8 . . 121.2(3) ?
    C6 C7 C8 . . 116.7(3) ?
    C13 C8 C9 . . 118.3(3) ?
    C13 C8 C7 . . 119.4(4) ?
    C9 C8 C7 . . 122.2(3) ?
    C10 C9 C8 . . 120.8(4) ?
    C10 C9 H9A . . 119.6 ?
    C8 C9 H9A . . 119.6 ?
    O5 C10 C9 . . 123.1(4) ?
    O5 C10 C11 . . 117.0(4) ?
    C9 C10 C11 . . 119.9(4) ?
    C12 C11 C10 . . 120.3(4) ?
    C12 C11 H11A . . 119.8 ?
    C10 C11 H11A . . 119.8 ?
    C11 C12 C13 . . 119.8(4) ?
    C11 C12 H12A . . 120.1 ?
    C13 C12 H12A . . 120.1 ?
    O2 C13 C8 . . 122.2(3) ?
    O2 C13 C12 . . 117.0(3) ?
    C8 C13 C12 . . 120.8(4) ?
    O2 C14 C15 . . 115.4(3) ?
    O2 C14 C6 . . 121.1(3) ?
    C15 C14 C6 . . 123.5(4) ?
    C16 C15 C14 . . 116.2(3) ?
    C16 C15 C19 . . 121.8(4) ?
    C14 C15 C19 . . 122.0(4) ?
    O1 C16 C15 . . 116.9(3) ?
    O1 C16 C4 . . 119.4(4) ?
    C15 C16 C4 . . 123.6(4) ?
    C1 C17 H17A . . 109.5 ?
    C1 C17 H17B . . 109.5 ?
    H17A C17 H17B . . 109.5 ?
    C1 C17 H17C . . 109.5 ?
    H17A C17 H17C . . 109.5 ?
    H17B C17 H17C . . 109.5 ?
    C1 C18 H18A . . 109.5 ?
    C1 C18 H18B . . 109.5 ?
    H18A C18 H18B . . 109.5 ?
    C1 C18 H18C . . 109.5 ?
    H18A C18 H18C . . 109.5 ?
    H18B C18 H18C . . 109.5 ?
    C20 C19 C15 . . 113.8(3) ?
    C20 C19 H19A . . 108.8 ?
    C15 C19 H19A . . 108.8 ?
    C20 C19 H19B . . 108.8 ?
    C15 C19 H19B . . 108.8 ?
    H19A C19 H19B . . 107.7 ?
    C21 C20 C19 . . 127.5(5) ?
    C21 C20 H20A . . 116.3 ?
    C19 C20 H20A . . 116.3 ?
    C20 C21 C22 . . 124.2(5) ?
    C20 C21 C23 . . 120.0(6) ?
    C22 C21 C23 . . 115.7(5) ?
    C21 C22 H22A . . 109.5 ?
    C21 C22 H22B . . 109.5 ?
    H22A C22 H22B . . 109.5 ?
    C21 C22 H22C . . 109.5 ?
    H22A C22 H22C . . 109.5 ?
    H22B C22 H22C . . 109.5 ?
    C21 C23 H23A . . 109.5 ?
    C21 C23 H23B . . 109.5 ?
    H23A C23 H23B . . 109.5 ?
    C21 C23 H23C . . 109.5 ?
    H23A C23 H23C . . 109.5 ?
    H23B C23 H23C . . 109.5 ?
loop_
    _geom_torsion_atom_site_label_1
    _geom_torsion_atom_site_label_2
    _geom_torsion_atom_site_label_3
    _geom_torsion_atom_site_label_4
    _geom_torsion_site_symmetry_1
    _geom_torsion_site_symmetry_2
    _geom_torsion_site_symmetry_3
    _geom_torsion_site_symmetry_4
    _geom_torsion
    _geom_torsion_publ_flag
    C16 O1 C1 C2 . . . . -43.1(5) ?
    C16 O1 C1 C18 . . . . 78.0(4) ?
    C16 O1 C1 C17 . . . . -163.3(3) ?
    O1 C1 C2 C3 . . . . 31.7(6) ?
    C18 C1 C2 C3 . . . . -86.9(5) ?
    C17 C1 C2 C3 . . . . 145.9(4) ?
    C1 C2 C3 C4 . . . . -5.5(6) ?
    C2 C3 C4 C5 . . . . 170.6(4) ?
    C2 C3 C4 C16 . . . . -12.8(6) ?
    C16 C4 C5 O3 . . . . -179.3(3) ?
    C3 C4 C5 O3 . . . . -2.6(5) ?
    C16 C4 C5 C6 . . . . 0.7(5) ?
    C3 C4 C5 C6 . . . . 177.3(3) ?
    O3 C5 C6 C14 . . . . 178.2(3) ?
    C4 C5 C6 C14 . . . . -1.7(5) ?
    O3 C5 C6 C7 . . . . -2.4(5) ?
    C4 C5 C6 C7 . . . . 177.7(3) ?
    C14 C6 C7 O4 . . . . -178.1(3) ?
    C5 C6 C7 O4 . . . . 2.4(5) ?
    C14 C6 C7 C8 . . . . 1.0(5) ?
    C5 C6 C7 C8 . . . . -178.4(3) ?
    O4 C7 C8 C13 . . . . 178.4(3) ?
    C6 C7 C8 C13 . . . . -0.8(5) ?
    O4 C7 C8 C9 . . . . -2.2(5) ?
    C6 C7 C8 C9 . . . . 178.6(3) ?
    C13 C8 C9 C10 . . . . -0.8(5) ?
    C7 C8 C9 C10 . . . . 179.8(3) ?
    C8 C9 C10 O5 . . . . -178.6(3) ?
    C8 C9 C10 C11 . . . . 1.4(6) ?
    O5 C10 C11 C12 . . . . 178.5(4) ?
    C9 C10 C11 C12 . . . . -1.5(6) ?
    C10 C11 C12 C13 . . . . 1.0(6) ?
    C14 O2 C13 C8 . . . . 2.5(5) ?
    C14 O2 C13 C12 . . . . -178.1(3) ?
    C9 C8 C13 O2 . . . . 179.6(3) ?
    C7 C8 C13 O2 . . . . -1.0(5) ?
    C9 C8 C13 C12 . . . . 0.3(5) ?
    C7 C8 C13 C12 . . . . 179.7(3) ?
    C11 C12 C13 O2 . . . . -179.8(3) ?
    C11 C12 C13 C8 . . . . -0.4(5) ?
    C13 O2 C14 C15 . . . . 177.4(3) ?
    C13 O2 C14 C6 . . . . -2.3(5) ?
    C5 C6 C14 O2 . . . . 180.0(3) ?
    C7 C6 C14 O2 . . . . 0.5(5) ?
    C5 C6 C14 C15 . . . . 0.3(5) ?
    C7 C6 C14 C15 . . . . -179.1(3) ?
    O2 C14 C15 C16 . . . . -177.6(3) ?
    C6 C14 C15 C16 . . . . 2.1(5) ?
    O2 C14 C15 C19 . . . . 1.8(5) ?
    C6 C14 C15 C19 . . . . -178.5(3) ?
    C1 O1 C16 C15 . . . . -155.5(3) ?
    C1 O1 C16 C4 . . . . 28.4(5) ?
    C14 C15 C16 O1 . . . . -179.2(3) ?
    C19 C15 C16 O1 . . . . 1.4(5) ?
    C14 C15 C16 C4 . . . . -3.3(5) ?
    C19 C15 C16 C4 . . . . 177.3(3) ?
    C5 C4 C16 O1 . . . . 177.8(3) ?
    C3 C4 C16 O1 . . . . 1.0(5) ?
    C5 C4 C16 C15 . . . . 2.0(6) ?
    C3 C4 C16 C15 . . . . -174.8(3) ?
    C16 C15 C19 C20 . . . . 94.2(4) ?
    C14 C15 C19 C20 . . . . -85.2(5) ?
    C15 C19 C20 C21 . . . . -121.4(5) ?
    C19 C20 C21 C22 . . . . -0.8(8) ?
    C19 C20 C21 C23 . . . . -179.6(4) ?
loop_
    _geom_hbond_atom_site_label_D
    _geom_hbond_atom_site_label_H
    _geom_hbond_atom_site_label_A
    _geom_hbond_site_symmetry_A
    _geom_hbond_distance_DH
    _geom_hbond_distance_HA
    _geom_hbond_distance_DA
    _geom_hbond_angle_DHA
    _geom_hbond_publ_flag
    O3 H1O3 O4 . 0.82 1.77 2.520(3) 152 yes
    O5 H1O5 O4 3_657 0.82 1.89 2.679(4) 160 yes
    C11 H11A O3 4_454 0.93 2.58 3.352(5) 141 yes
    C12 H12A O5 2_556 0.93 2.50 3.352(5) 152 yes
_shelx_space_group_comment
;
The symmetry employed for this shelxl refinement is uniquely defined
by the following loop, which should always be used as a source of
symmetry information in preference to the above space-group names.
They are only intended as comments.
;
_shelx_estimated_absorpt_T_min     ?
_shelx_estimated_absorpt_T_max     ?
_shelx_hkl_file
;
  -1   0   0 3.18690 1.19508   8
  -1   0   0 5.02794 1.52921   7
  -1   0   0 4.10539 1.61443   2
  -1   0   0 1.84561 1.35742   3
  -1   0   0 7.48430 1.89546   9
  -1   0   0 5.95832 1.37094   5
   1   0   0 2.71402 1.19491   6
   1   0   0 3.62038 1.35610   9
   1   0   0 4.38352 1.51133   4
   1   0   0 5.59733 1.82266   3
  -2   0   0 2621.16 279.768   7
  -2   0   0 2570.18 280.489   2
  -2   0   0 2664.47 278.515   1
  -2   0   0 2761.06 279.965   9
  -2   0   0 2688.10 279.152   5
  -2   0   0 2649.68 280.765   3
  -2   0   0 2555.01 279.524   8
   2   0   0 2710.74 280.525   3
   2   0   0 2806.91 278.542   1
   2   0   0 2840.65 279.651   6
   2   0   0 2702.71 279.919   9
   2   0   0 2646.49 280.242   4
  -3   0   0 -2.0457 1.76401   7
  -3   0   0 2.85952 2.14120   5
  -3   0   0 0.24625 2.96025   8
  -3   0   0 1.35828 3.11630   9
  -3   0   0 3.30117 2.93707   3
  -3   0   0 2.56063 3.44435   2
   3   0   0 0.94538 3.15073   9
   3   0   0 -0.3317 1.30590   1
   3   0   0 -1.9522 2.60283   4
   3   0   0 4.51798 2.96532   3
   3   0   0 -0.3894 2.28299   6
  -4   0   0 52.8173 10.0676   8
  -4   0   0 48.7673 9.15717   7
  -4   0   0 54.7896 10.3436   9
  -4   0   0 51.2406 11.8708   3
  -4   0   0 45.8402 10.9894   2
  -4   0   0 43.0626 8.21232   5
   4   0   0 47.8100 6.41535   1
   4   0   0 33.0620 8.37577   9
   4   0   0 34.9960 7.50235   6
   4   0   0 42.8819 10.6595   3
   4   0   0 50.6448 10.6577   4
  -5   0   0 3.13953 3.66185   5
  -5   0   0 6.10053 4.06809   7
  -5   0   0 1.14303 5.51628   3
  -5   0   0 -4.6869 5.45329   9
  -5   0   0 -10.165 3.72179   8
  -5   0   0 4.48351 6.65253   2
   5   0   0 -9.3028 4.18295   3
   5   0   0 3.63868 3.72222   6
   5   0   0 -0.5277 2.10698   1
   5   0   0 -5.0772 3.96178   4
  -6   0   0 758.035 82.0115   3
  -6   0   0 719.727 76.1002   5
  -6   0   0 670.068 80.7436   2
  -6   0   0 701.415 79.0091   9
  -6   0   0 708.202 78.4874   7
  -6   0   0 670.419 77.8015   8
   6   0   0 663.836 74.1199   1
   6   0   0 757.239 81.4189   3
   6   0   0 675.501 77.5810   6
   6   0   0 739.725 80.1805   4
  -7   0   0 0.22197 8.08515   9
  -7   0   0 -5.6729 6.43481   8
  -7   0   0 5.06640 8.07027   3
  -7   0   0 -1.7101 5.06744   5
  -7   0   0 -9.6479 3.70827   7
  -7   0   0 -1.9668 7.64783   2
   7   0   0 7.73178 5.37336   6
   7   0   0 10.2428 7.18659   3
   7   0   0 -0.6897 3.00821   1
   7   0   0 4.32766 4.32136   4
  -8   0   0 31.3571 11.9680   8
  -8   0   0 23.8341 10.6185   7
  -8   0   0 23.0612 9.06896   5
  -8   0   0 22.7745 12.1262   3
  -8   0   0 60.5303 17.0280   9
  -8   0   0 49.0869 15.4877   2
   8   0   0 43.8277 14.6326   4
   8   0   0 30.4273 9.46730   6
   8   0   0 26.1597 13.0871   3
  -9   0   0 1.13237 10.4964   8
  -9   0   0 10.2607 8.05952   7
  -9   0   0 4.18169 11.8583   9
  -9   0   0 -1.8181 10.1477   2
  -9   0   0 6.30208 12.1220   3
   9   0   0 -4.0376 6.43195   6
   9   0   0 -8.4946 9.34692   4
   9   0   0 -7.5829 9.73373   3
 -10   0   0 15.2608 13.8772   3
 -10   0   0 11.4233 15.2123   9
 -10   0   0 2.90673 9.21219   7
 -10   0   0 -7.4930 13.9198   2
 -10   0   0 24.0880 13.4875   8
  10   0   0 2.88403 13.6880   3
  10   0   0 -2.9426 11.4851   4
  10   0   0 5.33616 8.10749   6
 -11   0   0 -3.3912 8.18068   7
 -11   0   0 6.01659 15.4374   8
 -11   0   0 17.0522 13.8870   2
 -11   0   0 -0.9395 14.5191   3
  11   0   0 -5.8703 12.0594   4
  11   0   0 8.73467 14.9821   3
 -12   0   0 -15.105 10.0790   7
 -12   0   0 11.0484 19.2591   8
 -12   0   0 13.6618 16.2171   2
  12   0   0 -16.172 14.0347   3
  12   0   0 -11.029 14.6279   4
 -13   0   0 -14.735 12.1693   7
 -13   0   0 19.4508 15.9367   2
  13   0   0 -39.938 15.0033   4
  13   0   0 -7.5516 9.59548   7
  13   0   0 9.16794 17.5439   3
 -14   0   0 12.2959 16.9441   7
 -14   0   0 27.4163 20.5148   2
  14   0   0 -21.544 20.3756   3
  14   0   0 -39.901 19.5122   4
  14   0   0 1.54720 16.4450   7
  15   0   0 -13.460 18.9464   7
  15  -1   0 5.66408 19.8524   7
  14  -1   0 -16.911 19.4453   3
  14  -1   0 -5.4189 12.2978   7
  14  -1   0 -12.359 20.3456   4
 -14   1   0 -4.9255 16.1115   2
 -14   1   0 55.3374 22.2368   7
  13  -1   0 -32.998 16.9823   3
  13  -1   0 -31.992 18.5496   4
 -13   1   0 11.6435 16.9504   2
 -13   1   0 12.0419 14.8153   7
 -13   1   0 -8.3767 18.7217   8
  12  -1   0 0.62274 15.3176   3
  12  -1   0 -7.7894 15.9185   4
 -12   1   0 13.5387 14.8295   2
 -12   1   0 9.07518 17.0349   8
 -12   1   0 5.15170 9.39039   7
  11  -1   0 33.3399 19.2264   3
  11  -1   0 36.0138 17.3797   4
 -11   1   0 30.9370 17.7117   8
 -11   1   0 19.2722 10.9789   7
 -11   1   0 27.2984 17.5708   2
  10  -1   0 37.9799 15.8727   4
  10  -1   0 5.83167 8.38046   6
  10  -1   0 17.8692 13.9178   3
 -10   1   0 30.7031 12.0533   7
 -10   1   0 13.6921 16.3908   3
 -10   1   0 46.2964 16.2175   2
 -10   1   0 26.1900 17.0409   9
 -10   1   0 42.4173 16.5205   8
   9  -1   0 20.9307 8.49501   6
   9  -1   0 15.8113 11.4902   4
   9  -1   0 -7.7856 13.5485   3
  -9   1   0 45.0075 14.8361   9
  -9   1   0 2.39229 11.0496   8
  -9   1   0 14.3485 11.8736   3
  -9   1   0 27.4086 10.2106   7
  -9   1   0 19.8882 13.2146   2
   8  -1   0 7.84748 5.44020   6
   8  -1   0 16.3079 11.3113   4
   8  -1   0 -2.3162 8.06122   3
  -8   1   0 17.9327 11.4778   9
  -8   1   0 -3.1781 9.88088   2
  -8   1   0 -1.9471 6.40423   7
  -8   1   0 1.46345 9.23646   3
  -8   1   0 -0.7498 9.26431   8
   7  -1   0 16.7145 6.37976   6
   7  -1   0 -3.6160 8.07929   4
   7  -1   0 15.7782 9.97360   3
  -7   1   0 5.01601 8.90483   9
  -7   1   0 -1.3516 7.90057   8
  -7   1   0 9.54146 9.04058   2
  -7   1   0 7.73965 5.61039   5
  -7   1   0 11.4788 7.46559   7
  -7   1   0 23.9697 10.8804   3
   6  -1   0 80.5090 18.4646   3
   6  -1   0 75.9986 15.4447   4
   6  -1   0 89.0427 14.1719   6
  -6   1   0 84.1579 16.0093   8
  -6   1   0 58.7897 16.3751   3
  -6   1   0 73.8626 12.2331   5
  -6   1   0 33.3884 11.1109   7
  -6   1   0 93.3590 17.1292   9
  -6   1   0 56.6884 15.2115   2
   5  -1   0 21.2691 7.86698   4
   5  -1   0 25.8418 6.73286   6
   5  -1   0 33.4189 3.78796   1
   5  -1   0 38.8776 10.2340   3
  -5   1   0 26.7440 8.46408   8
  -5   1   0 38.2364 10.7861   3
  -5   1   0 23.6138 8.43077   9
  -5   1   0 24.0319 6.86375   5
  -5   1   0 32.8868 7.83398   7
  -5   1   0 15.3744 9.17072   2
   4  -1   0 14.7562 4.21668   6
   4  -1   0 2.21008 3.45807   9
   4  -1   0 5.04871 4.03078   4
   4  -1   0 19.7185 6.49645   3
   4  -1   0 8.91382 1.60588   1
  -4   1   0 4.76272 5.19461   3
  -4   1   0 2.70052 3.36291   9
  -4   1   0 14.1266 4.45224   5
  -4   1   0 6.09022 3.68429   7
  -4   1   0 8.18138 5.15508   2
  -4   1   0 8.50564 5.19021   8
   3  -1   0 272.886 26.9057   1
   3  -1   0 271.937 30.4451   3
   3  -1   0 264.668 29.1786   6
   3  -1   0 268.203 30.0962   4
  -3   1   0 264.273 29.2217   8
  -3   1   0 267.773 30.8209   3
  -3   1   0 237.154 29.3083   9
  -3   1   0 292.315 29.5377   7
  -3   1   0 195.801 27.2166   1
  -3   1   0 263.882 30.4980   2
  -3   1   0 260.146 28.4353   5
   2  -1   0 392.327 46.0988   4
   2  -1   0 429.776 45.6858   6
   2  -1   0 428.495 46.4372   3
   2  -1   0 441.058 44.3527   1
  -2   1   0 424.429 45.9667   9
  -2   1   0 419.397 46.5884   2
  -2   1   0 416.115 45.6633   7
  -2   1   0 430.128 45.1985   5
  -2   1   0 422.512 46.7367   3
  -2   1   0 408.101 45.6979   8
   1  -1   0 1350.64 128.805   1
   1  -1   0 1259.12 129.267   6
   1  -1   0 1159.21 129.471   4
   1  -1   0 1190.00 129.157   9
   1  -1   0 1217.60 129.392   3
  -1   1   0 1233.21 128.921   7
  -1   1   0 1268.76 129.243   9
  -1   1   0 1184.85 129.501   2
  -1   1   0 1244.24 129.006   5
  -1   1   0 1257.34 129.222   8
   0  -1   0 0.22260 0.63792   5
   0  -1   0 -0.1840 0.41847   4
   0  -1   0 -0.5339 0.48849   1
   0  -1   0 0.78170 0.56617   9
   0  -1   0 -0.3208 0.37762   3
   0  -1   0 -0.1406 0.53049   6
   0   1   0 0.11402 0.45846   5
   0   1   0 0.06613 0.43277   3
   0   1   0 2.54319 0.83049   2
   0   1   0 0.99021 0.60705   9
   0   1   0 0.56659 0.67127   8
  -1  -1   0 1237.91 128.188   9
  -1  -1   0 1284.92 128.363   6
  -1  -1   0 1198.94 128.101   8
  -1  -1   0 1227.31 128.623   3
  -1  -1   0 1276.80 128.159   7
  -1  -1   0 1200.54 128.461   4
  -1  -1   0 1185.49 128.377   5
  -1  -1   0 1212.83 128.548   2
  -1  -1   0 1254.00 128.345   1
   1   1   0 1187.16 127.981   9
   1   1   0 1259.29 128.232   9
  -2  -1   0 462.178 47.7370   6
  -2  -1   0 440.578 47.2708   1
  -2  -1   0 428.463 47.5243   8
  -2  -1   0 430.685 48.5701   3
  -2  -1   0 423.766 47.4850   5
  -2  -1   0 422.504 48.3489   2
  -2  -1   0 483.161 47.9037   7
  -2  -1   0 449.051 47.8459   9
  -2  -1   0 435.283 48.2645   4
   2   1   0 482.458 47.7016   6
   2   1   0 411.482 47.7403   9
   2   1   0 453.662 48.1829   4
  -3  -1   0 275.193 31.7562   4
  -3  -1   0 280.670 30.8045   6
  -3  -1   0 251.359 30.1739   5
  -3  -1   0 294.488 31.0341   7
  -3  -1   0 270.596 29.7116   1
  -3  -1   0 254.213 31.6502   2
  -3  -1   0 267.757 32.0869   3
  -3  -1   0 269.269 30.5933   8
  -3  -1   0 250.020 30.8117   9
   3   1   0 250.852 31.2627   4
   3   1   0 296.196 30.7805   6
   3   1   0 309.723 29.8900   1
   3   1   0 251.942 30.7963   9
   3   1   0 258.466 31.6779   3
  -4  -1   0 16.3548 6.48738   3
  -4  -1   0 4.20257 4.61511   4
  -4  -1   0 11.4533 5.95407   2
  -4  -1   0 5.54884 4.36489   8
  -4  -1   0 4.11370 4.74627   9
  -4  -1   0 9.65047 3.32549   1
  -4  -1   0 2.46210 2.50715   7
  -4  -1   0 3.71474 3.73338   5
   4   1   0 7.80533 4.36354   9
   4   1   0 9.12826 5.22829   4
   4   1   0 8.77310 3.35966   1
   4   1   0 6.11740 3.73668   6
   4   1   0 18.7592 6.20329   3
  -5  -1   0 33.2563 8.00770   5
  -5  -1   0 23.1834 7.53076   7
  -5  -1   0 19.5591 7.53133   8
  -5  -1   0 48.1760 11.5294   2
  -5  -1   0 34.9844 6.50411   1
  -5  -1   0 36.0139 10.8034   3
  -5  -1   0 32.3084 9.60967   9
   5   1   0 32.7936 7.94403   6
   5   1   0 30.9097 9.24404   3
   5   1   0 31.2139 6.09264   1
   5   1   0 27.7483 8.74592   4
  -6  -1   0 63.5539 12.5614   5
  -6  -1   0 82.8842 18.0349   3
  -6  -1   0 67.9241 14.2479   7
  -6  -1   0 105.456 19.4021   2
  -6  -1   0 103.143 17.0808   8
  -6  -1   0 58.9238 14.8646   9
   6   1   0 101.810 19.2035   3
   6   1   0 49.7558 14.5667   4
   6   1   0 100.919 14.8910   6
   6   1   0 83.6330 11.7693   1
  -7  -1   0 -4.5917 6.88009   8
  -7  -1   0 13.4238 8.48306   3
  -7  -1   0 20.5423 10.3098   2
  -7  -1   0 18.0969 6.36484   5
  -7  -1   0 5.69574 5.40475   7
  -7  -1   0 27.1656 10.1868   9
   7   1   0 -2.3207 8.38308   3
   7   1   0 1.43675 7.81627   4
   7   1   0 14.1005 4.70343   1
   7   1   0 6.83222 4.99189   6
  -8  -1   0 -3.0637 9.84209   2
  -8  -1   0 -2.0106 8.98583   9
  -8  -1   0 -6.8350 9.59404   3
  -8  -1   0 0.52786 5.34766   5
  -8  -1   0 10.3983 5.96559   7
  -8  -1   0 2.51046 9.24161   8
   8   1   0 -11.927 8.37730   4
   8   1   0 9.97353 10.6108   3
   8   1   0 7.44236 7.06491   6
  -9  -1   0 23.5971 13.3494   8
  -9  -1   0 11.4256 11.9387   2
  -9  -1   0 10.9143 13.9696   3
  -9  -1   0 20.7346 10.2770   7
  -9  -1   0 28.1732 13.9360   9
   9   1   0 20.3310 12.4570   3
   9   1   0 7.69519 6.96799   6
   9   1   0 12.1586 9.51690   4
 -10  -1   0 30.7830 18.5616   3
 -10  -1   0 39.0856 16.4053   2
 -10  -1   0 43.2424 13.4113   7
 -10  -1   0 18.3498 16.9477   9
 -10  -1   0 40.0236 15.4002   8
  10   1   0 15.1949 9.12652   6
  10   1   0 28.5496 15.2574   4
  10   1   0 35.9690 15.9558   3
 -11  -1   0 38.6482 16.3033   8
 -11  -1   0 39.5943 18.9565   2
 -11  -1   0 20.1056 12.9543   7
 -11  -1   0 29.9316 17.9861   3
  11   1   0 21.6667 15.7461   4
  11   1   0 4.77459 15.2737   3
 -12  -1   0 -8.9018 11.0861   7
 -12  -1   0 10.1018 19.4823   8
 -12  -1   0 3.61914 18.7994   3
 -12  -1   0 10.9674 14.3140   2
  12   1   0 12.3581 17.2141   3
  12   1   0 7.52601 17.2004   4
 -13  -1   0 8.73363 15.0290   7
 -13  -1   0 23.9156 19.6894   2
  13   1   0 -8.1656 15.5456   4
  13   1   0 -9.4872 11.9317   7
  13   1   0 -20.252 14.4639   3
 -14  -1   0 8.89233 22.4901   2
 -14  -1   0 -5.4392 13.3785   7
  14   1   0 -32.847 19.7278   4
  14   1   0 14.7039 16.7947   7
  14   1   0 -16.274 16.8921   3
  15   1   0 1.96535 21.4175   7
  15  -2   0 22.7469 22.0589   7
  14  -2   0 5.90568 12.8917   7
  14  -2   0 26.7010 19.2462   4
  14  -2   0 -4.4385 21.9282   3
 -14   2   0 8.95632 19.2792   2
 -14   2   0 0.78644 15.4385   7
  13  -2   0 -24.088 17.5771   3
  13  -2   0 -25.112 17.3853   4
 -13   2   0 14.8774 16.6932   2
 -13   2   0 33.4222 20.9372   8
 -13   2   0 -7.5134 13.0147   7
  12  -2   0 -11.659 15.9165   4
  12  -2   0 -14.168 18.3768   3
 -12   2   0 1.69895 16.3276   2
 -12   2   0 -10.204 8.51585   7
 -12   2   0 2.33648 18.6071   8
  11  -2   0 -15.523 14.2717   3
  11  -2   0 0.95713 13.5531   4
 -11   2   0 9.34165 9.70812   7
 -11   2   0 5.95488 13.5728   8
 -11   2   0 15.6226 12.9489   2
  10  -2   0 13.0795 16.2965   3
  10  -2   0 9.70296 12.0321   4
  10  -2   0 -2.2977 6.49658   6
 -10   2   0 7.83239 9.32610   7
 -10   2   0 11.2288 12.8747   2
 -10   2   0 -3.6028 13.0342   8
 -10   2   0 12.6289 15.3568   9
   9  -2   0 25.1319 12.1493   4
   9  -2   0 5.00189 7.16829   6
   9  -2   0 21.9937 14.2005   3
  -9   2   0 -1.9641 11.0229   8
  -9   2   0 21.9919 10.0102   7
  -9   2   0 4.59360 11.6851   2
  -9   2   0 15.0386 13.3821   9
   8  -2   0 3.63642 6.02104   6
   8  -2   0 -5.7187 9.60997   3
   8  -2   0 -2.7244 8.71684   4
  -8   2   0 -3.6422 9.49471   3
  -8   2   0 1.99838 9.83008   2
  -8   2   0 0.41300 6.63327   7
  -8   2   0 -0.8296 9.71024   9
  -8   2   0 -12.148 8.19080   8
   7  -2   0 37.5368 14.7355   3
   7  -2   0 11.7897 6.73974   6
   7  -2   0 41.1058 12.7535   4
  -7   2   0 21.8298 9.82930   2
  -7   2   0 38.8933 12.6804   3
  -7   2   0 20.5066 11.0226   9
  -7   2   0 39.2588 12.3344   8
  -7   2   0 39.6600 8.93731   5
  -7   2   0 41.1612 11.1845   7
   6  -2   0 48.1643 11.1119   6
   6  -2   0 78.2501 16.6470   4
   6  -2   0 85.1800 18.1947   3
  -6   2   0 93.0338 18.7074   3
  -6   2   0 53.6791 13.6060   8
  -6   2   0 62.6733 14.9488   2
  -6   2   0 50.0486 12.6822   9
  -6   2   0 55.9436 11.0455   5
  -6   2   0 60.4176 11.9464   7
   5  -2   0 32.0639 10.9514   3
   5  -2   0 24.1660 9.26982   4
   5  -2   0 40.2463 8.19397   6
  -5   2   0 32.1373 10.8407   3
  -5   2   0 24.7632 8.73164   9
  -5   2   0 34.0766 8.94120   8
  -5   2   0 28.5322 7.30230   7
  -5   2   0 32.8503 7.52113   5
  -5   2   0 45.6430 12.0559   2
   4  -2   0 3.95626 3.64692   4
   4  -2   0 3.79827 3.31718   9
   4  -2   0 -2.9938 2.85593   6
   4  -2   0 -1.3919 0.92860   1
   4  -2   0 -5.4991 4.12579   3
  -4   2   0 -2.4919 4.48680   8
  -4   2   0 -0.9242 3.70273   5
  -4   2   0 -0.0351 4.06417   3
  -4   2   0 0.61157 2.37516   7
  -4   2   0 -0.9790 3.04476   2
  -4   2   0 -4.4631 3.29593   9
   3  -2   0 -2.0516 3.09800   3
   3  -2   0 0.29873 2.49288   6
   3  -2   0 0.28862 1.05058   1
   3  -2   0 -2.2718 2.85431   9
   3  -2   0 -1.5079 3.25756   4
  -3   2   0 1.75491 3.49950   3
  -3   2   0 -3.1756 2.13676   2
  -3   2   0 1.15938 2.23828   7
  -3   2   0 3.01660 4.16736   8
  -3   2   0 0.01581 3.23615   9
  -3   2   0 7.48819 3.59571   5
   2  -2   0 252.731 26.8041   1
   2  -2   0 273.527 28.1152   6
   2  -2   0 247.244 28.4437   4
   2  -2   0 233.923 27.6861   9
   2  -2   0 236.563 27.9992   3
  -2   2   0 264.269 27.5448   5
  -2   2   0 238.577 27.2172   7
  -2   2   0 234.380 27.9050   8
  -2   2   0 239.253 28.3990   2
  -2   2   0 232.072 27.7572   9
   1  -2   0 1495.76 149.390   1
   1  -2   0 1429.35 149.140   9
   1  -2   0 1531.40 149.833   6
   1  -2   0 1400.89 149.714   4
   1  -2   0 1341.62 149.100   3
  -1   2   0 1425.48 149.168   9
  -1   2   0 1465.39 148.585   7
  -1   2   0 1404.62 149.607   2
  -1   2   0 1427.15 149.411   5
  -1   2   0 1373.03 149.282   8
   0  -2   0 690.631 75.6078   5
   0  -2   0 762.301 75.8899   1
   0  -2   0 724.818 74.8163   3
   0  -2   0 709.282 74.7925   9
   0  -2   0 669.683 75.3803   4
   0  -2   0 752.078 75.7779   6
   0   2   0 719.820 74.8343   9
   0   2   0 719.374 75.2279   8
   0   2   0 714.315 75.5348   5
   0   2   0 695.895 75.0864   2
  -1  -2   0 1466.75 148.803   6
  -1  -2   0 1481.71 148.740   2
  -1  -2   0 1452.22 147.987   7
  -1  -2   0 1408.49 148.961   5
  -1  -2   0 1345.13 148.243   8
  -1  -2   0 1431.45 149.020   1
  -1  -2   0 1400.53 148.153   9
  -1  -2   0 1334.35 148.619   4
  -1  -2   0 1453.11 148.563   3
  -1  -2   0 1437.53 148.028   9
   1   2   0 1473.14 148.030   9
   1   2   0 1397.32 148.176   9
   1   2   0 1416.63 148.224   8
   1   2   0 1381.27 148.356   2
  -2  -2   0 239.044 27.7692   2
  -2  -2   0 261.094 28.1793   3
  -2  -2   0 234.823 27.0485   9
  -2  -2   0 255.706 27.8520   4
  -2  -2   0 244.058 27.3984   6
  -2  -2   0 240.637 27.3357   1
  -2  -2   0 230.617 27.3665   5
  -2  -2   0 255.949 27.1054   7
  -2  -2   0 229.693 26.9271   8
   2   2   0 240.168 26.7272   9
   2   2   0 229.639 27.1008   9
  -3  -2   0 3.95918 3.50187   4
  -3  -2   0 2.13275 2.75871   2
  -3  -2   0 8.00261 4.03924   3
  -3  -2   0 1.59015 2.45428   7
  -3  -2   0 1.49796 2.17739   1
  -3  -2   0 0.42558 3.27067   9
  -3  -2   0 -0.9389 2.82902   8
  -3  -2   0 0.87102 2.49097   5
  -3  -2   0 0.67275 2.25153   6
   3   2   0 7.69281 3.11431   6
   3   2   0 -0.7118 3.01857   4
   3   2   0 3.56610 3.21536   9
  -4  -2   0 -2.0242 3.92584   4
  -4  -2   0 -2.2349 2.48686   6
  -4  -2   0 -2.6589 3.58670   5
  -4  -2   0 2.00385 4.41138   8
  -4  -2   0 0.94323 2.84438   1
  -4  -2   0 3.14812 2.81113   7
  -4  -2   0 2.93619 4.43468   9
  -4  -2   0 -0.0060 3.53888   2
  -4  -2   0 1.61654 4.39650   3
   4   2   0 -3.7533 3.53533   4
   4   2   0 3.65555 3.34454   1
   4   2   0 -0.0590 3.29347   3
   4   2   0 1.65001 4.57070   9
   4   2   0 -5.5427 2.46064   6
  -5  -2   0 30.6371 8.45094   5
  -5  -2   0 21.7405 7.80639   8
  -5  -2   0 32.4206 7.87849   6
  -5  -2   0 29.4378 9.53739   4
  -5  -2   0 18.7024 8.06643   9
  -5  -2   0 43.8632 7.63514   1
  -5  -2   0 32.2499 9.99160   2
  -5  -2   0 40.0879 12.2606   3
  -5  -2   0 22.2416 7.80290   7
   5   2   0 20.6556 8.00357   3
   5   2   0 35.0769 9.07449   4
   5   2   0 27.9823 7.08470   1
   5   2   0 42.3471 8.36089   6
  -6  -2   0 63.9746 16.1474   4
  -6  -2   0 57.5935 11.0150   1
  -6  -2   0 96.4089 19.4081   3
  -6  -2   0 61.0849 13.1572   5
  -6  -2   0 92.9103 17.1720   9
  -6  -2   0 79.3552 17.6153   2
  -6  -2   0 66.9005 14.1056   7
  -6  -2   0 93.1078 16.3840   8
   6   2   0 60.9869 13.2012   6
   6   2   0 83.3763 16.4941   4
   6   2   0 60.0649 15.7546   3
   6   2   0 82.3729 12.2023   1
  -7  -2   0 29.6699 9.31067   5
  -7  -2   0 36.3001 10.3313   8
  -7  -2   0 42.6538 12.5904   9
  -7  -2   0 27.0237 9.29027   7
  -7  -2   0 32.0849 12.6947   3
  -7  -2   0 22.8879 11.2408   2
   7   2   0 16.6906 10.1338   3
   7   2   0 17.5558 7.62231   6
   7   2   0 13.9724 9.82759   4
   7   2   0 24.6671 7.14141   1
  -8  -2   0 4.53787 8.97286   8
  -8  -2   0 3.47968 5.94018   7
  -8  -2   0 -4.7707 9.81018   3
  -8  -2   0 0.65527 6.09934   5
  -8  -2   0 -4.8329 8.71603   2
  -8  -2   0 -13.626 9.28775   9
   8   2   0 4.92591 5.96735   6
   8   2   0 13.4729 11.3595   4
   8   2   0 11.0754 6.26601   1
   8   2   0 -1.1087 8.59883   3
  -9  -2   0 0.41605 11.1135   3
  -9  -2   0 15.7937 11.9746   8
  -9  -2   0 7.42150 13.6429   9
  -9  -2   0 8.01061 9.09772   7
  -9  -2   0 -6.0597 9.42661   2
   9   2   0 -1.4736 4.81698   6
   9   2   0 14.2469 10.5186   4
   9   2   0 13.3950 10.3161   3
 -10  -2   0 2.66826 12.1357   2
 -10  -2   0 21.9116 15.9086   9
 -10  -2   0 2.07705 12.9464   8
 -10  -2   0 2.86637 12.5183   3
 -10  -2   0 2.65115 10.0831   7
  10   2   0 16.2661 13.9562   4
  10   2   0 9.60452 8.02109   6
  10   2   0 17.6417 13.1975   3
 -11  -2   0 23.0907 14.9677   2
 -11  -2   0 1.56388 13.6561   8
 -11  -2   0 12.4622 11.9673   7
 -11  -2   0 3.61378 16.3671   3
  11   2   0 -10.207 11.3601   3
  11   2   0 -19.150 12.1882   4
 -12  -2   0 6.14595 18.0146   8
 -12  -2   0 4.59625 17.3865   2
 -12  -2   0 -21.662 11.0546   7
 -12  -2   0 -6.3183 16.0754   3
  12   2   0 -15.222 11.2076   3
  12   2   0 7.33132 12.9299   4
 -13  -2   0 -14.437 13.1027   7
 -13  -2   0 12.8408 21.2768   2
  13   2   0 0.17754 16.9970   3
  13   2   0 -1.2302 18.8384   4
  13   2   0 7.42185 14.2776   7
 -14  -2   0 -10.121 16.1298   7
 -14  -2   0 -15.325 22.4374   2
  14   2   0 -13.755 17.9642   4
  14   2   0 -2.8374 18.0951   3
  14   2   0 -34.237 14.0483   7
  15   2   0 -21.763 24.9581   7
  15  -3   0 0.74554 22.1826   7
  14  -3   0 -8.7782 16.8416   7
  14  -3   0 -45.394 19.7643   3
  14  -3   0 15.1375 18.8188   4
 -14   3   0 16.5162 17.4218   2
 -14   3   0 -6.3992 16.5581   7
  13  -3   0 -12.334 21.5185   3
  13  -3   0 37.6382 19.3168   4
  13  -3   0 -13.341 12.2319   7
 -13   3   0 -28.812 14.2723   7
 -13   3   0 5.52705 19.5123   2
 -13   3   0 11.6321 20.4716   8
  12  -3   0 -7.6953 17.1979   3
  12  -3   0 9.97814 16.4301   4
 -12   3   0 -14.775 12.0612   7
 -12   3   0 -0.3449 15.6098   8
 -12   3   0 11.1625 13.0171   2
  11  -3   0 10.7781 14.7895   4
  11  -3   0 -30.015 14.5678   3
 -11   3   0 5.57664 10.2931   7
 -11   3   0 29.7381 18.0840   8
 -11   3   0 -3.2179 9.60601   2
  10  -3   0 9.12345 8.02751   6
  10  -3   0 -12.942 11.7468   4
  10  -3   0 -11.776 9.27854   3
 -10   3   0 -2.6499 6.77624   7
 -10   3   0 -6.9274 11.3590   2
 -10   3   0 -9.6958 13.6155   8
 -10   3   0 4.96376 13.6177   9
   9  -3   0 6.34173 11.6100   4
   9  -3   0 17.5123 13.8432   3
   9  -3   0 14.7807 8.20900   6
  -9   3   0 15.2074 13.0803   2
  -9   3   0 14.6115 7.79853   7
  -9   3   0 -8.5047 13.1130   9
  -9   3   0 26.1792 13.3736   8
   8  -3   0 10.0821 11.2027   3
   8  -3   0 -10.793 6.47407   4
   8  -3   0 -3.3921 6.30128   6
  -8   3   0 9.69298 10.2426   9
  -8   3   0 -7.3264 6.01378   7
  -8   3   0 1.89780 9.30682   2
  -8   3   0 1.05463 11.5467   8
   7  -3   0 1.36547 5.27015   6
   7  -3   0 9.02671 9.85508   3
   7  -3   0 7.21521 9.79945   4
  -7   3   0 7.93852 8.76993   9
  -7   3   0 2.97865 8.49492   8
  -7   3   0 1.57430 5.82768   5
  -7   3   0 -0.5543 5.46601   7
  -7   3   0 3.01268 6.65210   2
   6  -3   0 61.1282 15.3781   3
   6  -3   0 46.0924 13.4005   4
   6  -3   0 29.8991 9.19526   6
  -6   3   0 62.2308 13.4242   8
  -6   3   0 68.2747 12.1306   5
  -6   3   0 51.7128 14.1503   2
  -6   3   0 64.8400 11.8882   7
  -6   3   0 63.3135 13.4395   9
   5  -3   0 24.5560 9.46138   4
   5  -3   0 19.1648 6.55952   6
   5  -3   0 42.8007 11.7704   3
   5  -3   0 35.4866 4.84036   1
  -5   3   0 33.9045 9.23893   9
  -5   3   0 30.3100 7.82567   7
  -5   3   0 34.4479 10.0406   2
  -5   3   0 40.7125 9.01431   5
  -5   3   0 41.1225 10.7859   8
   4  -3   0 59.3347 8.20974   1
   4  -3   0 47.4660 10.0947   6
   4  -3   0 78.7560 14.2636   4
   4  -3   0 86.9085 15.0589   3
   4  -3   0 27.0322 10.2872   9
  -4   3   0 77.2682 12.0046   5
  -4   3   0 48.9253 11.5768   9
  -4   3   0 90.1446 12.3471   7
  -4   3   0 76.5214 13.8462   8
  -4   3   0 54.9741 12.8502   2
   3  -3   0 1.22514 2.71072   9
   3  -3   0 -1.4239 3.53681   3
   3  -3   0 7.98403 4.26386   4
   3  -3   0 -0.0750 3.09896   6
   3  -3   0 2.53123 1.77251   1
  -3   3   0 5.19981 2.88626   7
  -3   3   0 3.21317 4.96219   8
  -3   3   0 2.62471 3.63255   9
  -3   3   0 -1.0100 3.53604   5
  -3   3   0 -0.7180 3.28536   2
   2  -3   0 261.940 29.0184   3
   2  -3   0 261.459 29.3704   6
   2  -3   0 253.750 28.8562   9
   2  -3   0 239.678 28.3676   1
   2  -3   0 258.483 29.7245   4
  -2   3   0 254.580 29.0320   5
  -2   3   0 244.513 29.2416   8
  -2   3   0 273.999 29.1754   9
  -2   3   0 258.021 29.7987   2
  -2   3   0 238.245 28.0160   7
   1  -3   0 526.891 59.8233   4
   1  -3   0 567.131 60.0885   6
   1  -3   0 533.176 58.8434   3
   1  -3   0 546.567 59.6620   1
   1  -3   0 591.479 59.1048   9
  -1   3   0 555.492 59.6329   2
  -1   3   0 519.189 58.8913   9
  -1   3   0 596.563 58.0475   7
  -1   3   0 552.090 59.4340   8
  -1   3   0 524.897 59.5158   5
   0  -3   0 0.67134 1.42345   3
   0  -3   0 -0.8527 1.66354   4
   0  -3   0 -0.9309 1.68397   6
   0  -3   0 0.65130 1.58338   9
   0  -3   0 -4.0525 1.54373   5
   0  -3   0 2.69775 1.93007   1
   0   3   0 -1.1042 1.39463   9
   0   3   0 3.59610 2.41906   8
   0   3   0 2.65306 2.18083   5
   0   3   0 2.44209 1.87982   2
  -1  -3   0 541.488 59.6054   8
  -1  -3   0 564.373 59.5788   3
  -1  -3   0 571.937 60.3930   6
  -1  -3   0 553.035 60.5561   5
  -1  -3   0 617.659 61.0057   1
  -1  -3   0 581.815 58.7977   7
  -1  -3   0 554.891 59.1415   9
  -1  -3   0 556.641 59.8471   2
  -1  -3   0 567.432 60.2181   4
   1   3   0 544.108 59.5304   8
   1   3   0 550.696 59.6037   2
   1   3   0 546.342 59.0824   9
   1   3   0 555.764 59.2920   9
   1   3   0 509.780 60.1249   5
  -2  -3   0 227.765 27.8708   5
  -2  -3   0 229.400 27.7468   2
  -2  -3   0 227.320 27.0451   8
  -2  -3   0 240.736 27.8861   3
  -2  -3   0 234.886 26.7088   9
  -2  -3   0 252.601 28.0098   4
  -2  -3   0 214.668 27.5203   6
  -2  -3   0 252.286 27.1957   9
  -2  -3   0 237.574 26.8112   7
  -2  -3   0 257.213 28.2218   1
   2   3   0 250.312 27.1175   8
   2   3   0 257.788 26.7864   9
   2   3   0 224.639 27.1525   2
   2   3   0 244.010 27.1009   9
  -3  -3   0 2.64118 2.69707   1
  -3  -3   0 -0.0365 2.79401   2
  -3  -3   0 3.13517 3.12985   8
  -3  -3   0 5.44150 3.56889   5
  -3  -3   0 -1.1284 2.59339   7
  -3  -3   0 3.65453 3.28649   4
  -3  -3   0 -3.7262 3.83266   3
  -3  -3   0 2.33500 3.09469   9
  -3  -3   0 -0.5191 2.33331   6
   3   3   0 2.89611 2.72608   9
   3   3   0 3.22985 2.96119   9
  -4  -3   0 64.2653 12.7684   4
  -4  -3   0 75.5405 12.4124   6
  -4  -3   0 77.0787 14.1282   2
  -4  -3   0 86.3819 15.5132   3
  -4  -3   0 48.3100 10.2527   1
  -4  -3   0 74.7865 12.7764   5
  -4  -3   0 53.9573 11.1377   7
  -4  -3   0 60.0452 11.5437   8
  -4  -3   0 51.5057 10.8564   9
   4   3   0 44.8186 11.0315   9
   4   3   0 66.8116 11.0612   9
   4   3   0 70.3797 12.9825   4
   4   3   0 65.0351 11.3006   6
  -5  -3   0 28.5498 9.36787   9
  -5  -3   0 36.1637 9.74721   8
  -5  -3   0 42.9261 9.36969   6
  -5  -3   0 21.6263 7.93057   7
  -5  -3   0 27.7304 9.87290   2
  -5  -3   0 28.0750 8.39681   5
  -5  -3   0 35.6562 10.2615   3
  -5  -3   0 37.4015 10.0542   4
  -5  -3   0 38.3925 8.20804   1
   5   3   0 24.6622 9.04397   3
   5   3   0 29.7218 9.15950   4
   5   3   0 30.0381 7.72327   6
   5   3   0 41.2118 8.67618   1
  -6  -3   0 46.6811 12.4789   6
  -6  -3   0 46.0172 11.4263   7
  -6  -3   0 65.3233 16.9597   3
  -6  -3   0 54.3584 12.0659   8
  -6  -3   0 56.6862 12.7899   9
  -6  -3   0 65.3990 11.4187   1
  -6  -3   0 54.3799 13.6443   4
  -6  -3   0 55.6057 11.9961   5
  -6  -3   0 45.0805 12.9948   2
   6   3   0 45.9012 9.93529   1
   6   3   0 46.5172 11.0404   6
   6   3   0 82.4310 16.5461   3
   6   3   0 64.8304 14.5952   4
  -7  -3   0 12.4887 6.44717   7
  -7  -3   0 1.32677 3.98510   1
  -7  -3   0 8.85528 9.08506   3
  -7  -3   0 0.34057 6.79331   8
  -7  -3   0 16.2573 9.44365   2
  -7  -3   0 -2.3244 8.23089   4
  -7  -3   0 1.43052 7.65748   9
  -7  -3   0 2.95919 5.69242   5
   7   3   0 -0.2311 7.61467   4
   7   3   0 3.01776 5.10131   1
   7   3   0 1.19188 4.95205   6
   7   3   0 13.1849 7.98615   3
  -8  -3   0 8.99681 8.42734   7
  -8  -3   0 11.1870 8.95644   2
  -8  -3   0 16.6389 11.1352   3
  -8  -3   0 5.83991 6.68352   5
  -8  -3   0 -3.1516 9.25152   8
  -8  -3   0 13.7011 11.9691   9
   8   3   0 -7.1502 5.33908   1
   8   3   0 3.47294 9.52974   3
   8   3   0 11.0690 6.47925   6
   8   3   0 10.2829 10.1527   4
  -9  -3   0 20.1011 10.0321   7
  -9  -3   0 19.5435 12.7414   8
  -9  -3   0 8.97794 12.2257   3
  -9  -3   0 19.9431 13.2654   9
  -9  -3   0 16.5071 13.3924   2
   9   3   0 18.1714 13.2692   4
   9   3   0 18.4984 8.42980   6
   9   3   0 14.5449 10.5871   3
 -10  -3   0 9.22428 14.1066   8
 -10  -3   0 16.2896 18.6797   3
 -10  -3   0 20.3749 14.9975   9
 -10  -3   0 -7.6696 9.03270   7
 -10  -3   0 1.01506 12.8629   2
  10   3   0 11.8547 11.8495   3
  10   3   0 -1.8819 8.12179   6
  10   3   0 5.93142 10.4891   4
 -11  -3   0 -6.6707 11.5524   7
 -11  -3   0 -9.4708 14.1667   2
 -11  -3   0 -2.9694 21.9584   9
 -11  -3   0 23.1945 16.6628   8
 -11  -3   0 0.51038 15.1791   3
  11   3   0 -12.885 10.2329   3
  11   3   0 20.9213 14.7275   4
 -12  -3   0 -16.362 13.2827   7
 -12  -3   0 -0.7554 18.8968   3
 -12  -3   0 -21.701 14.7781   2
  12   3   0 -5.4589 8.01484   7
  12   3   0 -25.004 13.4718   3
  12   3   0 5.90866 16.4082   4
 -13  -3   0 -41.814 17.4615   3
 -13  -3   0 -20.933 12.8594   7
 -13  -3   0 -6.6140 21.2634   2
  13   3   0 6.38329 10.6588   7
  13   3   0 -5.4011 15.7470   4
  13   3   0 -3.8028 16.4393   3
 -14  -3   0 -5.9984 21.2437   2
 -14  -3   0 -13.301 16.6130   7
  14   3   0 -3.8161 15.1384   7
  14   3   0 -18.152 20.4511   3
  14   3   0 -3.3825 20.9034   4
  14  -4   0 -10.315 19.5083   4
  14  -4   0 11.8361 17.0377   7
  14  -4   0 -40.436 23.8367   3
 -14   4   0 -3.8186 17.5410   2
 -14   4   0 -6.4412 16.0540   7
  13  -4   0 2.38078 21.1011   3
  13  -4   0 -7.9526 13.0737   7
  13  -4   0 -24.088 13.8983   4
 -13   4   0 -0.2587 16.0237   7
 -13   4   0 -4.9450 12.5611   2
 -13   4   0 15.4710 21.3882   8
  12  -4   0 -5.9366 14.1930   4
  12  -4   0 -6.6759 20.1083   3
 -12   4   0 -19.405 20.1950   8
 -12   4   0 16.4275 14.8974   2
 -12   4   0 -3.3610 13.3320   7
  11  -4   0 2.36631 11.2115   4
  11  -4   0 -10.269 16.4214   3
 -11   4   0 4.28226 12.1207   7
 -11   4   0 -2.0991 11.7478   2
 -11   4   0 8.72115 17.9270   8
  10  -4   0 -0.7593 9.70394   4
  10  -4   0 -4.6192 13.6320   3
  10  -4   0 -4.7495 6.82740   6
 -10   4   0 27.9720 15.1133   8
 -10   4   0 9.70118 9.84606   2
 -10   4   0 -8.5393 15.4401   9
 -10   4   0 -5.8715 9.86414   7
   9  -4   0 36.3044 18.2580   3
   9  -4   0 11.1621 9.08966   6
   9  -4   0 26.4401 11.3851   4
  -9   4   0 19.8267 15.3964   8
  -9   4   0 33.1737 15.1177   2
  -9   4   0 27.7229 11.0354   7
  -9   4   0 58.8099 18.3953   9
   8  -4   0 -22.934 10.1670   3
   8  -4   0 5.37177 9.08090   4
   8  -4   0 -4.2790 5.50954   6
  -8   4   0 -6.3546 10.4238   9
  -8   4   0 -6.5302 8.73115   2
  -8   4   0 11.5289 10.6933   8
  -8   4   0 5.06436 6.77472   7
   7  -4   0 -5.2469 5.01471   6
   7  -4   0 12.5513 7.97762   4
   7  -4   0 -2.0925 9.84785   3
  -7   4   0 10.5183 8.80520   9
  -7   4   0 -6.6110 5.56966   7
  -7   4   0 1.96095 6.10747   5
  -7   4   0 21.8878 10.0501   8
  -7   4   0 -1.9677 5.46631   2
   6  -4   0 68.4465 18.3379   3
   6  -4   0 67.5189 14.1907   6
   6  -4   0 98.6359 18.7495   4
  -6   4   0 86.6730 15.6074   5
  -6   4   0 75.8649 15.1764   7
  -6   4   0 98.0312 19.9687   2
  -6   4   0 129.683 19.6936   9
  -6   4   0 80.7344 17.7617   8
   5  -4   0 71.8348 8.99524   1
   5  -4   0 63.9772 14.4559   4
   5  -4   0 64.7147 14.3476   3
   5  -4   0 24.1417 9.67295   6
  -5   4   0 52.6028 10.8120   7
  -5   4   0 55.9316 14.0669   2
  -5   4   0 114.005 16.8545   9
  -5   4   0 56.2418 14.0475   8
  -5   4   0 64.5515 12.2281   5
   4  -4   0 84.7432 12.2964   1
   4  -4   0 78.8207 14.7338   6
   4  -4   0 81.6363 16.0314   4
   4  -4   0 112.259 17.6388   3
  -4   4   0 88.5124 15.5120   9
  -4   4   0 101.687 17.6199   8
  -4   4   0 96.5875 15.6293   5
  -4   4   0 114.721 18.5183   2
  -4   4   0 81.7400 13.4249   7
   3  -4   0 360.414 36.8015   1
   3  -4   0 294.252 37.2381   3
   3  -4   0 347.054 38.0604   6
   3  -4   0 338.916 38.5986   4
  -3   4   0 303.804 37.5415   8
  -3   4   0 317.384 36.3595   7
  -3   4   0 339.886 37.6710   9
  -3   4   0 303.613 37.1708   5
  -3   4   0 334.288 38.6739   2
   2  -4   0 7.59549 3.67759   9
   2  -4   0 4.17823 3.55018   3
   2  -4   0 5.92059 3.80996   6
   2  -4   0 8.16819 3.54275   1
   2  -4   0 11.4045 4.94054   4
  -2   4   0 10.9185 4.84433   2
  -2   4   0 16.0825 5.25511   5
  -2   4   0 5.30203 2.42982   7
  -2   4   0 6.36857 4.12298   9
  -2   4   0 1.36276 4.68747   8
   1  -4   0 812.350 84.0211   9
   1  -4   0 785.070 85.4676   6
   1  -4   0 781.506 85.2807   4
   1  -4   0 812.576 85.3500   1
   1  -4   0 786.975 83.9284   3
  -1   4   0 756.032 84.9213   5
  -1   4   0 796.718 84.7509   8
  -1   4   0 800.380 82.5928   7
  -1   4   0 804.236 84.8745   2
  -1   4   0 763.418 83.9237   9
   0  -4   0 281.327 33.1455   5
   0  -4   0 280.475 31.4762   9
   0  -4   0 295.566 32.9304   4
   0  -4   0 287.789 31.4558   3
   0  -4   0 297.648 33.4475   6
   0  -4   0 315.003 33.6653   1
   0   4   0 287.262 32.2516   8
   0   4   0 277.959 31.5205   9
   0   4   0 287.176 32.9226   5
   0   4   0 279.044 32.0751   2
  -1  -4   0 820.333 83.5202   7
  -1  -4   0 787.047 84.5858   3
  -1  -4   0 795.009 86.3617   1
  -1  -4   0 820.724 84.2864   9
  -1  -4   0 818.813 85.8551   4
  -1  -4   0 765.526 85.8245   6
  -1  -4   0 811.556 86.2464   5
   1   4   0 804.192 83.3062   7
   1   4   0 799.409 84.8762   2
   1   4   0 801.367 84.1947   9
   1   4   0 735.190 85.6882   5
   1   4   0 772.413 84.8340   8
  -2  -4   0 3.82947 3.61657   8
  -2  -4   0 4.50257 2.77321   7
  -2  -4   0 4.64985 4.02245   5
  -2  -4   0 4.98559 3.18760   2
  -2  -4   0 8.14745 3.04281   9
  -2  -4   0 5.59918 3.17145   6
  -2  -4   0 2.97156 3.17983   4
  -2  -4   0 12.1719 4.34012   3
  -2  -4   0 6.13180 3.85394   1
   2   4   0 6.58999 3.78094   9
   2   4   0 9.19068 4.11287   5
   2   4   0 5.04000 2.51377   9
   2   4   0 9.72388 3.87802   8
   2   4   0 9.09793 3.50132   2
  -3  -4   0 281.485 37.8226   4
  -3  -4   0 366.301 38.9028   1
  -3  -4   0 336.145 38.3116   6
  -3  -4   0 339.092 38.4639   2
  -3  -4   0 330.862 37.2864   9
  -3  -4   0 303.005 36.8131   7
  -3  -4   0 300.103 38.0946   5
  -3  -4   0 325.812 38.5598   3
  -3  -4   0 332.902 37.4328   8
   3   4   0 332.795 37.2194   8
   3   4   0 344.731 37.4376   9
   3   4   0 340.911 36.7815   9
   3   4   0 336.599 37.6945   2
  -4  -4   0 84.9867 14.0615   7
  -4  -4   0 123.181 17.0147   1
  -4  -4   0 112.450 18.0448   4
  -4  -4   0 114.721 16.2831   6
  -4  -4   0 88.7365 16.1507   5
  -4  -4   0 83.8093 15.7335   2
  -4  -4   0 107.986 16.1501   8
  -4  -4   0 72.8645 14.1884   9
  -4  -4   0 84.3862 17.3481   3
   4   4   0 72.0472 13.2356   9
   4   4   0 85.4424 14.2714   9
  -5  -4   0 88.1453 14.7203   5
  -5  -4   0 53.5016 14.2764   3
  -5  -4   0 79.0770 13.5701   8
  -5  -4   0 67.6613 14.9641   2
  -5  -4   0 90.7696 15.1867   9
  -5  -4   0 33.2026 11.2645   4
  -5  -4   0 60.1503 11.9302   7
  -5  -4   0 59.2196 11.8627   1
  -5  -4   0 77.3389 13.8674   6
   5   4   0 64.4258 12.1204   9
   5   4   0 64.1643 12.1442   6
   5   4   0 70.1296 12.7854   1
   5   4   0 50.8602 12.9506   4
  -6  -4   0 83.1439 19.3166   3
  -6  -4   0 84.3901 16.1237   5
  -6  -4   0 71.1033 14.0415   1
  -6  -4   0 92.1573 19.4990   2
  -6  -4   0 72.7544 15.4396   6
  -6  -4   0 95.6530 19.4323   4
  -6  -4   0 88.7916 16.8223   8
  -6  -4   0 92.8837 16.3997   7
  -6  -4   0 84.2546 16.9185   9
   6   4   0 87.5669 15.9781   1
   6   4   0 91.0041 18.0241   4
   6   4   0 123.711 18.5403   6
   6   4   0 114.253 19.9627   3
   6   4   0 106.047 16.9534   9
  -7  -4   0 2.05157 7.48735   8
  -7  -4   0 -3.6005 5.40988   1
  -7  -4   0 2.96896 7.06649   7
  -7  -4   0 -2.5744 9.42590   3
  -7  -4   0 11.8166 6.39007   5
  -7  -4   0 -10.801 4.88169   6
  -7  -4   0 -4.0650 7.42720   9
  -7  -4   0 18.9060 10.0120   4
  -7  -4   0 -4.9152 9.11706   2
   7   4   0 -3.1123 6.95544   3
   7   4   0 6.15669 7.87419   9
   7   4   0 -1.0678 5.25350   6
   7   4   0 -7.6487 4.81364   1
   7   4   0 5.18021 8.97438   4
  -8  -4   0 15.9885 13.7303   3
  -8  -4   0 -12.922 9.32784   2
  -8  -4   0 7.82241 11.8268   9
  -8  -4   0 -3.6044 5.05348   1
  -8  -4   0 -6.5916 7.81602   8
  -8  -4   0 13.2613 11.9554   4
  -8  -4   0 -6.3781 6.22256   5
  -8  -4   0 -3.9621 5.54510   7
   8   4   0 7.47306 9.36903   9
   8   4   0 -3.2980 7.07336   6
   8   4   0 5.70868 9.97992   4
   8   4   0 5.18701 8.34319   3
   8   4   0 0.17018 6.27332   1
  -9  -4   0 41.6746 12.7446   8
  -9  -4   0 25.1274 16.7276   2
  -9  -4   0 30.5992 12.5326   7
  -9  -4   0 49.3563 15.4739   9
  -9  -4   0 51.0006 20.5939   3
   9   4   0 -0.7189 11.3144   3
   9   4   0 41.1256 14.1068   9
   9   4   0 30.3864 14.5722   4
   9   4   0 39.5523 12.4024   6
 -10  -4   0 -22.680 14.1885   2
 -10  -4   0 3.97408 15.6351   3
 -10  -4   0 -0.8861 14.2728   9
 -10  -4   0 4.01353 9.52857   7
 -10  -4   0 6.28191 12.6379   8
  10   4   0 -11.209 8.48875   3
  10   4   0 -0.4336 12.1248   4
  10   4   0 33.3552 14.3139   9
  10   4   0 -19.255 7.08696   6
 -11  -4   0 4.43044 17.6994   3
 -11  -4   0 -8.1903 17.3669   2
 -11  -4   0 8.77433 14.5302   8
 -11  -4   0 -7.5640 11.5302   7
  11   4   0 16.8780 13.6887   4
  11   4   0 10.1488 14.2505   3
 -12  -4   0 -11.352 12.9437   7
 -12  -4   0 7.02143 19.1611   2
 -12  -4   0 19.5335 22.3335   3
  12   4   0 12.9583 15.3422   4
  12   4   0 0.28441 16.1185   3
  12   4   0 7.46447 12.2443   7
 -13  -4   0 -36.169 20.2599   2
 -13  -4   0 4.60226 15.4852   7
 -13  -4   0 2.98553 21.2379   3
  13   4   0 -6.9366 16.9895   3
  13   4   0 -4.0261 15.8764   4
  13   4   0 -6.1618 9.92240   7
 -14  -4   0 -10.208 23.1348   2
 -14  -4   0 -23.373 15.6002   7
  14   4   0 -10.025 15.4386   7
  14   4   0 7.78702 23.4179   4
  14   4   0 -18.684 16.0983   3
  14  -5   0 6.77246 17.2641   7
  14  -5   0 80.4418 25.9082   3
  14  -5   0 -24.535 18.6611   4
 -14   5   0 -22.165 23.4074   8
 -14   5   0 -11.263 19.8756   2
 -14   5   0 -14.351 21.4151   7
  13  -5   0 -1.0833 14.7077   7
  13  -5   0 12.7226 18.9446   4
  13  -5   0 19.4468 21.4684   3
 -13   5   0 -13.243 20.8975   8
 -13   5   0 26.5259 16.8403   2
 -13   5   0 -18.361 14.8047   7
  12  -5   0 -22.937 19.2974   3
  12  -5   0 5.30773 16.1468   4
 -12   5   0 -0.8988 20.0245   8
 -12   5   0 -13.575 12.8077   2
 -12   5   0 -12.421 13.9807   7
  11  -5   0 -1.5019 12.8592   4
  11  -5   0 -10.744 19.3930   3
 -11   5   0 -24.978 9.87854   7
 -11   5   0 -13.728 10.2435   2
 -11   5   0 31.8432 17.2218   8
  10  -5   0 -5.8263 8.51625   6
  10  -5   0 -2.2237 11.3653   4
  10  -5   0 -16.066 14.8193   3
 -10   5   0 -4.2829 15.3823   8
 -10   5   0 -8.1675 7.37435   2
 -10   5   0 -9.8210 17.8889   9
 -10   5   0 5.55579 9.92348   7
   9  -5   0 -2.0780 7.93168   4
   9  -5   0 -2.6658 6.79521   6
   9  -5   0 16.1957 14.9833   3
  -9   5   0 8.75254 11.5689   2
  -9   5   0 2.27161 13.0829   9
  -9   5   0 4.88263 13.8205   8
  -9   5   0 14.0571 9.72224   7
   8  -5   0 3.69688 11.5739   3
   8  -5   0 22.2620 12.3567   4
   8  -5   0 1.48055 5.70716   6
  -8   5   0 21.7477 9.57946   7
  -8   5   0 11.7787 11.4187   8
  -8   5   0 11.7808 12.7836   9
  -8   5   0 5.11067 9.32279   2
   7  -5   0 45.9225 16.6525   3
   7  -5   0 39.8214 12.6055   4
   7  -5   0 17.2154 7.54117   6
  -7   5   0 4.96071 9.67316   2
  -7   5   0 40.6389 14.8176   8
  -7   5   0 21.2615 9.54577   7
  -7   5   0 24.4808 9.65969   5
  -7   5   0 34.0064 12.8538   9
   6  -5   0 5.68985 8.17374   4
   6  -5   0 1.85016 8.47654   3
   6  -5   0 2.74482 5.32565   6
  -6   5   0 -2.3507 8.54067   8
  -6   5   0 -8.5277 5.25247   7
  -6   5   0 -4.9665 6.46050   9
  -6   5   0 10.4359 6.97457   5
  -6   5   0 -3.4215 6.61448   2
   5  -5   0 18.1089 8.85502   3
   5  -5   0 14.7347 6.82437   4
   5  -5   0 9.33237 5.99538   6
   5  -5   0 10.9790 4.11945   1
  -5   5   0 10.1044 5.36486   7
  -5   5   0 18.2854 9.32402   2
  -5   5   0 11.2258 7.72148   9
  -5   5   0 15.8578 8.58722   8
  -5   5   0 13.4023 7.13309   5
   4  -5   0 6.15099 5.19862   3
   4  -5   0 15.8856 3.93280   1
   4  -5   0 -1.1138 3.60755   6
   4  -5   0 11.3821 6.32179   4
  -4   5   0 6.95395 5.58833   2
  -4   5   0 10.1195 4.74804   7
  -4   5   0 7.17702 5.90167   9
  -4   5   0 12.2403 6.25148   5
  -4   5   0 10.8219 6.53578   8
   3  -5   0 3.31304 3.23384   1
   3  -5   0 7.13681 5.08579   9
   3  -5   0 2.45734 4.01367   6
   3  -5   0 13.0345 5.61326   3
   3  -5   0 20.1270 6.97692   4
  -3   5   0 10.0781 5.66168   9
  -3   5   0 17.6346 5.80853   2
  -3   5   0 17.2959 6.98029   5
  -3   5   0 10.8964 5.79100   8
  -3   5   0 15.0276 3.89850   7
   2  -5   0 51.0481 12.0566   4
   2  -5   0 54.7153 10.8433   1
   2  -5   0 68.5637 11.7390   3
  -2   5   0 89.1860 14.2085   5
  -2   5   0 65.3068 9.12893   7
  -2   5   0 67.1120 11.8304   9
  -2   5   0 87.6921 14.1342   8
  -2   5   0 72.5676 12.7927   2
   1  -5   0 66.2516 12.4101   6
   1  -5   0 92.2266 12.3615   3
   1  -5   0 74.1517 11.4747   9
   1  -5   0 75.4050 13.0861   1
   1  -5   0 69.6370 13.1785   4
  -1   5   0 82.6500 14.1059   5
  -1   5   0 71.0912 12.6386   2
  -1   5   0 86.7405 14.1972   8
  -1   5   0 78.2502 8.76534   7
  -1   5   0 75.5931 11.6224   9
   0  -5   0 -1.4431 2.22489   9
   0  -5   0 1.09577 2.81397   1
   0  -5   0 -0.0155 2.95798   6
   0  -5   0 -1.3231 2.06849   3
   0  -5   0 -4.6071 2.83468   5
   0  -5   0 -2.1331 2.50368   4
   0   5   0 0.80578 3.04730   5
   0   5   0 0.28728 3.30584   8
   0   5   0 -0.1524 2.08933   9
   0   5   0 -1.0844 2.85417   2
  -1  -5   0 79.4973 14.3619   5
  -1  -5   0 85.3245 13.7157   4
  -1  -5   0 71.7364 12.8235   6
  -1  -5   0 102.422 12.6481   3
  -1  -5   0 66.9657 10.5383   9
  -1  -5   0 72.6086 8.96212   7
  -1  -5   0 91.3418 14.6518   1
   1   5   0 67.9427 8.73381   7
   1   5   0 87.1387 12.3078   2
   1   5   0 90.1886 14.2968   5
   1   5   0 66.1961 10.9169   9
   1   5   0 78.5298 12.4861   8
  -2  -5   0 70.8649 9.47266   7
  -2  -5   0 47.2054 11.2069   5
  -2  -5   0 63.1664 11.3847   8
  -2  -5   0 68.1834 10.1427   9
  -2  -5   0 80.3199 12.3238   3
  -2  -5   0 52.3013 10.6331   2
  -2  -5   0 50.3999 11.3753   1
  -2  -5   0 62.1909 11.3218   6
  -2  -5   0 86.5452 13.0872   4
   2   5   0 70.3253 10.4169   9
   2   5   0 70.3713 12.6497   5
   2   5   0 51.1050 8.51365   7
   2   5   0 55.1075 9.90093   9
   2   5   0 54.7808 10.1614   2
   2   5   0 60.2778 10.8827   8
  -3  -5   0 17.5786 6.40129   5
  -3  -5   0 6.25500 4.70634   4
  -3  -5   0 10.1985 4.33722   9
  -3  -5   0 12.7592 5.26536   6
  -3  -5   0 8.00680 4.88298   8
  -3  -5   0 7.82726 5.31023   2
  -3  -5   0 4.99030 3.94210   7
  -3  -5   0 8.55545 5.96051   3
  -3  -5   0 6.05335 4.58113   1
   3   5   0 4.33207 3.54600   2
   3   5   0 9.50314 3.94965   9
   3   5   0 4.07709 4.12388   5
   3   5   0 8.33572 4.42987   9
   3   5   0 9.57146 5.06843   8
  -4  -5   0 8.04144 5.98731   8
  -4  -5   0 -0.9432 4.46234   1
  -4  -5   0 1.43454 6.19595   3
  -4  -5   0 -2.0866 5.44114   5
  -4  -5   0 1.56893 5.27547   4
  -4  -5   0 12.1277 4.87889   7
  -4  -5   0 12.2669 6.42960   2
  -4  -5   0 5.59969 4.82657   6
  -4  -5   0 -0.4960 4.24260   9
   4   5   0 2.28603 4.02486   2
   4   5   0 2.71599 4.42563   8
   4   5   0 7.24793 6.23933   9
   4   5   0 3.28985 3.81222   9
   4   5   0 12.8778 5.65738   5
  -5  -5   0 21.7403 7.96173   5
  -5  -5   0 15.7601 7.73972   6
  -5  -5   0 22.3112 9.71883   3
  -5  -5   0 5.83723 7.09066   2
  -5  -5   0 3.71739 6.01528   8
  -5  -5   0 5.74386 7.61298   4
  -5  -5   0 5.03429 5.90924   7
  -5  -5   0 24.1177 7.40116   1
  -5  -5   0 8.03409 7.21089   9
   5   5   0 14.1840 7.32071   9
   5   5   0 7.99789 6.39276   1
   5   5   0 16.9800 6.51021   5
  -6  -5   0 -3.3197 4.81537   1
  -6  -5   0 7.09555 7.38435   6
  -6  -5   0 4.86428 6.91900   9
  -6  -5   0 7.60312 8.65425   3
  -6  -5   0 8.29079 8.52723   4
  -6  -5   0 4.63154 6.23630   8
  -6  -5   0 12.4595 7.61258   2
  -6  -5   0 -1.4808 5.13927   7
  -6  -5   0 -1.1639 5.50257   5
   6   5   0 25.3612 8.79746   6
   6   5   0 5.20654 7.03957   4
   6   5   0 -9.1212 5.83503   3
   6   5   0 12.1708 6.45926   9
   6   5   0 11.7247 6.74570   1
  -7  -5   0 29.2451 12.0557   8
  -7  -5   0 60.0669 14.4060   6
  -7  -5   0 62.7723 14.7200   9
  -7  -5   0 51.1133 11.1491   1
  -7  -5   0 33.5539 13.0593   2
  -7  -5   0 24.8777 10.7508   5
  -7  -5   0 24.5776 12.2170   4
  -7  -5   0 20.0388 9.85770   7
  -7  -5   0 48.0747 17.2405   3
   7   5   0 31.6445 9.97418   1
   7   5   0 41.9396 11.8750   3
   7   5   0 28.6221 12.4110   4
   7   5   0 27.8427 10.4651   6
   7   5   0 36.9748 11.6380   9
  -8  -5   0 9.00905 11.2087   9
  -8  -5   0 6.97914 8.11637   5
  -8  -5   0 10.6568 9.85487   8
  -8  -5   0 4.44739 11.1726   2
  -8  -5   0 7.06775 9.47390   6
  -8  -5   0 -6.9986 8.89294   7
  -8  -5   0 -2.4978 6.02748   1
  -8  -5   0 11.7422 12.8355   4
  -8  -5   0 0.51255 11.8340   3
   8   5   0 4.80609 11.3667   4
   8   5   0 3.21652 9.07014   3
   8   5   0 16.7238 6.84249   6
   8   5   0 15.3922 7.85327   1
   8   5   0 10.9555 8.07643   5
   8   5   0 17.7666 10.3590   9
  -9  -5   0 3.90893 14.8208   9
  -9  -5   0 -3.2239 10.5085   5
  -9  -5   0 12.1488 14.0653   4
  -9  -5   0 2.26360 10.6466   8
  -9  -5   0 -5.7645 9.07423   7
  -9  -5   0 12.8518 14.5753   2
  -9  -5   0 -6.8552 12.2655   3
   9   5   0 4.90401 12.3113   4
   9   5   0 12.1188 13.9168   1
   9   5   0 8.83632 7.70876   6
   9   5   0 15.7349 9.49784   5
   9   5   0 25.0441 14.0464   9
   9   5   0 9.89030 11.9560   3
 -10  -5   0 -12.937 13.0564   8
 -10  -5   0 -13.166 13.7351   3
 -10  -5   0 13.6103 16.9599   9
 -10  -5   0 -9.3099 11.9265   2
 -10  -5   0 -10.923 9.97261   7
  10   5   0 -42.030 9.64725   4
  10   5   0 -5.0982 17.5121   9
  10   5   0 -9.9107 10.3385   3
  10   5   0 -1.3208 8.36598   6
 -11  -5   0 -9.9494 14.0521   2
 -11  -5   0 1.87419 11.9250   7
 -11  -5   0 7.18996 19.0253   3
 -11  -5   0 -15.524 13.7451   8
  11   5   0 -20.510 11.7112   4
  11   5   0 1.35174 11.2189   7
  11   5   0 24.5989 14.8591   3
 -12  -5   0 -6.1783 20.9120   3
 -12  -5   0 -9.2534 12.7263   7
 -12  -5   0 36.4882 20.5642   2
  12   5   0 -27.160 15.4650   4
  12   5   0 -0.6156 16.3037   3
  12   5   0 11.4965 13.6601   7
 -13  -5   0 6.57527 19.3293   2
 -13  -5   0 -14.157 16.4409   7
 -13  -5   0 28.4702 26.2030   3
  13   5   0 0.61823 15.3935   7
  13   5   0 39.5405 16.2600   4
  13   5   0 -44.762 17.7563   3
 -14  -5   0 -11.070 19.4832   7
 -14  -5   0 28.3737 22.8578   2
  14   5   0 1.19166 21.0911   4
  14   5   0 27.1177 18.3361   7
  14   5   0 -30.652 20.4182   3
  14  -6   0 19.4109 16.0932   7
  14  -6   0 6.02484 27.8393   4
  14  -6   0 21.1586 30.1260   3
 -14   6   0 7.79781 27.0501   8
 -14   6   0 -3.2017 23.0456   7
  13  -6   0 17.8454 20.2930   3
  13  -6   0 8.70653 16.4179   4
  13  -6   0 -3.6151 14.7681   7
 -13   6   0 2.79414 16.7494   7
 -13   6   0 7.49677 16.2662   2
 -13   6   0 3.10755 23.4717   8
  12  -6   0 34.2960 17.0719   4
  12  -6   0 43.3289 20.0822   3
 -12   6   0 -10.465 13.3554   7
 -12   6   0 -27.459 13.8680   2
 -12   6   0 11.7879 19.8180   8
  11  -6   0 5.55628 12.4135   4
  11  -6   0 24.1430 15.5014   3
 -11   6   0 9.05956 15.0791   2
 -11   6   0 -11.479 11.5786   7
 -11   6   0 -4.8749 17.4649   8
  10  -6   0 15.0456 10.4022   6
  10  -6   0 24.9452 17.6268   3
  10  -6   0 13.5563 12.9231   4
 -10   6   0 -16.173 16.2194   8
 -10   6   0 15.5189 12.7601   7
 -10   6   0 14.9550 13.1376   2
   9  -6   0 13.1292 8.17908   6
   9  -6   0 16.4460 11.5437   4
   9  -6   0 0.77065 11.4760   3
  -9   6   0 -2.3940 12.1202   8
  -9   6   0 22.6026 15.9620   9
  -9   6   0 2.30388 9.81772   2
  -9   6   0 9.54407 10.1742   7
   8  -6   0 39.1118 15.6214   3
   8  -6   0 29.7820 10.4580   6
   8  -6   0 30.9720 14.6433   4
  -8   6   0 43.0279 15.3543   8
  -8   6   0 59.1313 16.9818   9
  -8   6   0 16.9774 13.0920   2
  -8   6   0 41.8348 12.3078   7
   7  -6   0 54.9949 14.1201   3
   7  -6   0 14.7336 7.24248   6
   7  -6   0 65.4489 16.5566   4
  -7   6   0 18.1004 9.94415   5
  -7   6   0 71.4957 15.7887   9
  -7   6   0 31.1434 14.4920   2
  -7   6   0 75.3222 18.5845   8
  -7   6   0 44.1888 11.9638   7
   6  -6   0 5.13816 3.76206   1
   6  -6   0 4.76218 5.31839   6
   6  -6   0 34.9848 10.3608   3
   6  -6   0 20.8082 10.5686   4
  -6   6   0 5.44462 6.31104   7
  -6   6   0 2.64813 9.15737   9
  -6   6   0 7.04349 7.18839   5
  -6   6   0 17.3211 10.5934   2
  -6   6   0 2.59832 9.14487   8
   5  -6   0 4.95728 7.32067   4
   5  -6   0 1.19304 5.45448   6
   5  -6   0 4.73015 3.91627   1
   5  -6   0 -1.7851 7.49865   3
  -5   6   0 3.06308 8.59779   8
  -5   6   0 -1.5280 5.69201   5
  -5   6   0 -6.4929 4.90430   7
  -5   6   0 0.83563 6.46358   9
  -5   6   0 -4.6603 5.81901   2
   4  -6   0 39.5045 10.8985   4
   4  -6   0 22.6710 7.90747   6
   4  -6   0 35.6094 9.85061   3
   4  -6   0 36.2776 7.30752   1
  -4   6   0 34.4461 10.7955   8
  -4   6   0 36.3243 9.98961   9
  -4   6   0 36.4561 9.52748   2
  -4   6   0 13.2235 6.17483   7
  -4   6   0 32.6309 9.29916   5
   3  -6   0 240.214 29.7612   3
   3  -6   0 222.441 33.7540   4
   3  -6   0 184.203 31.0688   6
   3  -6   0 284.755 30.5863   1
  -3   6   0 220.784 30.3036   5
  -3   6   0 256.869 30.2711   9
  -3   6   0 236.233 27.9631   7
  -3   6   0 292.211 31.9205   8
  -3   6   0 276.137 31.9572   2
   2  -6   0 162.368 21.6806   3
   2  -6   0 185.437 23.4796   1
   2  -6   0 134.576 20.5671   9
   2  -6   0 113.419 20.7489   6
   2  -6   0 149.460 23.6250   4
  -2   6   0 188.414 24.1999   8
  -2   6   0 187.420 22.3922   9
  -2   6   0 163.809 22.9199   2
  -2   6   0 158.312 23.8920   5
  -2   6   0 135.780 17.2676   7
   1  -6   0 6.39663 3.72957   1
   1  -6   0 4.40503 3.65787   9
   1  -6   0 6.51161 3.31195   3
   1  -6   0 3.04385 4.86003   4
   1  -6   0 7.33185 4.50576   6
  -1   6   0 1.15770 1.00995   7
  -1   6   0 5.04906 4.98648   5
  -1   6   0 6.45805 4.70560   8
  -1   6   0 3.74685 3.63099   2
  -1   6   0 7.14728 4.23229   9
   0  -6   0 49.1604 8.38773   9
   0  -6   0 46.8507 10.1579   4
   0  -6   0 46.4499 10.1760   6
   0  -6   0 57.6168 11.5687   5
   0  -6   0 45.5445 8.28285   3
   0  -6   0 41.3043 9.56261   1
   0   6   0 52.4882 10.5543   8
   0   6   0 35.4002 8.12987   2
   0   6   0 45.0899 10.5431   5
   0   6   0 51.1040 8.94862   9
  -1  -6   0 -0.3903 3.79581   4
  -1  -6   0 6.23147 4.82751   6
  -1  -6   0 -0.4152 2.59971   9
  -1  -6   0 0.16973 3.38774   3
  -1  -6   0 6.90206 6.29639   5
  -1  -6   0 -0.8883 3.01025   1
   1   6   0 -0.8085 3.30500   9
   1   6   0 -1.4082 3.89193   8
   1   6   0 0.15635 1.55285   7
   1   6   0 4.99155 3.40042   2
   1   6   0 3.03376 2.91539   5
  -2  -6   0 133.966 18.5362   9
  -2  -6   0 174.279 24.2180   5
  -2  -6   0 142.352 20.0521   3
  -2  -6   0 140.463 20.7227   6
  -2  -6   0 114.327 16.6917   7
  -2  -6   0 130.832 20.8901   4
  -2  -6   0 137.500 21.5312   1
   2   6   0 162.625 23.0780   5
   2   6   0 177.786 21.2970   8
   2   6   0 166.306 19.3995   9
   2   6   0 139.435 19.5079   2
   2   6   0 129.091 18.1418   9
   2   6   0 116.999 15.6185   7
  -3  -6   0 242.556 30.4154   4
  -3  -6   0 242.022 29.1858   8
  -3  -6   0 269.484 30.1947   2
  -3  -6   0 254.102 28.1850   7
  -3  -6   0 203.536 29.3890   3
  -3  -6   0 274.479 31.5241   5
  -3  -6   0 243.513 32.8892   6
  -3  -6   0 222.021 32.8972   1
   3   6   0 215.591 27.1572   7
   3   6   0 210.813 28.4020   9
   3   6   0 259.945 29.2973   8
   3   6   0 238.033 29.1893   2
   3   6   0 248.172 33.9208   5
   3   6   0 252.018 28.2297   9
  -4  -6   0 40.1767 8.95663   7
  -4  -6   0 43.3857 9.47563   8
  -4  -6   0 27.1948 9.69698   4
  -4  -6   0 35.8511 10.9329   5
  -4  -6   0 12.8055 7.85915   1
  -4  -6   0 38.5512 10.8893   3
  -4  -6   0 23.0530 8.36395   6
  -4  -6   0 38.4945 10.1031   2
   4   6   0 38.3120 9.67788   8
   4   6   0 34.5285 11.3617   9
   4   6   0 34.2701 9.76371   5
   4   6   0 43.3989 8.94767   9
   4   6   0 30.8028 8.21949   2
  -5  -6   0 -0.2823 4.90015   7
  -5  -6   0 6.48444 5.86342   2
  -5  -6   0 6.08607 6.64648   1
  -5  -6   0 -1.4235 5.61294   9
  -5  -6   0 4.27301 6.86865   8
  -5  -6   0 1.86788 7.63226   3
  -5  -6   0 3.79416 7.08708   4
  -5  -6   0 3.19784 5.80271   6
  -5  -6   0 -5.2214 6.34049   5
   5   6   0 -1.4992 5.39059   9
   5   6   0 3.66189 5.62491   5
   5   6   0 2.31412 7.15430   8
   5   6   0 3.70424 4.70961   2
  -6  -6   0 -1.7376 7.42168   1
  -6  -6   0 13.7841 8.66410   9
  -6  -6   0 10.0211 8.73510   4
  -6  -6   0 14.9474 9.73759   3
  -6  -6   0 2.12024 8.20727   2
  -6  -6   0 4.77524 7.23681   6
  -6  -6   0 6.41926 6.53028   7
  -6  -6   0 7.56558 7.82281   5
  -6  -6   0 -5.7046 7.47724   8
   6   6   0 11.7682 7.21167   5
   6   6   0 -4.3331 5.82651   6
   6   6   0 4.86294 6.96829   1
   6   6   0 10.3875 9.10208   9
   6   6   0 5.72897 8.63154   4
   6   6   0 27.7922 10.6141   8
  -7  -6   0 61.4363 19.1133   3
  -7  -6   0 40.1495 11.7607   1
  -7  -6   0 25.2086 12.0923   8
  -7  -6   0 52.3476 15.2645   2
  -7  -6   0 79.8125 18.7085   4
  -7  -6   0 48.9333 13.3657   5
  -7  -6   0 39.3955 12.7781   6
  -7  -6   0 41.1100 13.2500   7
  -7  -6   0 79.7576 16.8811   9
   7   6   0 45.4684 12.3804   5
   7   6   0 66.3996 15.9444   4
   7   6   0 38.8069 11.6763   1
   7   6   0 80.9634 14.6385   9
   7   6   0 53.4216 13.6098   3
   7   6   0 41.7682 11.2832   6
  -8  -6   0 17.9419 12.9801   9
  -8  -6   0 59.0007 15.1191   8
  -8  -6   0 46.8614 14.8958   2
  -8  -6   0 18.2347 11.6463   6
  -8  -6   0 29.5108 11.6275   1
  -8  -6   0 48.5157 19.1188   3
  -8  -6   0 47.3901 13.3931   5
  -8  -6   0 5.21431 12.0737   4
  -8  -6   0 30.3207 12.9999   7
   8   6   0 22.2275 10.7428   6
   8   6   0 44.9483 11.7665   5
   8   6   0 35.6427 13.3768   1
   8   6   0 32.7998 12.5891   9
   8   6   0 42.3993 16.0772   4
   8   6   0 20.0627 12.8503   3
  -9  -6   0 19.0417 11.8852   6
  -9  -6   0 -11.208 14.0634   9
  -9  -6   0 5.42171 13.5256   2
  -9  -6   0 6.69190 13.9163   4
  -9  -6   0 6.25825 13.9139   3
  -9  -6   0 -9.0156 9.25090   7
  -9  -6   0 1.00640 8.35980   1
  -9  -6   0 1.80948 7.44528   5
  -9  -6   0 -6.0256 10.7856   8
   9   6   0 -17.069 9.50963   3
   9   6   0 7.54158 11.0516   4
   9   6   0 11.0752 8.08266   5
   9   6   0 -9.1241 9.29500   1
   9   6   0 8.13087 8.90467   7
   9   6   0 2.36338 13.2170   9
   9   6   0 5.55971 7.71634   6
 -10  -6   0 22.8253 13.9624   7
 -10  -6   0 18.4911 15.1468   8
 -10  -6   0 13.6736 14.1337   2
 -10  -6   0 -6.2362 16.5708   3
 -10  -6   0 22.4673 16.3355   4
 -10  -6   0 45.2227 18.3633   9
  10   6   0 -1.3827 9.67363   7
  10   6   0 1.76946 8.82095   6
  10   6   0 27.9628 16.8659   9
  10   6   0 -10.204 11.6728   3
  10   6   0 18.4731 12.6670   4
 -11  -6   0 8.05981 15.8905   2
 -11  -6   0 16.5512 20.0657   3
 -11  -6   0 -1.8536 13.7035   7
  11   6   0 -5.4119 13.4695   4
  11   6   0 7.86381 11.7174   7
  11   6   0 31.8837 13.4460   3
 -12  -6   0 24.2019 17.2294   2
 -12  -6   0 -1.9254 17.1900   7
 -12  -6   0 0.38542 23.1609   3
  12   6   0 -38.244 14.9027   4
  12   6   0 -15.268 15.2581   3
  12   6   0 -2.0210 12.9838   7
 -13  -6   0 -12.607 16.7154   7
 -13  -6   0 -13.026 25.3389   3
 -13  -6   0 23.9749 19.0261   2
  13   6   0 -29.265 18.2353   4
  13   6   0 -26.718 18.5031   3
  13   6   0 -17.987 12.5443   7
 -14  -6   0 32.5849 23.5772   7
  14   6   0 15.2046 26.6029   4
  14   6   0 -26.630 21.5846   3
  14   6   0 -4.9850 16.8703   7
  14  -7   0 19.2559 16.9900   7
  13  -7   0 -2.9807 13.1147   7
  13  -7   0 -4.6601 24.3662   3
  13  -7   0 -9.7427 15.4053   4
 -13   7   0 -11.540 17.8742   2
 -13   7   0 -14.935 26.8637   8
 -13   7   0 18.7545 19.6857   7
  12  -7   0 12.5821 11.7713   4
  12  -7   0 17.8527 12.6897   7
  12  -7   0 -13.427 21.3985   3
 -12   7   0 11.2252 21.9296   8
 -12   7   0 -10.435 12.4333   7
 -12   7   0 -1.5908 15.4783   2
  11  -7   0 0.41935 13.3080   4
  11  -7   0 -3.6300 15.2027   3
 -11   7   0 4.65030 18.7452   8
 -11   7   0 -10.410 14.6000   2
 -11   7   0 12.2412 14.7225   7
  10  -7   0 16.0572 10.5173   6
  10  -7   0 92.8047 24.3799   3
  10  -7   0 20.7652 13.0661   4
 -10   7   0 10.6078 12.4350   7
 -10   7   0 38.6393 16.4847   2
 -10   7   0 35.2198 19.2781   8
   9  -7   0 21.1712 10.0126   6
   9  -7   0 4.05832 7.93026   4
   9  -7   0 58.0745 18.9159   3
  -9   7   0 26.1525 16.9556   9
  -9   7   0 19.4625 11.3286   8
  -9   7   0 19.3256 12.2157   7
  -9   7   0 -3.8319 10.0700   2
   8  -7   0 -0.0586 11.9644   3
   8  -7   0 12.1258 10.4283   4
   8  -7   0 -4.6503 5.83981   6
  -8   7   0 -1.0942 8.54389   7
  -8   7   0 22.6546 14.9722   9
  -8   7   0 0.68849 12.4401   8
  -8   7   0 -10.168 8.24647   2
   7  -7   0 526.264 59.2753   3
   7  -7   0 362.020 57.5347   6
   7  -7   0 480.390 59.6867   4
  -7   7   0 500.424 62.4339   9
  -7   7   0 414.254 55.2672   5
  -7   7   0 580.502 62.3477   2
  -7   7   0 465.314 55.4217   7
  -7   7   0 453.027 62.5348   8
   6  -7   0 9.87383 6.32027   6
   6  -7   0 9.49491 5.62128   1
   6  -7   0 4.14455 10.1827   3
   6  -7   0 2.87393 8.06723   4
  -6   7   0 8.31242 5.91074   7
  -6   7   0 -5.6629 9.36381   8
  -6   7   0 3.27424 8.46794   5
  -6   7   0 8.59084 10.7675   9
  -6   7   0 15.6709 8.91960   2
   5  -7   0 17.1735 9.51601   4
   5  -7   0 6.72672 4.55361   1
   5  -7   0 3.83254 5.79351   6
   5  -7   0 8.67221 8.26383   3
  -5   7   0 15.2427 9.44273   5
  -5   7   0 -4.0474 6.86329   8
  -5   7   0 20.2887 11.2602   9
  -5   7   0 10.5589 9.05797   2
  -5   7   0 9.30283 5.53594   7
   4  -7   0 254.081 45.1218   6
   4  -7   0 431.104 45.6091   3
   4  -7   0 342.247 43.8531   1
   4  -7   0 404.657 47.6336   4
  -4   7   0 436.899 47.4643   2
  -4   7   0 368.590 42.6364   7
  -4   7   0 346.064 45.1793   5
  -4   7   0 444.736 46.1829   9
  -4   7   0 392.164 46.3518   8
   3  -7   0 29.9587 9.05386   3
   3  -7   0 25.7066 8.88957   6
   3  -7   0 38.2504 11.2760   4
   3  -7   0 24.4636 7.15348   1
  -3   7   0 38.4962 6.58658   7
  -3   7   0 31.5542 9.93076   2
  -3   7   0 24.0501 10.9251   8
  -3   7   0 40.3803 9.96783   9
  -3   7   0 27.9510 9.76341   5
   2  -7   0 4.71740 4.44731   6
   2  -7   0 4.09601 5.16555   4
   2  -7   0 7.65015 4.19188   1
   2  -7   0 7.48924 4.65824   3
  -2   7   0 18.4324 7.33930   8
  -2   7   0 18.4752 6.33436   9
  -2   7   0 8.32571 6.61648   5
  -2   7   0 3.60489 2.46861   7
  -2   7   0 -0.7976 6.03964   2
   1  -7   0 85.5641 15.4662   4
   1  -7   0 60.1380 11.9884   9
   1  -7   0 99.2326 13.8770   3
   1  -7   0 51.8249 12.6727   6
   1  -7   0 60.6562 13.5253   1
  -1   7   0 79.1141 15.1613   5
  -1   7   0 108.008 13.7792   9
  -1   7   0 72.8008 14.0648   2
  -1   7   0 89.4471 15.4544   8
   0  -7   0 1.29004 3.47874   9
   0  -7   0 3.47779 5.25710   5
   0  -7   0 8.95113 5.68341   4
   0  -7   0 4.97698 4.36370   6
   0  -7   0 -1.6104 3.85626   1
   0  -7   0 -0.1049 3.59209   3
   0   7   0 -0.6479 3.89675   2
   0   7   0 7.01814 4.75102   9
   0   7   0 6.03939 5.81112   5
   0   7   0 6.90280 4.98939   8
  -1  -7   0 66.7813 13.7825   4
  -1  -7   0 67.9273 14.8692   5
  -1  -7   0 69.5752 14.8468   1
  -1  -7   0 92.0555 13.1653   3
  -1  -7   0 49.4021 11.8863   6
   1   7   0 84.4778 15.9797   5
   1   7   0 60.7080 7.81310   7
   1   7   0 89.8544 12.4768   9
   1   7   0 44.9165 11.5042   8
   1   7   0 89.8803 13.1674   2
  -2  -7   0 16.0164 7.34122   1
  -2  -7   0 -2.0781 4.66972   6
  -2  -7   0 8.67682 2.95708   7
  -2  -7   0 -0.1884 5.47834   4
  -2  -7   0 -1.9269 5.81123   5
  -2  -7   0 0.33705 3.69726   9
  -2  -7   0 13.8566 6.13473   3
   2   7   0 9.05302 5.15688   9
   2   7   0 1.82099 3.37760   2
   2   7   0 11.4745 5.42115   9
   2   7   0 -4.0123 4.22483   8
   2   7   0 2.25109 2.66106   7
   2   7   0 11.7499 6.67845   5
  -3  -7   0 48.3123 12.2956   5
  -3  -7   0 42.7199 10.4293   8
  -3  -7   0 35.6575 10.0280   1
  -3  -7   0 59.3235 12.2782   3
  -3  -7   0 33.4009 10.9608   4
  -3  -7   0 38.4416 7.48199   7
  -3  -7   0 23.8544 7.35931   9
  -3  -7   0 25.8533 9.18670   6
   3   7   0 34.5764 9.61692   8
   3   7   0 28.3680 8.07425   2
   3   7   0 18.7487 7.73166   9
   3   7   0 39.5038 8.39927   9
   3   7   0 34.6404 6.50184   7
   3   7   0 30.3736 10.5906   5
  -4  -7   0 432.948 44.7361   7
  -4  -7   0 396.624 45.4812   8
  -4  -7   0 446.500 48.2947   4
  -4  -7   0 376.657 47.0808   5
  -4  -7   0 333.955 45.4283   2
  -4  -7   0 397.578 47.0215   3
  -4  -7   0 319.137 49.4856   1
  -4  -7   0 349.712 49.0591   6
   4   7   0 382.408 45.1363   2
   4   7   0 357.591 44.8269   8
   4   7   0 379.890 43.3857   7
   4   7   0 404.178 44.0776   9
   4   7   0 433.614 47.7993   5
  -5  -7   0 6.21448 10.8906   3
  -5  -7   0 5.96350 7.43471   5
  -5  -7   0 5.92878 5.69207   7
  -5  -7   0 0.01422 8.27473   4
  -5  -7   0 5.97968 8.36617   2
  -5  -7   0 10.8402 7.48178   6
  -5  -7   0 17.8894 8.71394   8
  -5  -7   0 11.6625 7.71834   1
   5   7   0 19.4117 7.11609   2
   5   7   0 10.6881 7.48218   5
   5   7   0 16.3475 7.30828   9
   5   7   0 9.45406 5.34144   7
   5   7   0 0.98924 7.05976   8
  -6  -7   0 -12.100 10.0210   4
  -6  -7   0 -5.7733 5.15500   7
  -6  -7   0 3.20249 7.87194   5
  -6  -7   0 12.5615 9.10577   8
  -6  -7   0 4.97224 8.92159   9
  -6  -7   0 11.4181 8.61678   1
  -6  -7   0 23.3878 11.0694   3
  -6  -7   0 15.7398 9.37461   2
  -6  -7   0 -0.0567 7.70266   6
   6   7   0 3.51546 7.03715   2
   6   7   0 -4.3864 4.88816   7
   6   7   0 5.39425 8.37181   1
   6   7   0 5.98002 7.32706   5
   6   7   0 1.60109 7.80833   8
   6   7   0 17.1079 9.39639   9
  -7  -7   0 541.268 55.7660   9
  -7  -7   0 511.214 58.0767   4
  -7  -7   0 533.065 55.7436   8
  -7  -7   0 495.076 57.7286   2
  -7  -7   0 344.990 56.6981   6
  -7  -7   0 405.332 54.7629   1
  -7  -7   0 413.893 53.7054   7
  -7  -7   0 459.129 55.5516   5
  -7  -7   0 470.351 58.0742   3
   7   7   0 446.766 54.9373   5
   7   7   0 479.224 53.7399   9
   7   7   0 486.014 55.3749   2
   7   7   0 417.745 52.5260   7
   7   7   0 323.926 55.5177   6
   7   7   0 505.095 57.7602   4
   7   7   0 403.789 57.6780   1
   7   7   0 461.883 54.3982   8
   7   7   0 420.290 55.7209   3
  -8  -7   0 -6.4385 10.5340   2
  -8  -7   0 -5.6365 9.04809   7
  -8  -7   0 -2.6088 12.3402   8
  -8  -7   0 3.17063 13.7174   4
  -8  -7   0 -6.5044 15.1024   3
  -8  -7   0 -9.5658 9.62499   9
  -8  -7   0 2.40184 9.10134   6
  -8  -7   0 10.6967 9.39066   1
  -8  -7   0 7.86306 8.62795   5
   8   7   0 -2.1057 7.63589   5
   8   7   0 18.2585 9.58615   1
   8   7   0 16.1288 8.05815   2
   8   7   0 3.69494 12.0523   4
   8   7   0 -11.477 7.16784   6
   8   7   0 -8.5999 10.6065   3
   8   7   0 -6.5106 7.65851   7
   8   7   0 -6.9193 13.2295   8
   8   7   0 2.10584 9.91936   9
  -9  -7   0 6.26670 11.7355   7
  -9  -7   0 8.28813 12.7606   6
  -9  -7   0 7.15821 14.8158   9
  -9  -7   0 12.1313 14.1499   4
  -9  -7   0 14.2328 16.4793   3
  -9  -7   0 -11.474 14.8163   2
  -9  -7   0 -9.4572 13.5728   8
  -9  -7   0 5.44659 9.42054   1
  -9  -7   0 13.8350 9.07508   5
   9   7   0 13.8270 10.3127   5
   9   7   0 7.09603 14.2838   8
   9   7   0 15.0476 8.96623   7
   9   7   0 -4.7411 8.61363   6
   9   7   0 7.81922 13.7544   9
   9   7   0 17.8652 10.1592   3
   9   7   0 0.49098 12.8912   4
   9   7   0 4.43214 10.8900   1
 -10  -7   0 28.2074 15.0375   7
 -10  -7   0 50.5457 16.9689   9
 -10  -7   0 28.1073 19.8991   3
 -10  -7   0 30.3391 15.6345   6
 -10  -7   0 38.6783 18.3350   4
 -10  -7   0 19.9832 18.5791   8
 -10  -7   0 10.6942 16.1630   2
  10   7   0 10.3174 15.4365   3
  10   7   0 13.1997 15.4478   8
  10   7   0 17.7005 12.5156   7
  10   7   0 24.4078 18.6144   9
  10   7   0 32.2204 18.3133   4
  10   7   0 26.8144 11.4617   6
 -11  -7   0 -27.982 14.3651   2
 -11  -7   0 -18.300 19.6294   3
 -11  -7   0 2.17773 13.4685   7
  11   7   0 9.48214 11.7477   7
  11   7   0 9.68733 13.2694   3
  11   7   0 -9.7974 15.9301   4
 -12  -7   0 -1.2009 15.0272   7
 -12  -7   0 -15.832 21.6525   3
 -12  -7   0 -22.601 16.9775   2
  12   7   0 10.4978 12.6608   7
  12   7   0 21.8236 17.6343   3
  12   7   0 -17.543 15.1750   4
 -13  -7   0 3.31331 18.5679   7
 -13  -7   0 -24.355 24.7107   3
 -13  -7   0 -27.722 24.7771   2
  13   7   0 -40.865 16.7995   3
  13   7   0 -14.424 14.0626   7
  13   7   0 -2.0129 19.9310   4
  14   7   0 -48.524 21.4813   7
  13  -8   0 -17.701 13.1484   7
  13  -8   0 -1.2908 24.6094   3
  13  -8   0 -10.443 16.1660   4
 -13   8   0 30.7225 22.5856   8
 -13   8   0 -13.585 24.7443   7
 -13   8   0 15.6798 21.0161   2
  12  -8   0 9.15021 14.4498   4
  12  -8   0 13.3509 14.6208   7
  12  -8   0 -0.9572 19.7734   3
 -12   8   0 0.61449 20.6011   8
 -12   8   0 32.9534 20.4645   2
 -12   8   0 19.5019 21.5553   7
  11  -8   0 18.7043 14.2144   7
  11  -8   0 8.74392 11.1382   4
  11  -8   0 -17.538 18.5971   3
 -11   8   0 10.3892 20.6882   8
 -11   8   0 -6.8115 13.7303   7
 -11   8   0 -16.501 15.6019   2
  10  -8   0 12.3323 10.9363   6
  10  -8   0 15.5937 18.9801   3
  10  -8   0 17.9944 13.1922   4
 -10   8   0 27.8807 18.1173   2
 -10   8   0 81.3133 22.3709   8
 -10   8   0 17.0552 14.4668   7
   9  -8   0 -4.3578 10.7167   4
   9  -8   0 15.4813 17.4402   3
   9  -8   0 -3.9563 10.4323   6
  -9   8   0 9.20644 15.9095   8
  -9   8   0 -12.005 10.6125   7
  -9   8   0 29.6886 23.0186   9
  -9   8   0 17.1584 14.2420   2
   8  -8   0 15.5142 12.8979   4
   8  -8   0 -1.7446 8.15042   6
   8  -8   0 6.62973 12.7283   3
  -8   8   0 -26.424 9.23773   2
  -8   8   0 21.4969 14.5428   9
  -8   8   0 13.0741 9.70466   7
  -8   8   0 -15.765 7.67353   8
   7  -8   0 272.756 43.6158   4
   7  -8   0 308.279 44.0727   3
   7  -8   0 211.295 39.3059   6
  -7   8   0 339.275 43.8900   9
  -7   8   0 251.118 43.7879   2
  -7   8   0 314.999 39.5251   7
  -7   8   0 312.966 44.4582   8
   6  -8   0 138.895 28.7245   6
   6  -8   0 231.022 34.0475   3
   6  -8   0 189.395 33.5958   4
   6  -8   0 201.558 27.9818   1
  -6   8   0 326.687 40.1026   8
  -6   8   0 222.979 29.2667   7
  -6   8   0 236.137 34.2058   9
  -6   8   0 241.506 37.1846   2
  -6   8   0 187.810 31.1567   5
   5  -8   0 37.2551 8.61897   1
   5  -8   0 17.8489 12.2730   4
   5  -8   0 28.7362 13.0023   3
   5  -8   0 27.7315 10.5596   6
  -5   8   0 39.6605 8.98090   7
  -5   8   0 17.2869 9.58200   5
  -5   8   0 23.6771 10.0951   2
  -5   8   0 32.3838 12.9484   8
  -5   8   0 45.0481 13.3502   9
   4  -8   0 47.6411 13.9820   4
   4  -8   0 56.0509 12.9517   3
   4  -8   0 28.3619 9.49479   6
   4  -8   0 30.4831 8.64238   1
  -4   8   0 49.5292 12.4061   9
  -4   8   0 76.2714 15.7012   8
  -4   8   0 27.1405 10.9050   2
  -4   8   0 3.79584 9.13866   5
  -4   8   0 42.9377 8.64884   7
   3  -8   0 22.4934 7.65377   6
   3  -8   0 -0.5661 5.24239   1
   3  -8   0 7.23870 8.77708   4
   3  -8   0 31.0243 9.05499   3
  -3   8   0 10.4248 8.93453   5
  -3   8   0 33.7251 11.2293   8
  -3   8   0 19.4368 4.99422   7
  -3   8   0 11.1224 8.14178   2
  -3   8   0 19.1030 9.40912   9
   2  -8   0 25.3366 4.41971   7
   2  -8   0 36.7200 10.7916   4
   2  -8   0 15.0800 7.88372   1
   2  -8   0 32.7499 9.78150   6
   2  -8   0 30.2267 8.36934   3
  -2   8   0 32.8587 4.86537   7
  -2   8   0 31.3453 9.57002   9
  -2   8   0 57.5231 13.5461   5
  -2   8   0 26.7478 9.50435   2
  -2   8   0 17.9482 8.24492   8
   1  -8   0 494.007 64.3950   1
   1  -8   0 559.877 61.5995   3
   1  -8   0 475.591 64.4262   6
   1  -8   0 531.815 64.5470   4
  -1   8   0 612.109 62.3656   9
  -1   8   0 601.666 65.3492   5
  -1   8   0 619.076 64.0653   2
  -1   8   0 543.687 63.4087   8
   0  -8   0 69.1081 15.8088   1
   0  -8   0 96.0981 17.1757   4
   0  -8   0 90.0524 17.0606   5
   0  -8   0 64.5948 14.6805   6
   0  -8   0 47.8660 11.5208   9
   0  -8   0 91.2670 13.7831   3
   0   8   0 95.3562 15.0842   2
   0   8   0 84.6097 13.5895   9
   0   8   0 90.1895 16.2859   8
   0   8   0 73.7827 16.3953   5
  -1  -8   0 617.858 67.3060   4
  -1  -8   0 523.152 67.3290   1
  -1  -8   0 573.987 64.0434   3
  -1  -8   0 584.055 67.5060   6
  -1  -8   0 592.585 67.5043   5
   1   8   0 598.165 63.9118   9
   1   8   0 546.715 65.0737   8
   1   8   0 590.652 67.3311   5
   1   8   0 589.509 64.8689   2
  -2  -8   0 25.8876 9.14944   5
  -2  -8   0 19.8023 9.22781   4
  -2  -8   0 21.0287 6.70084   9
  -2  -8   0 34.4942 10.8079   1
  -2  -8   0 28.3343 8.29410   3
  -2  -8   0 15.9003 7.62771   6
   2   8   0 19.7819 7.09911   9
   2   8   0 29.4612 8.73031   8
   2   8   0 22.4469 7.75590   5
   2   8   0 22.0376 7.72312   9
   2   8   0 24.8819 4.62326   7
   2   8   0 12.8340 6.70425   2
  -3  -8   0 21.8109 6.09430   7
  -3  -8   0 22.9364 8.91844   6
  -3  -8   0 7.56766 7.01312   1
  -3  -8   0 19.3174 9.89672   5
  -3  -8   0 26.8010 9.56521   3
  -3  -8   0 20.4039 9.21734   4
   3   8   0 22.8901 8.65184   8
   3   8   0 24.8969 7.58611   9
   3   8   0 45.7069 11.4998   5
   3   8   0 21.7424 7.16885   2
   3   8   0 31.3796 5.83514   7
  -4  -8   0 39.3958 9.18838   7
  -4  -8   0 26.8260 11.9869   5
  -4  -8   0 34.5658 10.9708   8
  -4  -8   0 20.3459 8.99725   6
  -4  -8   0 46.1229 12.6051   3
  -4  -8   0 30.9247 10.7562   2
  -4  -8   0 51.8454 13.7377   1
  -4  -8   0 44.8046 13.3789   4
   4   8   0 26.7153 11.1280   5
   4   8   0 32.9370 10.0932   9
   4   8   0 46.1507 10.3546   2
   4   8   0 24.6172 7.31404   7
   4   8   0 47.8858 11.4599   8
  -5  -8   0 28.8147 12.7925   3
  -5  -8   0 12.9798 9.56450   6
  -5  -8   0 59.2280 11.5426   7
  -5  -8   0 12.4761 9.90094   5
  -5  -8   0 47.6646 12.3823   8
  -5  -8   0 23.4792 11.2883   1
  -5  -8   0 28.7530 13.8424   4
  -5  -8   0 34.8787 11.2785   2
   5   8   0 41.6565 10.1306   9
   5   8   0 40.8860 13.0143   5
   5   8   0 42.3075 9.75241   2
   5   8   0 22.2338 8.13338   7
   5   8   0 30.0699 11.9878   8
  -6  -8   0 280.118 39.6753   4
  -6  -8   0 214.782 31.0388   7
  -6  -8   0 180.111 32.9829   1
  -6  -8   0 168.412 32.0293   5
  -6  -8   0 245.545 37.4418   3
  -6  -8   0 160.804 31.6782   6
  -6  -8   0 313.049 36.5534   8
  -6  -8   0 251.538 36.6036   2
   6   8   0 187.230 32.8360   1
   6   8   0 208.003 30.2527   9
   6   8   0 200.899 33.7609   5
   6   8   0 194.711 28.7991   7
   6   8   0 242.681 33.7591   8
   6   8   0 266.320 30.3162   2
  -7  -8   0 304.568 38.6983   7
  -7  -8   0 318.910 45.3113   3
  -7  -8   0 255.553 39.4932   1
  -7  -8   0 354.475 41.6136   8
  -7  -8   0 306.177 42.9193   4
  -7  -8   0 236.028 38.9191   5
  -7  -8   0 356.805 39.7265   9
  -7  -8   0 297.851 42.5855   2
  -7  -8   0 201.584 37.9479   6
   7   8   0 194.596 33.6785   7
   7   8   0 288.395 35.7974   2
   7   8   0 245.262 39.2095   5
   7   8   0 300.943 40.4990   8
   7   8   0 270.313 40.7128   4
   7   8   0 227.412 37.5465   1
   7   8   0 197.160 37.3873   3
   7   8   0 251.900 36.2100   9
  -8  -8   0 -2.5496 12.4013   9
  -8  -8   0 1.52367 13.8741   4
  -8  -8   0 14.6031 11.2931   7
  -8  -8   0 4.56818 8.73560   1
  -8  -8   0 4.60307 12.1413   5
  -8  -8   0 -23.408 12.5707   3
  -8  -8   0 -2.2020 9.82657   6
  -8  -8   0 -4.5480 11.1323   8
  -8  -8   0 -0.3137 12.1433   2
   8   8   0 4.78334 9.34206   1
   8   8   0 9.96837 11.2697   8
   8   8   0 5.71702 9.73230   2
   8   8   0 5.38384 11.0644   4
   8   8   0 -15.690 7.43352   6
   8   8   0 -10.540 10.6609   5
   8   8   0 12.0651 8.98741   7
   8   8   0 -1.2527 12.6521   9
   8   8   0 -2.6736 10.7537   3
  -9  -8   0 1.89919 12.0514   5
  -9  -8   0 13.3445 15.5609   8
  -9  -8   0 -4.8398 15.3507   9
  -9  -8   0 14.4305 13.3417   7
  -9  -8   0 9.65700 14.9858   4
  -9  -8   0 1.96244 17.9416   3
  -9  -8   0 28.1968 14.0911   2
  -9  -8   0 2.41021 9.44418   1
  -9  -8   0 6.60623 11.1910   6
   9   8   0 -8.1711 9.95135   1
   9   8   0 10.0360 13.7407   8
   9   8   0 13.7795 11.7071   4
   9   8   0 0.74855 12.5007   3
   9   8   0 4.73386 9.41526   6
   9   8   0 -11.841 9.19051   7
   9   8   0 25.5201 11.3939   2
   9   8   0 0.62762 15.8982   9
   9   8   0 -19.669 10.6845   5
 -10  -8   0 7.23836 12.9806   7
 -10  -8   0 5.45257 13.0521   6
 -10  -8   0 62.7080 20.9245   2
 -10  -8   0 35.7715 20.6028   4
 -10  -8   0 25.4861 20.0789   9
 -10  -8   0 57.4606 21.0109   3
  10   8   0 43.7262 21.9806   9
  10   8   0 17.8055 11.4455   6
  10   8   0 56.8401 18.3613   4
  10   8   0 16.9642 11.9709   7
  10   8   0 48.5752 21.4543   8
  10   8   0 15.2619 14.3063   3
  10   8   0 21.3954 14.1441   2
 -11  -8   0 -6.0014 18.2367   4
 -11  -8   0 9.46709 14.2164   7
 -11  -8   0 18.9860 17.0704   2
 -11  -8   0 -8.9044 20.1411   3
  11   8   0 2.35775 11.0289   7
  11   8   0 2.22707 14.3451   4
  11   8   0 -5.1622 13.8828   3
  11   8   0 17.7092 12.6408   2
 -12  -8   0 -10.153 22.4114   3
 -12  -8   0 3.65782 16.1268   7
 -12  -8   0 14.2235 19.9614   2
  12   8   0 7.73201 16.3760   3
  12   8   0 -35.048 18.9547   4
  12   8   0 -7.9954 12.5585   7
  12   8   0 28.5420 15.1486   2
 -13  -8   0 -4.3489 29.3918   3
 -13  -8   0 -24.235 17.3166   7
  13   8   0 -19.010 14.6341   7
  13   8   0 -37.200 18.5575   3
  13   8   0 60.3433 19.7289   2
  12  -9   0 -23.667 20.0522   3
  12  -9   0 0.33685 14.6475   4
 -12   9   0 -5.7690 24.4172   8
 -12   9   0 -19.526 16.3646   2
  11  -9   0 -1.8159 17.3922   3
  11  -9   0 44.0761 19.2981   4
 -11   9   0 7.83524 16.5279   2
 -11   9   0 13.0783 20.5743   8
  10  -9   0 -16.175 15.0228   3
  10  -9   0 2.30081 13.2121   4
  10  -9   0 9.83497 10.4156   6
 -10   9   0 17.4756 17.8782   2
 -10   9   0 43.3731 19.5677   8
   9  -9   0 -0.7118 15.9774   3
   9  -9   0 -8.5476 9.92321   6
   9  -9   0 1.70571 12.7171   4
  -9   9   0 -9.5400 16.3214   8
  -9   9   0 -1.2373 12.7216   2
   8  -9   0 14.9890 13.2506   4
   8  -9   0 -1.0326 7.49001   6
   8  -9   0 17.4818 13.7035   3
  -8   9   0 0.42521 12.5254   2
  -8   9   0 6.43900 14.3407   8
  -8   9   0 -9.8427 13.2718   7
  -8   9   0 31.2412 18.4085   9
   7  -9   0 5.74150 11.2951   6
   7  -9   0 14.4796 12.9309   3
   7  -9   0 18.2304 12.4503   4
  -7   9   0 44.0445 17.8330   2
  -7   9   0 40.2474 16.0779   9
  -7   9   0 24.7586 15.4208   8
  -7   9   0 19.8362 11.9229   5
  -7   9   0 26.1474 12.4434   7
   6  -9   0 197.674 30.0138   3
   6  -9   0 127.907 25.9231   6
   6  -9   0 146.507 29.1162   4
   6  -9   0 129.851 28.2989   1
  -6   9   0 124.281 25.2762   5
  -6   9   0 155.031 28.0015   8
  -6   9   0 118.921 24.2316   7
  -6   9   0 141.118 28.0617   2
  -6   9   0 171.884 29.2869   9
   5  -9   0 7.78455 8.76249   4
   5  -9   0 18.2915 10.4278   3
   5  -9   0 12.8150 5.65544   1
   5  -9   0 4.83931 6.93803   6
  -5   9   0 -1.0990 11.7511   8
  -5   9   0 -7.4773 12.0464   9
  -5   9   0 14.7344 10.3792   7
  -5   9   0 17.4664 8.81086   2
  -5   9   0 2.48188 10.6224   5
   4  -9   0 21.9803 8.06816   1
   4  -9   0 35.1401 10.0118   6
   4  -9   0 34.5079 12.0470   3
   4  -9   0 13.6285 10.0644   4
  -4   9   0 41.0909 13.9108   8
  -4   9   0 38.4408 12.4556   5
  -4   9   0 76.2612 14.5192   9
  -4   9   0 15.6629 9.73251   2
   3  -9   0 6.04935 7.08380   4
   3  -9   0 0.93694 6.68777   1
   3  -9   0 -0.1742 5.48922   6
   3  -9   0 4.42596 7.46716   3
  -3   9   0 22.0331 9.92717   9
  -3   9   0 14.1866 9.54437   5
  -3   9   0 20.2284 9.06750   2
  -3   9   0 3.34457 10.1243   8
   2  -9   0 1.95357 4.29725   6
   2  -9   0 1.52929 6.11017   1
   2  -9   0 0.84877 5.13616   3
   2  -9   0 -0.2099 6.89499   4
  -2   9   0 4.83519 7.23165   8
  -2   9   0 -0.9563 6.99149   2
  -2   9   0 -0.3957 7.37024   9
  -2   9   0 -6.2189 6.17984   5
   1  -9   0 1.21534 5.37046   6
   1  -9   0 20.2278 7.77248   1
   1  -9   0 18.7147 6.66772   3
   1  -9   0 6.61905 8.03562   4
  -1   9   0 -4.6126 6.13527   2
  -1   9   0 -0.7408 5.27892   5
  -1   9   0 28.0567 8.85760   9
  -1   9   0 -2.3724 6.89816   8
   0  -9   0 -3.3707 4.73948   3
   0  -9   0 -1.5342 3.25431   6
   0  -9   0 1.25286 6.23690   5
   0  -9   0 -1.5456 5.19994   1
   0  -9   0 3.02468 7.05532   4
   0   9   0 8.52126 7.93353   8
   0   9   0 4.06270 6.35556   9
   0   9   0 0.66944 6.56891   5
   0   9   0 -4.4113 5.45503   2
  -1  -9   0 12.9820 7.75837   1
  -1  -9   0 9.42059 7.27018   5
  -1  -9   0 1.98375 6.87826   6
  -1  -9   0 7.28680 8.17094   4
  -1  -9   0 0.45285 5.17326   3
   1   9   0 6.52623 7.45076   5
   1   9   0 11.8834 7.84289   8
   1   9   0 13.3745 6.99856   9
   1   9   0 15.6548 6.66427   2
  -2  -9   0 5.62452 5.96689   3
  -2  -9   0 -6.2422 6.68025   5
  -2  -9   0 -6.2827 5.79309   1
  -2  -9   0 -7.8875 6.62217   4
  -2  -9   0 1.13552 6.00485   6
   2   9   0 -2.0187 4.97352   2
   2   9   0 -1.1510 3.52082   7
   2   9   0 -7.0090 5.45701   8
   2   9   0 -5.0326 5.78224   9
   2   9   0 1.13995 7.17961   5
  -3  -9   0 8.28793 8.09680   1
  -3  -9   0 14.6087 9.04602   4
  -3  -9   0 0.24671 7.05367   6
  -3  -9   0 8.51335 7.72861   3
  -3  -9   0 0.24855 6.24661   5
   3   9   0 13.2090 6.37584   2
   3   9   0 17.9638 7.78186   9
   3   9   0 7.36245 6.22518   5
   3   9   0 13.3846 5.09304   7
   3   9   0 10.5331 8.71271   8
  -4  -9   0 15.4439 11.4640   5
  -4  -9   0 24.8964 9.80210   6
  -4  -9   0 40.6894 8.96079   7
  -4  -9   0 22.7703 10.6724   3
  -4  -9   0 18.7175 10.7772   4
  -4  -9   0 19.0306 9.60533   1
   4   9   0 36.8922 7.37599   7
   4   9   0 23.4494 8.90180   2
   4   9   0 30.8930 9.94907   9
   4   9   0 37.3972 12.1071   8
   4   9   0 23.8578 8.64320   5
  -5  -9   0 4.10970 10.7342   3
  -5  -9   0 4.39917 8.60608   1
  -5  -9   0 18.9414 10.2378   8
  -5  -9   0 23.5511 12.5804   4
  -5  -9   0 1.18944 9.07295   5
  -5  -9   0 6.14921 10.4911   2
  -5  -9   0 2.84060 6.72557   7
  -5  -9   0 11.0381 10.1193   6
   5   9   0 23.4717 11.4401   8
   5   9   0 4.65969 6.89509   2
   5   9   0 -1.2320 8.53812   9
   5   9   0 -6.5799 5.37113   7
   5   9   0 10.7373 8.22320   5
  -6  -9   0 200.331 27.6543   7
  -6  -9   0 194.377 32.7575   4
  -6  -9   0 185.925 31.6543   1
  -6  -9   0 203.903 32.7853   3
  -6  -9   0 151.967 29.4218   5
  -6  -9   0 166.476 28.5204   8
  -6  -9   0 170.018 30.6886   6
  -6  -9   0 157.871 27.7370   2
   6   9   0 112.467 26.1323   1
   6   9   0 179.320 29.9418   5
   6   9   0 200.525 29.6511   8
   6   9   0 185.267 26.3293   9
   6   9   0 210.189 29.1968   2
   6   9   0 120.512 22.8162   7
  -7  -9   0 36.7541 17.5945   4
  -7  -9   0 36.3435 15.2407   1
  -7  -9   0 18.8531 11.0542   7
  -7  -9   0 10.9958 12.3144   5
  -7  -9   0 49.0093 16.4858   6
  -7  -9   0 13.5852 10.7445   2
  -7  -9   0 49.8585 17.3205   3
  -7  -9   0 18.0353 14.2616   8
   7   9   0 14.0982 11.9995   9
   7   9   0 12.8219 9.98322   1
   7   9   0 27.5683 13.1909   8
   7   9   0 33.3847 11.8930   2
   7   9   0 13.3938 8.75600   7
   7   9   0 33.0198 11.6289   3
   7   9   0 17.9891 10.1337   5
  -8  -9   0 -0.3048 9.15928   1
  -8  -9   0 -2.8742 11.9939   2
  -8  -9   0 -11.798 10.7457   5
  -8  -9   0 0.84744 13.7650   4
  -8  -9   0 -17.158 14.0309   3
  -8  -9   0 10.7003 12.2515   8
  -8  -9   0 7.66713 11.3915   6
  -8  -9   0 -9.0075 10.0973   7
   8   9   0 -1.9101 9.60288   3
   8   9   0 18.9767 13.7957   9
   8   9   0 16.3756 10.1558   6
   8   9   0 14.8126 8.04919   2
   8   9   0 4.71702 13.2423   8
   8   9   0 2.78787 11.8448   4
   8   9   0 -0.5639 8.85577   5
   8   9   0 8.51666 9.83624   1
   8   9   0 -3.8630 7.89007   7
  -9  -9   0 1.90068 12.6613   1
  -9  -9   0 -1.7036 15.9417   4
  -9  -9   0 -2.6714 13.5654   5
  -9  -9   0 8.82136 13.3122   7
  -9  -9   0 22.1777 16.6682   8
  -9  -9   0 5.69401 12.9946   2
  -9  -9   0 22.0673 19.0380   3
  -9  -9   0 -3.3827 13.8146   6
   9   9   0 -7.8633 12.9186   4
   9   9   0 -3.8307 12.6824   3
   9   9   0 -1.1649 9.85442   6
   9   9   0 -11.769 9.70987   1
   9   9   0 0.13664 9.83836   5
   9   9   0 -0.0446 17.9434   9
   9   9   0 -0.9832 8.82994   2
   9   9   0 -8.7450 9.00467   7
   9   9   0 -9.8555 14.0307   8
 -10  -9   0 10.3360 18.0479   2
 -10  -9   0 20.9150 15.4763   7
 -10  -9   0 40.5449 23.5752   3
 -10  -9   0 1.79672 14.0935   6
 -10  -9   0 28.1749 17.9633   4
  10   9   0 20.8972 14.6875   2
  10   9   0 8.37568 17.1091   4
  10   9   0 -16.172 11.9675   6
  10   9   0 -13.123 14.5622   3
  10   9   0 -13.791 9.57607   7
 -11  -9   0 13.7711 23.3568   3
 -11  -9   0 -23.829 25.7858   2
 -11  -9   0 -0.9239 14.0351   7
 -11  -9   0 -23.651 19.0711   4
  11   9   0 13.2874 16.1556   3
  11   9   0 -22.297 10.0080   7
  11   9   0 5.29314 15.4065   2
  11   9   0 -8.0870 15.9044   4
 -12  -9   0 -13.307 25.4196   3
 -12  -9   0 5.11065 17.3111   7
  12   9   0 -15.930 17.6867   3
  12   9   0 -11.874 13.5799   7
 -13  -9   0 -27.982 18.2489   7
  13   9   0 -30.715 17.8844   7
  12 -10   0 20.0131 19.2367   4
  12 -10   0 -43.531 26.1517   3
 -12  10   0 10.9490 22.5065   8
 -12  10   0 -36.811 18.7188   2
  11 -10   0 -30.236 21.1808   3
  11 -10   0 12.6857 14.0812   4
 -11  10   0 -4.2895 18.5138   2
 -11  10   0 51.2947 23.1478   8
  10 -10   0 7.30996 15.7462   4
  10 -10   0 -30.083 15.0804   3
  10 -10   0 -4.7853 11.1088   6
 -10  10   0 41.6348 18.7009   8
 -10  10   0 8.17132 15.2577   2
   9 -10   0 -11.357 15.8573   3
   9 -10   0 0.19251 10.6929   6
   9 -10   0 9.53488 12.2999   4
  -9  10   0 -3.0310 15.9411   2
  -9  10   0 3.49206 16.3534   8
   8 -10   0 -0.8679 9.04515   6
   8 -10   0 -6.9429 13.4494   4
   8 -10   0 -17.399 14.2380   3
  -8  10   0 -7.2459 19.1204   9
  -8  10   0 -8.1880 12.6737   2
  -8  10   0 -8.1023 16.0986   8
   7 -10   0 -5.1683 10.9053   4
   7 -10   0 -4.8553 10.8701   3
   7 -10   0 -2.5650 8.72464   6
  -7  10   0 -0.4710 11.9048   8
  -7  10   0 -2.3868 16.8010   9
  -7  10   0 2.87500 11.9060   2
  -7  10   0 -19.821 10.7604   5
   6 -10   0 25.6239 13.7819   4
   6 -10   0 12.9086 13.3720   3
   6 -10   0 15.8730 9.66715   6
  -6  10   0 22.8724 13.0656   8
  -6  10   0 7.97246 12.4864   5
  -6  10   0 29.1424 15.8322   9
  -6  10   0 6.89752 9.93092   2
   5 -10   0 10.6154 7.65577   1
   5 -10   0 12.6972 8.76928   6
   5 -10   0 4.16084 10.8020   3
   5 -10   0 20.2013 13.3964   4
  -5  10   0 21.5407 12.8860   5
  -5  10   0 12.0380 9.62977   2
  -5  10   0 -6.4536 7.55644   8
  -5  10   0 -16.490 11.8986   9
   4 -10   0 15.0589 10.3562   3
   4 -10   0 -8.5401 5.88026   6
   4 -10   0 -6.6475 4.96534   1
   4 -10   0 7.19417 11.2353   4
  -4  10   0 -3.1095 10.6979   5
  -4  10   0 11.1611 11.1975   9
  -4  10   0 1.24997 10.2973   2
  -4  10   0 21.8040 12.9882   8
   3 -10   0 -5.6703 9.97696   4
   3 -10   0 -6.5354 5.76782   1
   3 -10   0 1.41333 7.22839   6
   3 -10   0 2.13790 6.95975   3
  -3  10   0 5.69817 10.0345   9
  -3  10   0 7.51191 9.30012   5
  -3  10   0 -7.4211 6.40181   2
  -3  10   0 -3.9925 6.06565   8
   2 -10   0 9.32404 7.00853   1
   2 -10   0 5.97690 9.24945   4
   2 -10   0 -2.7617 6.61687   3
   2 -10   0 -1.6437 6.44477   6
  -2  10   0 -1.6832 6.31138   2
  -2  10   0 13.0180 10.5364   8
  -2  10   0 1.22071 10.5134   5
  -2  10   0 9.91489 9.02463   9
   1 -10   0 1.08820 8.55873   4
   1 -10   0 -1.0553 6.45320   6
   1 -10   0 0.92511 5.72783   3
   1 -10   0 4.73903 6.69642   1
  -1  10   0 3.73583 7.52908   9
  -1  10   0 -5.1267 7.34899   5
  -1  10   0 6.03666 5.89258   2
  -1  10   0 -0.2548 7.76868   8
   0 -10   0 167.532 23.9813   3
   0 -10   0 164.679 28.8351   1
   0 -10   0 146.861 27.0540   4
   0 -10   0 145.507 27.8532   6
   0  10   0 165.474 29.5801   5
   0  10   0 192.686 26.9010   2
   0  10   0 181.633 24.3820   9
   0  10   0 158.140 27.1012   8
  -1 -10   0 -10.103 6.09718   1
  -1 -10   0 -7.9336 7.10457   5
  -1 -10   0 -11.288 5.52332   3
  -1 -10   0 6.17687 9.19739   4
  -1 -10   0 2.85170 7.49415   6
   1  10   0 8.88546 7.19653   9
   1  10   0 -2.0973 6.76079   5
   1  10   0 8.21487 7.73059   8
   1  10   0 8.37589 6.65369   2
  -2 -10   0 -1.0141 6.62660   3
  -2 -10   0 -2.0764 4.72907   6
  -2 -10   0 -1.6909 5.92823   1
  -2 -10   0 -4.4089 8.25192   4
  -2 -10   0 -12.554 7.28133   5
   2  10   0 -0.6891 6.71700   5
   2  10   0 -3.6639 6.71662   9
   2  10   0 6.79137 6.33865   8
   2  10   0 -6.5520 5.23265   2
  -3 -10   0 -1.0686 8.66320   5
  -3 -10   0 -4.8649 7.51746   6
  -3 -10   0 12.7844 9.71522   4
  -3 -10   0 8.56645 8.33558   3
  -3 -10   0 3.23574 7.80665   1
   3  10   0 -5.1966 7.38980   9
   3  10   0 3.79614 7.61166   5
   3  10   0 9.08049 5.85394   2
   3  10   0 -6.2812 8.61812   8
  -4 -10   0 4.17777 8.55366   1
  -4 -10   0 0.51673 10.0999   5
  -4 -10   0 13.1989 9.54973   6
  -4 -10   0 3.37774 9.61485   4
  -4 -10   0 -2.9382 8.86645   3
   4  10   0 4.45817 8.41975   5
   4  10   0 -9.7033 9.73500   8
   4  10   0 -3.8556 7.16529   2
   4  10   0 3.51350 7.74588   9
  -5 -10   0 8.76742 12.3753   3
  -5 -10   0 4.76661 7.67149   6
  -5 -10   0 0.60576 9.70180   1
  -5 -10   0 -3.3529 9.84551   5
  -5 -10   0 26.5454 12.8317   4
   5  10   0 9.90361 10.5391   9
   5  10   0 1.65654 9.21629   1
   5  10   0 2.59047 8.57717   5
   5  10   0 12.7057 10.2310   8
   5  10   0 9.39621 8.36402   2
  -6 -10   0 19.2909 14.8066   4
  -6 -10   0 5.09735 12.1031   1
  -6 -10   0 31.7263 12.5697   3
  -6 -10   0 4.08515 10.3997   2
  -6 -10   0 -0.3076 10.4833   6
  -6 -10   0 2.08796 11.3700   5
  -6 -10   0 23.0400 11.5192   8
   6  10   0 16.8747 12.1248   8
   6  10   0 11.5610 8.43460   2
   6  10   0 13.9174 11.9635   7
   6  10   0 -1.4481 11.7096   9
   6  10   0 19.4094 12.7704   1
   6  10   0 8.85717 10.9293   5
  -7 -10   0 6.18137 11.8298   1
  -7 -10   0 15.0051 12.1618   2
  -7 -10   0 -3.8929 13.5700   8
  -7 -10   0 25.7680 13.1921   3
  -7 -10   0 8.39750 14.7300   5
  -7 -10   0 -18.059 13.7067   4
  -7 -10   0 -0.5744 10.1451   6
   7  10   0 8.72004 13.5037   9
   7  10   0 4.85537 10.3979   1
   7  10   0 -18.800 7.89278   7
   7  10   0 16.3412 12.4321   5
   7  10   0 3.89891 8.84118   3
   7  10   0 -5.5225 12.6226   8
   7  10   0 -6.8549 8.53258   2
  -8 -10   0 -5.7456 10.7875   6
  -8 -10   0 -25.310 14.5549   3
  -8 -10   0 9.69184 12.6833   8
  -8 -10   0 12.9238 12.3192   1
  -8 -10   0 -5.7552 11.9833   5
  -8 -10   0 9.80436 14.3098   4
  -8 -10   0 -1.3759 13.1378   2
   8  10   0 -6.1824 8.83860   3
   8  10   0 3.20357 9.19240   7
   8  10   0 5.23661 12.8311   8
   8  10   0 -10.504 11.9082   4
   8  10   0 -9.3089 9.10607   6
   8  10   0 8.19131 10.7074   1
   8  10   0 9.07334 11.3768   2
   8  10   0 25.3892 10.5772   5
  -9 -10   0 8.18272 19.5557   3
  -9 -10   0 -19.912 18.5870   8
  -9 -10   0 -1.6595 15.1063   5
  -9 -10   0 -9.9688 13.3391   1
  -9 -10   0 -12.139 15.4521   4
  -9 -10   0 13.5324 19.1493   7
  -9 -10   0 -5.4418 12.4961   6
   9  10   0 -9.8294 16.1997   8
   9  10   0 17.0600 14.2823   4
   9  10   0 2.17511 12.6898   5
   9  10   0 -11.131 11.7454   1
   9  10   0 2.26611 9.67937   6
   9  10   0 -15.783 11.0127   7
   9  10   0 2.87227 11.7551   2
   9  10   0 10.5808 13.0177   3
 -10 -10   0 11.6001 16.1070   6
 -10 -10   0 -5.4135 21.4275   3
 -10 -10   0 3.52306 18.0677   4
  10  10   0 -7.2680 14.2288   3
  10  10   0 -36.737 15.6564   4
  10  10   0 -1.6393 13.4784   6
  10  10   0 -1.9107 11.5356   7
 -11 -10   0 34.2998 27.2993   3
  11  10   0 27.8418 19.2720   3
  11  10   0 -6.6937 17.0998   7
  12  10   0 0.07187 20.2541   7
  12  10   0 -4.5929 21.1242   3
  11 -11   0 -14.670 17.4830   4
 -11  11   0 14.8689 24.1529   8
 -11  11   0 5.69690 19.3864   2
  10 -11   0 12.8979 17.5419   4
  10 -11   0 11.7842 15.3637   6
 -10  11   0 7.08914 14.5864   2
 -10  11   0 4.67433 19.2840   8
   9 -11   0 10.8635 14.7060   4
   9 -11   0 12.7749 11.4526   6
  -9  11   0 -28.953 12.7407   2
  -9  11   0 -10.279 13.1448   8
   8 -11   0 -6.9074 13.8206   4
   8 -11   0 9.22634 11.0070   6
  -8  11   0 9.59002 18.0033   8
  -8  11   0 7.94132 13.6870   2
   7 -11   0 8.52441 9.50150   6
   7 -11   0 4.39608 12.3439   4
  -7  11   0 3.60805 12.7376   2
  -7  11   0 3.62778 18.5107   9
  -7  11   0 -7.0813 11.0415   8
   6 -11   0 23.1461 14.9907   4
   6 -11   0 -0.8076 9.23802   6
  -6  11   0 0.51915 13.8794   8
  -6  11   0 4.29474 15.7370   9
  -6  11   0 18.0530 13.9149   5
  -6  11   0 14.8858 12.9360   2
   5 -11   0 2.93574 12.0411   4
   5 -11   0 8.22964 7.60804   6
   5 -11   0 -3.7900 7.90194   1
  -5  11   0 19.7030 13.4407   8
  -5  11   0 -19.815 11.4056   9
  -5  11   0 8.84688 9.66928   2
  -5  11   0 -8.0538 9.76589   5
   4 -11   0 26.5524 14.1172   4
   4 -11   0 -10.253 7.35907   6
   4 -11   0 10.7167 8.20887   1
  -4  11   0 42.7141 15.9965   8
  -4  11   0 -2.6684 9.79550   2
  -4  11   0 3.05302 10.2943   9
  -4  11   0 15.7253 12.3461   5
   3 -11   0 -9.5755 6.54608   6
   3 -11   0 7.93418 10.3395   4
   3 -11   0 -1.3920 5.85319   1
  -3  11   0 -4.1547 9.13760   9
  -3  11   0 3.38285 9.33808   5
  -3  11   0 11.7089 10.4583   2
  -3  11   0 -5.5081 10.1438   8
   2 -11   0 12.7130 8.81688   6
   2 -11   0 6.96355 8.26767   1
   2 -11   0 19.7898 11.1204   4
  -2  11   0 -2.5888 9.07940   8
  -2  11   0 8.29903 9.92181   9
  -2  11   0 -10.410 9.89422   5
  -2  11   0 11.5985 8.19836   2
   1 -11   0 -0.8913 7.17862   6
   1 -11   0 1.56477 5.80550   1
   1 -11   0 10.0657 10.2832   4
  -1  11   0 12.6489 10.0883   8
  -1  11   0 2.71890 8.34075   9
  -1  11   0 12.5967 11.4259   5
  -1  11   0 4.26015 7.36811   2
   0 -11   0 9.98075 8.97061   1
   0 -11   0 -8.3748 4.88106   6
   0 -11   0 -4.4427 8.98447   4
   0  11   0 -5.6508 8.62331   8
   0  11   0 7.90701 6.72211   2
   0  11   0 4.96480 8.05715   5
   0  11   0 -4.8810 7.89471   9
  -1 -11   0 -0.3905 7.45103   6
  -1 -11   0 1.18200 10.4461   4
  -1 -11   0 10.7120 8.92759   1
   1  11   0 3.00261 6.76408   2
   1  11   0 5.89730 8.18108   9
   1  11   0 13.1835 9.98863   5
   1  11   0 -0.5635 10.3433   8
  -2 -11   0 5.68968 9.30702   1
  -2 -11   0 -12.180 9.86452   4
  -2 -11   0 16.3473 9.88710   5
  -2 -11   0 3.94856 9.56945   6
   2  11   0 -5.2258 6.11740   2
   2  11   0 8.69197 9.84349   8
   2  11   0 8.44324 9.82365   5
   2  11   0 -2.9863 8.17702   9
  -3 -11   0 3.58875 6.76371   1
  -3 -11   0 -2.5503 9.05907   5
  -3 -11   0 6.19163 9.51606   4
  -3 -11   0 -5.2068 7.75381   6
   3  11   0 0.92773 6.81477   2
   3  11   0 -4.8583 9.08233   9
   3  11   0 -4.4320 10.3542   8
   3  11   0 7.31180 8.74236   5
  -4 -11   0 -4.2592 6.60486   6
  -4 -11   0 11.7266 11.3952   5
  -4 -11   0 5.24583 9.71039   1
  -4 -11   0 13.8388 10.4377   4
   4  11   0 -1.6046 8.59770   5
   4  11   0 -3.9418 9.94026   8
   4  11   0 6.17970 7.40132   2
   4  11   0 0.28279 11.3377   9
  -5 -11   0 11.8060 8.89813   1
  -5 -11   0 7.00086 11.9398   4
  -5 -11   0 4.23802 9.99084   6
  -5 -11   0 -13.583 10.0285   5
   5  11   0 3.97379 10.5033   1
   5  11   0 8.05833 10.4018   5
   5  11   0 -16.852 10.8001   8
   5  11   0 -5.6468 8.56386   2
  -6 -11   0 45.2599 18.9177   4
  -6 -11   0 12.7209 15.5056   5
  -6 -11   0 8.89471 13.4730   1
  -6 -11   0 -13.317 10.1531   6
   6  11   0 16.4495 11.6314   1
   6  11   0 18.0200 12.6724   8
   6  11   0 -4.9799 10.4116   2
   6  11   0 0.93599 10.6975   5
  -7 -11   0 -5.7017 12.7050   5
  -7 -11   0 -14.004 10.3934   6
  -7 -11   0 -16.873 14.5486   4
  -7 -11   0 6.20010 11.5206   1
   7  11   0 25.7499 13.5270   1
   7  11   0 -0.2310 11.3335   8
   7  11   0 4.28768 12.5817   5
  -8 -11   0 12.0532 13.2298   8
  -8 -11   0 2.58506 13.6485   5
  -8 -11   0 18.4837 18.0928   4
  -8 -11   0 2.09692 11.6542   1
  -8 -11   0 -2.9431 13.4228   6
   8  11   0 -2.2846 15.6699   4
   8  11   0 -4.0183 11.8293   6
   8  11   0 -5.1516 11.0979   5
   8  11   0 27.3742 14.2557   1
   8  11   0 2.81071 14.1112   8
  -9 -11   0 -12.517 13.2448   1
  -9 -11   0 7.98318 19.9612   4
  -9 -11   0 6.81399 16.3065   6
  -9 -11   0 -0.6807 15.2699   5
   9  11   0 6.76630 22.9844   8
   9  11   0 8.35850 15.6866   1
   9  11   0 11.6028 10.3453   6
   9  11   0 7.91014 12.1298   5
   9  11   0 32.2526 16.5841   4
 -10 -11   0 -2.2509 16.6761   6
 -10 -11   0 16.6239 22.5083   1
  10  11   0 -15.933 30.3722   4
  10  11   0 -10.286 11.9585   6
  10  11   0 -8.7836 21.6835   1
  11 -12   0 23.1910 24.4511   4
 -11  12   0 8.88493 23.4833   8
 -11  12   0 38.2302 25.5373   2
  10 -12   0 19.7959 19.2962   4
  10 -12   0 -2.3770 18.8077   6
 -10  12   0 -8.9539 21.7704   8
 -10  12   0 3.50377 16.6075   2
   9 -12   0 1.85345 15.9612   4
   9 -12   0 -7.0951 10.6508   6
  -9  12   0 -24.724 14.8884   2
  -9  12   0 -18.358 12.7357   8
   8 -12   0 -2.6122 15.8274   4
   8 -12   0 -14.574 9.62187   6
  -8  12   0 22.8271 20.0022   8
  -8  12   0 25.3815 13.9226   2
   7 -12   0 -1.7360 14.5055   4
   7 -12   0 24.6011 10.0917   6
  -7  12   0 0.02501 17.6100   8
  -7  12   0 -1.1243 25.0440   9
  -7  12   0 -1.9360 11.7214   2
   6 -12   0 5.33959 8.70688   6
   6 -12   0 41.2501 16.8119   4
  -6  12   0 7.24374 12.1847   2
  -6  12   0 8.88315 15.7446   8
  -6  12   0 14.1918 18.9779   9
  -6  12   0 7.69124 16.1601   5
   5 -12   0 2.86249 8.26362   1
   5 -12   0 -7.7514 9.25696   6
   5 -12   0 28.2464 14.3914   4
  -5  12   0 -16.532 17.1945   9
  -5  12   0 10.5592 10.1175   2
  -5  12   0 -19.493 9.94121   5
  -5  12   0 46.2380 18.2164   8
   4 -12   0 -6.2332 12.4683   4
   4 -12   0 -6.0259 9.08816   1
   4 -12   0 -5.3344 7.78506   6
  -4  12   0 11.5919 14.6634   9
  -4  12   0 -0.0887 11.8367   8
  -4  12   0 -10.029 8.71176   2
  -4  12   0 6.10714 10.5095   5
   3 -12   0 -0.2637 8.56274   4
   3 -12   0 8.66377 9.36526   1
   3 -12   0 13.3553 7.59786   6
  -3  12   0 11.3423 12.9292   9
  -3  12   0 2.90904 12.0543   8
  -3  12   0 13.5901 12.2349   5
  -3  12   0 15.4132 10.6867   2
   2 -12   0 4.50789 12.3563   4
   2 -12   0 -13.371 6.28559   6
   2 -12   0 -9.0166 6.39112   1
  -2  12   0 11.7856 12.4650   5
  -2  12   0 -9.9567 7.12533   8
  -2  12   0 -11.051 7.84913   2
  -2  12   0 1.21994 11.6550   9
   1 -12   0 5.02162 10.3336   4
   1 -12   0 5.71116 8.26613   1
   1 -12   0 13.6301 9.49648   6
  -1  12   0 0.78005 9.01639   2
  -1  12   0 5.08495 12.7814   5
  -1  12   0 -6.0786 10.2412   8
  -1  12   0 3.18715 10.4804   9
   0 -12   0 0.23562 8.82961   6
   0 -12   0 -2.9719 5.28205   1
   0 -12   0 25.4884 12.5443   4
   0  12   0 12.9963 11.3707   8
   0  12   0 20.3067 13.4838   5
   0  12   0 -9.7955 7.47650   2
   0  12   0 5.01309 10.2129   9
  -1 -12   0 8.33482 8.23537   1
  -1 -12   0 -3.6909 7.58351   6
  -1 -12   0 14.7761 11.6754   4
   1  12   0 20.9550 12.6120   8
   1  12   0 1.19480 12.0806   9
   1  12   0 -1.2031 8.14623   5
   1  12   0 9.70256 8.55666   2
  -2 -12   0 5.68689 9.18978   1
  -2 -12   0 -0.3481 10.0861   5
  -2 -12   0 7.31770 10.8372   6
  -2 -12   0 -14.677 11.1581   4
   2  12   0 1.07619 11.5863   8
   2  12   0 -2.8776 8.89066   5
   2  12   0 -11.535 9.67286   2
  -3 -12   0 7.85790 11.5188   4
  -3 -12   0 -3.0635 8.35276   6
  -3 -12   0 3.75312 9.42258   1
  -3 -12   0 -7.4572 10.6944   5
   3  12   0 -1.0617 8.63408   5
   3  12   0 4.01773 11.6021   8
  -4 -12   0 3.62271 12.8358   5
  -4 -12   0 7.64904 7.87242   1
  -4 -12   0 -3.1702 8.34985   6
  -4 -12   0 14.9599 13.8487   4
   4  12   0 1.01442 11.0902   5
   4  12   0 1.36427 12.8396   8
  -5 -12   0 8.19323 14.6484   4
  -5 -12   0 11.9787 10.7189   6
  -5 -12   0 -3.0250 6.01332   1
  -5 -12   0 -14.166 12.0718   5
   5  12   0 12.8860 9.51235   1
   5  12   0 3.03173 11.0704   5
   5  12   0 -5.4350 13.5050   8
  -6 -12   0 6.75536 15.3294   5
  -6 -12   0 2.48873 18.3347   4
  -6 -12   0 20.8297 14.7466   6
  -6 -12   0 -12.487 11.5943   1
   6  12   0 -15.599 13.3795   8
   6  12   0 23.3585 12.9485   1
   6  12   0 34.7615 15.3164   5
  -7 -12   0 9.82442 16.3235   5
  -7 -12   0 -3.5609 12.9712   1
  -7 -12   0 -10.547 17.5509   4
  -7 -12   0 5.25748 13.1567   6
   7  12   0 -10.341 11.0355   5
   7  12   0 17.6406 14.3067   1
   7  12   0 -30.085 12.6524   8
  -8 -12   0 5.97367 14.0744   6
  -8 -12   0 3.45614 12.7864   1
  -8 -12   0 -3.2991 15.8868   5
  -8 -12   0 3.65196 18.0773   4
   8  12   0 -16.149 12.7827   5
   8  12   0 50.8644 17.1189   1
   8  12   0 -11.813 10.2793   6
   8  12   0 6.26710 16.4329   8
  -9 -12   0 -24.486 15.1636   1
  -9 -12   0 -4.4252 15.6484   6
  -9 -12   0 -1.8370 16.1558   5
   9  12   0 37.2484 23.3622   4
   9  12   0 -13.812 11.9954   1
   9  12   0 2.00409 12.6598   6
   9  12   0 -9.1459 13.2494   5
 -10 -12   0 -1.4364 20.1237   6
 -10 -12   0 8.00544 16.2751   1
  10  12   0 -15.104 17.5847   1
  10  12   0 -6.7871 15.5136   6
  10 -13   0 -18.340 14.0773   4
 -10  13   0 -23.539 22.3910   8
 -10  13   0 12.4986 20.8662   2
   9 -13   0 18.5073 20.1022   4
   9 -13   0 24.7589 15.1440   6
  -9  13   0 -10.352 16.1245   2
  -9  13   0 7.49600 22.7953   8
   8 -13   0 22.3086 18.9185   4
   8 -13   0 2.40966 13.4331   6
  -8  13   0 41.4062 23.4854   8
  -8  13   0 30.4232 17.9633   2
   7 -13   0 -5.6766 15.6771   4
   7 -13   0 -1.8482 11.9962   6
  -7  13   0 3.75343 12.5627   8
  -7  13   0 -2.0883 13.5861   2
   6 -13   0 -13.408 8.82446   6
   6 -13   0 2.05851 14.0769   4
  -6  13   0 -1.6969 18.0889   8
  -6  13   0 -11.196 12.4168   2
  -6  13   0 2.65103 17.2695   5
  -6  13   0 5.48660 26.7050   9
   5 -13   0 -2.8693 10.4394   6
   5 -13   0 -20.070 13.0854   4
   5 -13   0 16.3500 8.79417   1
  -5  13   0 -28.121 11.7826   5
  -5  13   0 32.0448 12.4110   2
  -5  13   0 9.04462 17.0043   8
  -5  13   0 -5.8000 20.4490   9
   4 -13   0 -0.1210 8.67045   1
   4 -13   0 4.17757 15.4108   4
   4 -13   0 0.18432 9.28837   6
  -4  13   0 6.26072 20.9736   9
  -4  13   0 -5.3510 9.85070   2
  -4  13   0 -9.7115 10.9600   8
  -4  13   0 28.6935 15.6314   5
   3 -13   0 14.1192 10.0051   1
   3 -13   0 -3.9109 8.97287   6
   3 -13   0 12.7578 13.9826   4
  -3  13   0 12.4035 15.1949   8
  -3  13   0 -8.3100 19.0381   9
  -3  13   0 5.03903 10.1705   2
  -3  13   0 -12.005 12.1147   5
   2 -13   0 1.62328 8.44568   6
   2 -13   0 8.47674 11.0510   1
   2 -13   0 10.0605 13.3909   4
  -2  13   0 1.79775 12.8471   5
  -2  13   0 -0.3638 12.3171   8
  -2  13   0 -1.9360 9.42152   2
   1 -13   0 -0.2103 12.6414   4
   1 -13   0 -13.805 7.55659   6
   1 -13   0 6.20969 10.5379   1
  -1  13   0 3.38826 12.7036   5
  -1  13   0 7.72575 13.2459   8
   0 -13   0 4.34409 11.6286   4
   0 -13   0 0.57288 9.55399   6
   0 -13   0 -1.2231 7.47175   1
   0  13   0 -2.3057 11.9994   5
   0  13   0 6.21264 12.5229   8
  -1 -13   0 -7.7344 7.64093   6
  -1 -13   0 7.40482 10.0312   1
  -1 -13   0 0.06338 10.9612   4
   1  13   0 5.86010 12.4384   8
   1  13   0 8.78952 11.9894   5
  -2 -13   0 0.90718 11.5426   6
  -2 -13   0 4.55864 12.2353   4
  -2 -13   0 -4.9417 8.14198   1
   2  13   0 -0.9315 12.7731   8
   2  13   0 6.43677 10.8892   5
  -3 -13   0 -10.312 10.7774   5
  -3 -13   0 -0.2275 11.4983   1
  -3 -13   0 9.49120 14.2526   4
  -3 -13   0 7.42994 11.6948   6
   3  13   0 -0.5046 7.34867   5
   3  13   0 3.00997 12.6796   8
  -4 -13   0 -6.5514 14.6363   5
  -4 -13   0 -20.206 13.2587   4
  -4 -13   0 14.9359 13.0717   6
  -4 -13   0 -3.6731 10.4154   1
   4  13   0 -5.2981 9.72127   1
   4  13   0 13.3016 11.9896   5
   4  13   0 8.99090 12.1459   8
  -5 -13   0 -3.0927 9.45841   6
  -5 -13   0 7.46590 15.7107   5
  -5 -13   0 -6.3332 8.30982   1
  -5 -13   0 0.51737 15.7161   4
   5  13   0 -14.126 13.4591   8
   5  13   0 -12.896 7.48765   1
   5  13   0 -12.428 11.9787   5
  -6 -13   0 -4.9771 16.5470   4
  -6 -13   0 0.81071 14.4821   5
  -6 -13   0 13.8775 13.9463   6
  -6 -13   0 -3.6287 10.8407   1
   6  13   0 9.04948 13.3612   1
   6  13   0 4.60384 13.0452   5
   6  13   0 -23.086 13.6760   8
  -7 -13   0 -5.7726 12.0956   6
  -7 -13   0 -8.2994 15.9871   5
  -7 -13   0 25.7939 19.8114   4
  -7 -13   0 2.56381 13.5885   1
   7  13   0 9.51237 16.4251   5
   7  13   0 -20.924 13.5124   8
   7  13   0 5.02436 13.7298   1
  -8 -13   0 22.3178 17.1883   5
  -8 -13   0 43.2046 19.0181   1
  -8 -13   0 7.23955 17.9723   6
   8  13   0 25.3361 15.2717   1
   8  13   0 -2.9689 10.0867   6
   8  13   0 7.88102 16.8944   5
   8  13   0 -23.252 20.0657   8
  -9 -13   0 -3.5707 16.7289   5
  -9 -13   0 1.54720 18.1156   1
  -9 -13   0 -4.6594 17.1585   6
   9  13   0 -13.163 14.3898   1
   9  13   0 0.74948 13.0135   6
   9  13   0 12.0340 16.5809   5
 -10 -13   0 -5.5963 15.0635   1
 -10 -13   0 -0.0524 19.7996   6
  10  13   0 -10.947 18.8532   1
  10  13   0 4.17737 15.9128   6
   9 -14   0 4.61567 14.5222   6
   9 -14   0 -16.617 19.6312   4
  -9  14   0 24.1881 17.9413   8
  -9  14   0 -33.250 18.2299   2
   8 -14   0 -3.6427 17.2893   4
   8 -14   0 -21.190 11.3425   6
  -8  14   0 -5.3725 20.4548   8
  -8  14   0 -2.6803 19.4558   2
   7 -14   0 -24.384 11.1235   6
   7 -14   0 -17.817 14.5074   4
  -7  14   0 6.22678 18.8784   8
  -7  14   0 -12.410 14.9356   2
   6 -14   0 -13.008 11.0900   6
   6 -14   0 -7.2336 18.3263   4
  -6  14   0 8.72736 16.3042   2
  -6  14   0 -10.516 17.9933   5
  -6  14   0 -13.946 16.5156   8
   5 -14   0 19.3602 12.1946   6
   5 -14   0 -14.588 15.5121   4
  -5  14   0 -12.649 13.4233   5
  -5  14   0 22.9011 17.9477   8
   4 -14   0 25.1745 19.2907   4
   4 -14   0 17.0044 12.1676   6
   4 -14   0 7.14008 9.05684   1
  -4  14   0 11.7465 15.2238   8
  -4  14   0 -10.206 13.9470   5
   3 -14   0 9.06763 12.3674   6
   3 -14   0 38.5951 18.4395   4
   3 -14   0 27.4214 13.3820   1
  -3  14   0 14.7792 16.7151   8
  -3  14   0 19.2143 17.8983   5
   2 -14   0 7.23897 10.7671   1
   2 -14   0 9.19618 10.5383   6
   2 -14   0 7.53050 15.1753   4
  -2  14   0 5.13332 12.9455   5
  -2  14   0 -2.1104 11.1780   8
   1 -14   0 2.80552 11.6832   1
   1 -14   0 -2.2238 8.75555   6
   1 -14   0 -0.2600 14.1366   4
  -1  14   0 -18.614 11.9846   5
  -1  14   0 -6.2366 12.5892   8
   0 -14   0 9.72261 10.3622   6
   0 -14   0 13.4298 10.9935   1
   0 -14   0 19.8713 15.7740   4
   0  14   0 15.3175 12.2927   5
   0  14   0 -6.2180 14.1650   8
  -1 -14   0 -5.2788 9.26656   1
  -1 -14   0 15.0331 16.6475   4
  -1 -14   0 -0.8678 10.3301   6
   1  14   0 6.29633 11.2131   8
   1  14   0 4.00369 12.9445   5
  -2 -14   0 5.65289 14.1140   6
  -2 -14   0 -5.4554 12.4863   4
  -2 -14   0 0.06853 8.92971   1
   2  14   0 2.77307 11.1107   5
   2  14   0 2.69898 14.9205   8
  -3 -14   0 54.6696 20.0489   4
  -3 -14   0 28.0081 15.6450   6
  -3 -14   0 21.3375 12.0022   1
   3  14   0 28.9252 16.0947   1
   3  14   0 22.9821 16.4022   8
   3  14   0 45.3169 16.0798   5
  -4 -14   0 -5.3457 14.4739   4
  -4 -14   0 12.1364 11.5841   6
  -4 -14   0 20.0891 16.0478   1
   4  14   0 -18.772 13.4171   8
   4  14   0 1.51695 10.2587   5
   4  14   0 4.24039 13.9397   1
  -5 -14   0 7.12342 16.1441   5
  -5 -14   0 12.4689 16.8300   4
  -5 -14   0 -12.789 12.4286   1
  -5 -14   0 14.1367 14.6372   6
   5  14   0 24.2639 16.9887   5
   5  14   0 21.7322 14.5214   1
   5  14   0 20.5460 14.7654   8
  -6 -14   0 17.0662 18.1563   5
  -6 -14   0 -1.1413 15.5328   6
  -6 -14   0 2.01807 14.5030   1
  -6 -14   0 -34.027 20.2354   4
   6  14   0 39.2149 17.1029   1
   6  14   0 -17.601 13.8174   5
   6  14   0 -14.268 14.3286   8
  -7 -14   0 0.32128 17.1462   5
  -7 -14   0 -1.0283 15.2496   6
  -7 -14   0 -1.9124 14.4202   1
   7  14   0 -1.4494 14.3864   5
   7  14   0 18.9493 15.9958   1
   7  14   0 -27.401 22.2772   8
  -8 -14   0 1.44614 17.2225   6
  -8 -14   0 -13.704 16.9126   5
  -8 -14   0 2.42276 16.0998   1
   8  14   0 10.8712 15.2675   1
   8  14   0 30.4411 16.8670   5
  -9 -14   0 -0.5167 20.0696   1
  -9 -14   0 -10.673 20.0447   6
   9  14   0 -3.9742 19.4987   1
   9  14   0 22.1128 15.9817   6
   9  14   0 19.8277 21.2084   5
 -10 -14   0 -1.3366 20.9050   1
  10  14   0 14.6022 22.4964   1
  10  14   0 0.90164 15.4078   6
   9 -15   0 -0.6684 18.3994   6
   8 -15   0 -25.464 20.3821   4
   8 -15   0 -7.3720 16.6038   6
  -8  15   0 -14.530 21.4943   8
   7 -15   0 -2.3886 13.9951   6
   7 -15   0 54.9920 23.3574   4
  -7  15   0 -4.0889 20.9830   8
   6 -15   0 0.73597 22.3939   4
   6 -15   0 -9.2708 12.1863   6
  -6  15   0 -14.648 17.9841   5
  -6  15   0 -9.4194 20.2302   8
   5 -15   0 -2.6438 13.4388   6
   5 -15   0 4.36757 17.9831   4
  -5  15   0 -10.219 10.8563   8
  -5  15   0 -2.7719 15.7825   5
   4 -15   0 8.33051 12.1116   6
   4 -15   0 -11.349 16.6521   4
   4 -15   0 -5.7950 9.34904   1
  -4  15   0 -1.0528 18.8169   1
  -4  15   0 9.43630 18.9349   5
  -4  15   0 11.4856 14.1158   8
   3 -15   0 19.2488 11.8819   1
   3 -15   0 -5.1686 7.87466   6
   3 -15   0 29.9227 18.0700   4
  -3  15   0 -8.7960 14.0151   1
  -3  15   0 29.6965 16.9237   8
  -3  15   0 -5.5519 13.0966   5
   2 -15   0 9.47151 9.79547   1
   2 -15   0 -6.1371 11.1382   6
   2 -15   0 -3.8213 16.5226   4
  -2  15   0 31.4940 18.6112   8
  -2  15   0 4.03078 14.2766   1
  -2  15   0 -6.8233 13.0338   5
   1 -15   0 5.53994 10.6830   1
   1 -15   0 -5.0820 9.46971   6
   1 -15   0 2.61141 14.9723   4
  -1  15   0 -21.494 14.0055   8
  -1  15   0 -1.3549 12.8571   5
   0 -15   0 -3.9375 10.6325   6
   0 -15   0 -18.202 16.3909   4
   0 -15   0 -4.2072 10.2731   1
   0  15   0 6.68083 17.1202   8
   0  15   0 -17.798 13.3235   5
  -1 -15   0 -24.867 13.3664   4
  -1 -15   0 7.72501 11.6290   6
  -1 -15   0 19.2485 12.9017   1
   1  15   0 18.5881 17.7618   5
   1  15   0 -0.5675 14.1838   8
   1  15   0 -18.524 12.1767   1
  -2 -15   0 32.4885 14.1091   1
  -2 -15   0 15.7321 15.3355   4
  -2 -15   0 18.0837 16.1222   6
   2  15   0 -2.6607 16.0812   8
   2  15   0 14.4696 15.5563   5
   2  15   0 -19.853 13.4821   1
  -3 -15   0 19.7376 16.1769   4
  -3 -15   0 22.9058 14.6233   1
  -3 -15   0 0.15177 14.5787   6
   3  15   0 13.2290 17.1767   8
   3  15   0 0.54725 13.8908   5
   3  15   0 27.0354 18.1224   1
  -4 -15   0 9.72082 15.0849   6
  -4 -15   0 32.1729 18.3264   4
  -4 -15   0 0.35880 15.4865   1
   4  15   0 4.43690 16.5865   5
   4  15   0 15.6033 16.4431   1
   4  15   0 -17.011 14.2562   8
  -5 -15   0 -9.2026 18.4836   4
  -5 -15   0 -9.4869 13.5532   1
  -5 -15   0 9.64426 14.9350   6
   5  15   0 4.52293 16.3323   8
   5  15   0 16.8409 18.4790   1
   5  15   0 -0.7295 13.6473   5
  -6 -15   0 -4.4629 15.1475   6
  -6 -15   0 3.57724 14.2571   1
   6  15   0 0.01635 18.9742   8
   6  15   0 22.3897 17.7827   1
   6  15   0 -4.5758 16.6469   5
  -7 -15   0 -25.188 15.7806   6
  -7 -15   0 3.84566 16.3907   1
   7  15   0 2.79340 17.7173   1
   7  15   0 3.92907 16.3715   5
   7  15   0 -26.415 25.1913   8
  -8 -15   0 -1.3867 18.4500   6
  -8 -15   0 -3.8477 16.5396   1
   8  15   0 22.5109 20.5325   1
   8  15   0 -8.8801 19.1943   5
  -9 -15   0 -5.6602 19.9344   6
  -9 -15   0 6.61259 19.9991   1
   9  15   0 8.07395 16.3407   6
   9  15   0 -8.8794 22.8922   1
   8 -16   0 -10.979 18.4922   6
   7 -16   0 -19.564 22.0995   4
   7 -16   0 1.10788 15.3903   6
  -7  16   0 8.47936 27.8323   8
   6 -16   0 -0.1787 15.3404   6
   6 -16   0 -29.430 19.7352   4
  -6  16   0 -7.8493 21.3782   8
   5 -16   0 7.37839 15.0202   6
   5 -16   0 -22.385 21.0334   4
  -5  16   0 -6.7153 17.9372   5
  -5  16   0 12.9908 20.6160   8
   4 -16   0 14.0919 15.5716   6
   4 -16   0 -26.966 12.9593   1
   4 -16   0 14.8902 20.4249   4
  -4  16   0 8.55026 20.6787   8
  -4  16   0 9.00902 18.8531   5
  -4  16   0 11.9273 18.6729   1
   3 -16   0 6.63218 12.5749   6
   3 -16   0 13.0290 14.0717   1
   3 -16   0 23.5150 20.6323   4
  -3  16   0 50.6085 24.2740   5
  -3  16   0 37.2160 21.2019   8
  -3  16   0 -2.7667 17.4299   1
   2 -16   0 5.79023 10.6604   1
   2 -16   0 12.5871 19.0953   4
   2 -16   0 5.20973 14.9239   6
  -2  16   0 0.23813 17.5434   8
  -2  16   0 -25.756 16.4385   1
  -2  16   0 -10.172 15.5613   5
   1 -16   0 11.7396 11.8010   1
   1 -16   0 -10.980 19.5254   4
   1 -16   0 10.9550 13.1159   6
  -1  16   0 -0.3531 16.2599   5
  -1  16   0 -8.4300 18.1033   8
  -1  16   0 -4.5883 15.0635   1
   0 -16   0 5.88162 11.8534   6
   0 -16   0 11.8318 20.6557   4
   0 -16   0 29.5719 14.4972   1
   0  16   0 6.96191 18.4454   8
   0  16   0 -4.5864 15.8064   5
   0  16   0 -6.5877 15.1089   1
  -1 -16   0 12.9060 16.6302   6
  -1 -16   0 6.93571 12.1369   1
  -1 -16   0 -35.859 14.8896   4
   1  16   0 2.97969 16.0999   1
   1  16   0 -24.673 14.4537   5
   1  16   0 -25.734 14.8480   8
  -2 -16   0 -8.7504 13.1479   6
  -2 -16   0 6.85302 17.2350   4
  -2 -16   0 15.8925 13.0877   1
   2  16   0 33.8850 21.3811   5
   2  16   0 -9.9012 15.7836   8
   2  16   0 1.00131 15.8727   1
  -3 -16   0 10.3203 17.6090   6
  -3 -16   0 41.5477 20.8562   4
  -3 -16   0 23.0670 16.7772   1
   3  16   0 45.0786 23.6099   8
   3  16   0 15.8302 16.2319   5
   3  16   0 60.5932 22.7410   1
  -4 -16   0 19.9231 17.6980   1
  -4 -16   0 4.40146 16.1205   6
  -4 -16   0 43.7650 28.1749   4
   4  16   0 27.0403 16.7306   1
   4  16   0 3.52497 15.2642   5
   4  16   0 13.8621 18.3879   8
  -5 -16   0 -20.336 14.8194   6
  -5 -16   0 13.0876 14.6506   1
   5  16   0 -41.523 16.2964   8
   5  16   0 1.93400 18.0648   5
   5  16   0 2.61240 14.9976   1
  -6 -16   0 -0.3987 17.3594   6
  -6 -16   0 19.8348 19.1920   1
   6  16   0 -1.1978 18.2000   5
   6  16   0 22.5469 19.6180   1
   6  16   0 -4.4434 24.3795   8
  -7 -16   0 -8.6618 14.4686   1
  -7 -16   0 -17.488 17.2350   6
   7  16   0 8.43305 20.4969   5
   7  16   0 25.6853 20.4417   1
  -8 -16   0 -14.281 19.3050   6
   6 -17   0 -6.9298 18.1581   6
   5 -17   0 17.9711 23.0411   4
   5 -17   0 -9.8101 12.7346   6
  -5  17   0 -2.1888 23.8564   5
  -5  17   0 18.7380 22.8317   8
   4 -17   0 0.65391 13.2934   6
   4 -17   0 -1.4486 20.3883   1
   4 -17   0 9.09457 21.4716   4
  -4  17   0 -36.522 19.3614   8
  -4  17   0 -1.1021 19.3358   1
  -4  17   0 -8.3993 18.8056   5
   3 -17   0 16.1747 24.4951   4
   3 -17   0 -19.492 10.9267   6
   3 -17   0 0.38867 13.0236   1
  -3  17   0 -17.782 19.2654   5
  -3  17   0 8.10545 22.9391   8
  -3  17   0 -10.839 18.7122   1
   2 -17   0 10.2997 18.8881   4
   2 -17   0 17.4005 14.3751   6
   2 -17   0 14.9496 20.1845   1
  -2  17   0 -25.908 17.5652   1
  -2  17   0 4.50307 20.4022   5
  -2  17   0 -21.073 22.9187   8
   1 -17   0 3.81308 19.8132   4
   1 -17   0 13.4799 14.5000   6
   1 -17   0 -13.497 13.1906   1
  -1  17   0 -28.697 17.6690   1
  -1  17   0 -11.207 16.6142   5
  -1  17   0 -6.0661 22.0711   8
   0 -17   0 8.99744 14.0867   6
   0 -17   0 -31.950 13.5584   1
   0 -17   0 -13.458 21.6206   4
   0  17   0 -10.738 16.6602   5
   0  17   0 -25.777 16.8337   1
   0  17   0 -18.687 19.2126   8
  -1 -17   0 5.94937 16.5429   6
  -1 -17   0 -24.155 21.9812   4
  -1 -17   0 -9.9473 14.7127   1
   1  17   0 -7.7531 16.5592   1
   1  17   0 -23.027 16.2903   5
   1  17   0 -16.609 19.4961   8
  -2 -17   0 -27.063 13.8097   1
  -2 -17   0 -1.6714 19.0437   4
  -2 -17   0 8.89579 16.4763   6
   2  17   0 -12.453 18.4448   5
   2  17   0 -2.2728 21.4381   8
   2  17   0 1.40034 18.3326   1
  -3 -17   0 -12.829 12.5246   1
  -3 -17   0 -16.575 17.4201   6
   3  17   0 -2.6487 17.7762   5
   3  17   0 11.8627 18.7517   1
   3  17   0 29.1448 24.6009   8
  -4 -17   0 6.42750 18.3122   1
  -4 -17   0 -7.3886 16.9840   6
   4  17   0 -6.6229 12.1341   5
   4  17   0 3.82794 17.5824   1
   4  17   0 20.3720 25.3908   8
  -5 -17   0 -12.728 17.5327   6
  -5 -17   0 26.5975 15.9044   1
   5  17   0 -9.3409 11.6164   1
   5  17   0 -8.8074 19.9050   5
   5  17   0 -1.9252 25.5115   8
  -6 -17   0 -12.141 18.9475   6
  -6 -17   0 2.94201 17.1381   1
   6  17   0 2.32625 26.8826   5
   6  17   0 41.1670 21.2354   1
   4 -18   0 -4.9267 14.4983   6
   3 -18   0 -2.6741 21.8445   4
   3 -18   0 18.7571 16.1862   1
   3 -18   0 10.8869 16.3324   6
  -3  18   0 2.59336 18.6461   1
  -3  18   0 23.3997 26.8159   8
  -3  18   0 7.81649 22.4054   5
   2 -18   0 -17.184 16.2513   1
   2 -18   0 17.3720 23.6813   4
   2 -18   0 -15.658 12.3851   6
  -2  18   0 1.05057 19.8793   5
  -2  18   0 -4.8209 23.3642   8
  -2  18   0 -1.8184 19.7038   1
   1 -18   0 10.2150 15.8656   1
   1 -18   0 -0.2293 9.69716   6
   1 -18   0 18.2128 21.5312   4
  -1  18   0 -5.5785 20.2209   5
  -1  18   0 -6.7031 18.4725   1
  -1  18   0 11.2359 25.2222   8
   0 -18   0 -28.659 22.4029   4
   0 -18   0 6.76642 15.2635   6
   0 -18   0 17.4274 16.8221   1
   0  18   0 2.63711 24.4278   8
   0  18   0 6.43703 20.0324   1
   0  18   0 20.3886 21.2680   5
  -1 -18   0 -16.358 12.9713   1
  -1 -18   0 7.01053 25.4513   4
  -1 -18   0 -10.824 15.7645   6
   1  18   0 1.93876 25.6691   8
   1  18   0 10.4451 19.6975   1
   1  18   0 6.12599 19.6920   5
  -2 -18   0 -22.949 18.5446   6
  -2 -18   0 -19.711 12.4060   1
   2  18   0 18.6503 21.0738   1
   2  18   0 6.67334 19.7457   5
   2  18   0 -2.3337 27.0635   8
  -3 -18   0 22.2788 19.8025   6
  -3 -18   0 15.9307 17.5133   1
   3  18   0 -6.4432 17.2978   1
   3  18   0 14.3355 29.3691   8
  -4 -18   0 15.8568 22.5363   6
  -4 -18   1 0.70645 22.0507   6
   3  18  -1 20.2838 19.2758   1
   3  18  -1 -1.3341 28.9014   8
  -3 -18   1 -4.8725 20.3635   6
  -3 -18   1 -36.079 15.1676   1
   2  18  -1 1.44087 28.5582   8
   2  18  -1 2.64385 20.4232   5
   2  18  -1 -19.998 15.8357   1
  -2 -18   1 15.2723 18.7082   6
  -2 -18   1 -28.670 13.2503   1
   1  18  -1 -13.395 22.8581   8
   1  18  -1 -6.5355 20.4952   5
   1  18  -1 1.25380 19.0478   1
  -1 -18   1 9.45678 18.0257   6
  -1 -18   1 -19.160 13.4017   1
   0  18  -1 0.34506 19.8665   1
   0  18  -1 -9.0284 18.9510   5
   0  18  -1 -3.1044 22.1468   8
   0 -18   1 19.7424 15.3784   1
   0 -18   1 4.15057 16.0800   6
  -1  18  -1 -21.941 19.5356   8
  -1  18  -1 20.4064 21.9617   5
  -1  18  -1 -3.9048 22.9900   1
   1 -18   1 13.4224 30.1795   4
   1 -18   1 14.8925 16.0692   1
   1 -18   1 5.97836 13.4439   6
  -2  18  -1 4.50456 21.6384   1
  -2  18  -1 -16.680 22.5837   8
  -2  18  -1 -36.131 18.5957   5
   2 -18   1 8.97258 24.0362   4
   2 -18   1 17.8384 14.9546   6
   2 -18   1 3.02321 14.9459   1
  -3  18  -1 -5.9927 19.2954   5
  -3  18  -1 -1.2288 37.5923   8
  -3  18  -1 1.94578 23.5644   1
   3 -18   1 -13.805 14.5512   1
   3 -18   1 -8.9031 15.3954   6
   3 -18   1 16.7937 23.7216   4
   4 -18   1 11.1254 16.5557   6
   6  17  -1 8.37577 20.1617   1
  -6 -17   1 12.0603 20.7301   1
  -6 -17   1 2.81292 22.0359   6
   5  17  -1 9.46845 25.5180   8
   5  17  -1 1.54831 16.4696   1
   5  17  -1 -13.524 16.6891   5
  -5 -17   1 8.76544 15.3433   1
  -5 -17   1 6.84189 16.9984   6
   4  17  -1 -15.771 16.2543   5
   4  17  -1 -17.399 24.2561   8
   4  17  -1 11.6534 18.6062   1
  -4 -17   1 -29.159 15.6115   1
  -4 -17   1 31.4817 19.9654   6
   3  17  -1 -2.8034 16.4103   5
   3  17  -1 -2.5534 23.5442   8
   3  17  -1 -16.388 15.0779   1
  -3 -17   1 21.2115 18.4995   6
  -3 -17   1 26.9113 15.1680   1
   2  17  -1 -9.8030 19.1996   8
   2  17  -1 1.20904 17.4727   1
   2  17  -1 0.54029 17.1292   5
  -2 -17   1 -7.1004 15.5069   6
  -2 -17   1 24.7211 14.1103   1
   1  17  -1 -12.882 18.2389   8
   1  17  -1 20.4477 18.9726   5
   1  17  -1 2.37525 19.3732   1
  -1 -17   1 -5.0582 15.3875   6
  -1 -17   1 12.3677 13.7430   1
   0  17  -1 -14.249 20.9043   8
   0  17  -1 -18.071 16.9242   1
   0  17  -1 -21.776 17.7151   5
   0 -17   1 6.06749 16.6083   6
   0 -17   1 5.28386 18.0929   4
   0 -17   1 -1.3266 12.7968   1
  -1  17  -1 -8.1476 16.6967   5
  -1  17  -1 -20.644 20.7233   8
   1 -17   1 11.2647 20.0448   4
   1 -17   1 13.9235 14.5181   6
   1 -17   1 25.8970 14.1476   1
  -2  17  -1 2.89263 18.9392   1
  -2  17  -1 -1.9956 20.4015   8
  -2  17  -1 -8.3158 18.3306   5
   2 -17   1 0.52730 13.0283   6
   2 -17   1 10.3962 12.4677   1
   2 -17   1 -9.1830 18.2000   4
  -3  17  -1 -16.597 18.9845   5
  -3  17  -1 12.9980 18.9683   1
  -3  17  -1 15.4817 20.9066   8
   3 -17   1 11.1493 22.2742   4
   3 -17   1 -13.648 11.7989   6
   3 -17   1 20.0545 13.6805   1
  -4  17  -1 20.8245 22.4292   8
  -4  17  -1 -25.728 19.4397   5
  -4  17  -1 7.76910 22.6801   1
   4 -17   1 -0.7641 14.8597   1
   4 -17   1 3.17204 14.7590   6
   4 -17   1 16.8973 20.1609   4
  -5  17  -1 -21.361 21.8474   5
  -5  17  -1 23.2336 22.9176   8
   5 -17   1 22.2324 15.6169   6
   5 -17   1 -15.174 22.5317   4
   6 -17   1 -12.804 17.4639   6
   7  16  -1 8.26339 21.0991   5
   7  16  -1 9.86652 19.4508   1
   7  16  -1 31.4779 28.3671   8
  -7 -16   1 26.5538 20.4599   6
  -7 -16   1 31.6713 21.0754   1
   6  16  -1 -12.654 23.3689   8
   6  16  -1 35.5523 20.0599   1
   6  16  -1 -24.982 17.8069   5
  -6 -16   1 -11.253 14.5422   1
  -6 -16   1 -8.3208 18.4375   6
   5  16  -1 3.33607 20.2139   8
   5  16  -1 22.1674 18.9172   1
   5  16  -1 12.5268 16.2824   5
  -5 -16   1 -24.117 12.6250   1
  -5 -16   1 10.0987 17.6603   6
   4  16  -1 19.3484 17.0512   5
   4  16  -1 -16.491 18.1713   8
   4  16  -1 31.6738 16.9499   1
  -4 -16   1 7.93323 15.6404   1
  -4 -16   1 8.35139 15.8219   6
   3  16  -1 14.0008 21.4700   8
   3  16  -1 16.4051 12.1588   5
   3  16  -1 42.2568 21.5914   1
  -3 -16   1 36.0299 18.9861   6
  -3 -16   1 15.0119 13.8671   1
   2  16  -1 1.30654 15.9633   5
   2  16  -1 -27.212 17.6586   8
  -2 -16   1 -12.584 11.0910   1
  -2 -16   1 1.88219 22.3585   4
  -2 -16   1 10.2096 16.8373   6
   1  16  -1 7.77388 15.7493   5
   1  16  -1 9.21342 19.4837   8
  -1 -16   1 -4.0037 9.33915   6
  -1 -16   1 -15.678 18.5337   4
  -1 -16   1 -5.4586 13.6547   1
   0  16  -1 7.92761 18.8354   5
   0  16  -1 -1.3505 12.8592   8
   0 -16   1 3.54084 12.4451   1
   0 -16   1 7.80431 16.0229   4
   0 -16   1 -8.0361 12.2969   6
  -1  16  -1 -8.9715 17.0181   8
  -1  16  -1 -23.302 14.7609   5
   1 -16   1 -21.245 10.6285   1
   1 -16   1 10.4880 14.0299   6
   1 -16   1 -13.984 15.8380   4
  -2  16  -1 -4.9579 16.0438   8
  -2  16  -1 -7.8914 16.7847   5
   2 -16   1 -3.3152 17.2183   4
   2 -16   1 -4.0857 9.39466   1
   2 -16   1 -5.8962 10.5736   6
  -3  16  -1 -10.949 19.0955   8
  -3  16  -1 13.8195 18.9941   5
   3 -16   1 -3.9821 14.7279   1
   3 -16   1 55.3971 21.9506   4
   3 -16   1 8.73468 12.4993   6
  -4  16  -1 36.0918 22.2534   8
  -4  16  -1 25.8745 19.8580   5
   4 -16   1 15.7016 20.0330   4
   4 -16   1 7.23253 13.8422   1
   4 -16   1 -17.972 12.6681   6
  -5  16  -1 18.3038 19.8419   8
  -5  16  -1 3.67263 19.2693   5
   5 -16   1 13.7191 22.3810   4
   5 -16   1 2.75759 13.6704   6
  -6  16  -1 -4.2555 23.6931   8
   6 -16   1 6.48144 24.0171   4
   6 -16   1 -9.5823 12.3093   6
  -7  16  -1 22.5278 31.2979   8
   7 -16   1 17.6896 18.6510   6
   7 -16   1 9.30124 23.4892   4
   9  15  -1 34.5412 21.5554   1
   9  15  -1 -76.668 16.8209   6
  -9 -15   1 -6.7610 18.9841   6
  -9 -15   1 -25.846 16.9140   1
   8  15  -1 19.1233 21.4103   5
   8  15  -1 37.7710 20.2201   1
   8  15  -1 -42.934 30.2530   8
  -8 -15   1 3.29215 16.5777   1
  -8 -15   1 -11.911 19.4016   5
  -8 -15   1 -20.782 17.8179   6
   7  15  -1 17.9396 17.9198   1
   7  15  -1 -50.989 24.4133   8
   7  15  -1 33.9112 16.7939   5
  -7 -15   1 -3.0859 17.7402   6
  -7 -15   1 -5.8833 20.1238   5
  -7 -15   1 12.5799 17.6071   1
   6  15  -1 -9.7639 15.0522   5
   6  15  -1 52.3990 18.9841   1
   6  15  -1 -10.736 17.7254   8
  -6 -15   1 -28.712 12.2657   1
  -6 -15   1 23.8266 20.7113   5
  -6 -15   1 -8.8600 18.0242   6
   5  15  -1 22.9217 13.0271   1
   5  15  -1 13.9793 15.1905   5
   5  15  -1 14.3306 17.4610   8
  -5 -15   1 -22.080 14.2127   5
  -5 -15   1 18.8952 17.0093   6
  -5 -15   1 -17.192 12.7566   1
   4  15  -1 25.2315 15.9986   5
   4  15  -1 28.7066 17.2118   1
   4  15  -1 13.9668 16.0101   8
  -4 -15   1 -17.799 14.0414   6
  -4 -15   1 6.45189 13.0336   1
  -4 -15   1 -2.6213 16.0029   5
   3  15  -1 39.5244 17.5387   5
   3  15  -1 59.8715 21.6124   8
  -3 -15   1 43.7070 21.4332   1
  -3 -15   1 46.4442 17.1809   6
  -3 -15   1 63.0947 22.7321   4
   2  15  -1 15.0750 14.3233   8
   2  15  -1 18.8215 15.5598   5
  -2 -15   1 20.7418 17.0020   4
  -2 -15   1 21.9443 13.9069   1
  -2 -15   1 8.13518 11.8470   6
   1  15  -1 -0.5319 15.6900   8
   1  15  -1 2.38738 13.4394   5
  -1 -15   1 -16.978 11.0286   6
  -1 -15   1 -47.278 12.6949   4
  -1 -15   1 -18.247 8.65857   1
   0  15  -1 5.64254 13.4925   5
   0  15  -1 3.76719 10.8814   8
   0 -15   1 2.71855 12.9542   1
   0 -15   1 -6.0114 14.9572   4
   0 -15   1 -9.9220 10.3092   6
  -1  15  -1 -6.4684 13.8844   5
  -1  15  -1 10.1915 16.6231   8
   1 -15   1 3.95615 16.1749   4
   1 -15   1 1.84159 12.5283   1
   1 -15   1 8.51410 11.6160   6
  -2  15  -1 1.87625 13.4224   5
  -2  15  -1 45.7310 20.2517   8
   2 -15   1 15.1970 12.6044   6
   2 -15   1 18.4503 12.7983   1
   2 -15   1 40.8450 21.7759   4
  -3  15  -1 97.0507 25.9991   8
  -3  15  -1 21.7459 18.6535   5
   3 -15   1 34.4056 14.1928   1
   3 -15   1 41.6560 18.1008   6
   3 -15   1 104.574 24.7893   4
  -4  15  -1 22.5924 17.7596   8
  -4  15  -1 12.4797 17.4618   5
   4 -15   1 7.07194 18.2378   4
   4 -15   1 7.59381 13.3832   1
   4 -15   1 -3.3948 12.2538   6
  -5  15  -1 26.2752 20.1275   8
  -5  15  -1 14.7215 18.8401   5
   5 -15   1 19.3220 20.2729   4
   5 -15   1 5.64806 10.9644   6
  -6  15  -1 -7.4782 18.5069   8
   6 -15   1 14.4839 20.4399   4
   6 -15   1 -2.6617 13.2037   6
  -7  15  -1 24.0544 18.1732   8
  -7  15  -1 -7.7622 22.7775   2
   7 -15   1 -22.279 10.6688   6
   7 -15   1 -20.498 22.2185   4
  -8  15  -1 43.0026 30.1078   2
  -8  15  -1 -11.917 24.4988   8
   8 -15   1 7.03163 23.8219   4
   8 -15   1 -10.104 14.0445   6
   9 -15   1 -9.6360 16.7227   6
   9  14  -1 -33.870 16.3270   6
   9  14  -1 -9.5918 15.5895   5
   9  14  -1 48.0945 18.2800   1
  -9 -14   1 -0.4469 16.5310   6
  -9 -14   1 6.25214 19.5753   5
  -9 -14   1 7.65593 16.7361   1
   8  14  -1 33.2018 20.6883   5
   8  14  -1 29.0223 17.8844   1
   8  14  -1 -5.5364 23.2310   8
  -8 -14   1 2.76226 17.7841   5
  -8 -14   1 -16.831 15.7438   6
  -8 -14   1 -7.7833 14.2714   1
   7  14  -1 29.4161 15.6773   1
   7  14  -1 -18.357 15.9784   8
   7  14  -1 11.4223 16.4820   5
  -7 -14   1 3.50118 13.2797   1
  -7 -14   1 17.7943 15.5274   6
  -7 -14   1 -1.9394 18.4051   5
   6  14  -1 9.29861 14.5827   1
   6  14  -1 -12.961 14.4838   5
   6  14  -1 -4.4034 15.9243   8
  -6 -14   1 -3.1451 13.7503   1
  -6 -14   1 -3.6970 16.7116   5
  -6 -14   1 -6.8360 13.6523   6
   5  14  -1 -17.603 17.6304   8
   5  14  -1 0.44511 14.1061   1
   5  14  -1 7.89709 15.1212   5
  -5 -14   1 0.19581 16.1242   5
  -5 -14   1 24.2875 15.1602   1
  -5 -14   1 7.14895 13.7346   6
   4  14  -1 20.4893 14.6000   8
   4  14  -1 3.16357 11.1944   5
  -4 -14   1 -12.077 11.7039   6
  -4 -14   1 -10.121 8.83708   1
  -4 -14   1 19.2516 15.2884   4
  -4 -14   1 0.66331 15.2502   5
   3  14  -1 -5.5182 13.8738   8
   3  14  -1 16.3688 13.2266   5
  -3 -14   1 4.93687 13.9525   5
  -3 -14   1 4.79283 9.29026   6
  -3 -14   1 0.64529 15.9886   4
  -3 -14   1 7.16151 9.65791   1
   2  14  -1 0.49273 17.0467   8
   2  14  -1 1.70487 12.5348   5
  -2 -14   1 20.9692 12.5988   6
  -2 -14   1 9.17974 13.5380   4
  -2 -14   1 17.2958 13.0389   1
   1  14  -1 -0.1877 14.8244   8
   1  14  -1 2.02408 11.0038   5
  -1 -14   1 9.98703 8.97665   1
  -1 -14   1 -2.5245 12.7667   4
  -1 -14   1 11.1333 13.0965   6
   0  14  -1 -0.4784 13.3115   5
   0  14  -1 -9.1235 12.6926   8
   0 -14   1 -4.7197 7.35357   1
   0 -14   1 -0.4337 8.04731   6
   0 -14   1 -12.672 12.2673   4
  -1  14  -1 -26.356 10.3757   8
  -1  14  -1 4.94868 13.2357   5
   1 -14   1 -12.233 11.9520   4
   1 -14   1 5.91909 9.83760   6
   1 -14   1 5.68059 9.89629   1
  -2  14  -1 9.12403 16.0942   2
  -2  14  -1 -9.9544 12.9504   8
  -2  14  -1 -23.651 12.1063   5
   2 -14   1 -8.4099 9.72201   6
   2 -14   1 9.79808 13.8500   4
   2 -14   1 19.4972 11.7659   1
  -3  14  -1 -5.4198 12.5152   8
  -3  14  -1 -6.0513 11.4279   2
  -3  14  -1 1.56993 13.4936   5
   3 -14   1 8.41083 10.3052   1
   3 -14   1 -4.5642 9.00091   6
   3 -14   1 -11.801 13.8459   4
  -4  14  -1 -4.7800 13.2214   5
  -4  14  -1 -9.3315 10.5351   2
  -4  14  -1 10.4122 11.3035   8
   4 -14   1 -4.7375 8.54613   1
   4 -14   1 4.36013 16.9674   4
   4 -14   1 -5.8167 9.70836   6
  -5  14  -1 16.2928 15.1903   2
  -5  14  -1 8.81687 18.0267   8
  -5  14  -1 -5.5972 16.8452   5
   5 -14   1 16.5778 14.0487   1
   5 -14   1 4.25700 13.5081   6
   5 -14   1 10.7048 17.3677   4
  -6  14  -1 3.30483 13.8308   2
  -6  14  -1 -1.9661 18.2274   8
   6 -14   1 -9.1699 10.6780   6
   6 -14   1 9.54596 20.1187   4
  -7  14  -1 14.2958 19.9598   8
  -7  14  -1 -19.801 16.0873   2
   7 -14   1 -19.844 10.7452   6
   7 -14   1 45.2832 21.8728   4
  -8  14  -1 6.11301 16.2961   2
  -8  14  -1 9.72279 23.5588   8
   8 -14   1 -1.8535 12.4281   6
   8 -14   1 -13.633 21.4532   4
  -9  14  -1 -7.8622 25.2041   8
  -9  14  -1 14.2625 20.1699   2
   9 -14   1 13.4131 12.6654   6
   9 -14   1 15.9846 21.9804   4
  10 -14   1 13.3998 15.4942   6
  10  13  -1 22.3756 26.0579   5
  10  13  -1 -4.2811 20.9756   1
 -10 -13   1 -35.196 16.3274   1
   9  13  -1 24.3162 15.6439   1
   9  13  -1 -41.424 26.4020   8
   9  13  -1 8.48140 15.0241   5
   9  13  -1 -10.608 13.1845   6
  -9 -13   1 7.30509 17.7872   1
  -9 -13   1 -2.1009 18.9395   5
  -9 -13   1 -1.8182 16.1730   6
   8  13  -1 -2.7799 14.5275   5
   8  13  -1 17.6554 16.9615   1
   8  13  -1 -20.484 17.6913   8
  -8 -13   1 5.54172 17.0344   1
  -8 -13   1 -24.306 17.6442   6
  -8 -13   1 2.34839 18.2854   5
   7  13  -1 19.0557 13.3044   1
   7  13  -1 -20.881 15.0826   8
   7  13  -1 7.67433 13.9766   5
  -7 -13   1 -0.7312 12.5211   6
  -7 -13   1 -26.508 11.3574   1
  -7 -13   1 2.31734 16.9293   5
   6  13  -1 12.3282 15.1155   5
   6  13  -1 -33.275 15.7668   8
   6  13  -1 22.5182 15.5708   1
  -6 -13   1 4.40660 13.7892   6
  -6 -13   1 3.61661 11.6053   1
  -6 -13   1 1.18954 15.7335   5
  -6 -13   1 -2.4887 25.3778   4
   5  13  -1 15.7503 15.8761   8
   5  13  -1 -5.5825 9.01457   5
  -5 -13   1 17.6576 15.8807   4
  -5 -13   1 -1.7571 12.2709   6
  -5 -13   1 -7.2622 14.0533   5
  -5 -13   1 17.4432 13.7262   1
   4  13  -1 20.4325 11.2784   5
   4  13  -1 6.73288 14.8647   8
  -4 -13   1 37.4392 16.0729   4
  -4 -13   1 14.1257 12.3510   1
  -4 -13   1 10.3755 14.1139   5
  -4 -13   1 -1.2970 12.6993   6
   3  13  -1 13.3219 13.7252   8
   3  13  -1 -1.6294 9.49413   5
  -3 -13   1 4.62035 11.8633   5
  -3 -13   1 -10.441 8.79250   1
  -3 -13   1 -0.7507 8.27704   6
  -3 -13   1 5.86201 12.4812   4
   2  13  -1 -0.0264 11.2346   8
   2  13  -1 16.1183 13.4313   5
  -2 -13   1 9.76916 11.5956   5
  -2 -13   1 -8.6033 9.28695   6
  -2 -13   1 -8.4186 13.1485   4
  -2 -13   1 6.79232 9.18318   1
   1  13  -1 -4.5123 10.4782   5
   1  13  -1 4.81777 9.67684   8
   1  13  -1 7.13559 8.75029   2
  -1 -13   1 -13.244 4.33601   1
  -1 -13   1 -2.9624 11.6411   4
  -1 -13   1 4.36212 11.7029   6
   0  13  -1 1.87778 9.00619   2
   0  13  -1 1.87349 11.5997   5
   0  13  -1 11.9108 11.8848   8
   0  13  -1 -12.713 14.0643   9
   0 -13   1 -1.9694 9.40550   1
   0 -13   1 -6.6144 11.2093   4
   0 -13   1 7.82013 10.7388   6
  -1  13  -1 -6.9465 10.3410   8
  -1  13  -1 5.12037 12.3121   5
  -1  13  -1 13.5549 10.2057   2
  -1  13  -1 -0.2981 14.0261   9
   1 -13   1 8.51156 8.73847   1
   1 -13   1 16.3618 12.2604   4
   1 -13   1 -7.6261 7.65078   6
  -2  13  -1 10.9320 14.2554   9
  -2  13  -1 -18.064 9.80833   2
  -2  13  -1 14.2957 13.0279   8
  -2  13  -1 -8.0676 11.2299   5
   2 -13   1 -12.901 11.1563   4
   2 -13   1 -7.9017 8.82752   1
   2 -13   1 3.14311 9.62480   6
  -3  13  -1 7.36062 13.7233   8
  -3  13  -1 7.94253 13.0188   5
  -3  13  -1 -14.287 15.7562   9
  -3  13  -1 -1.7218 10.9193   2
   3 -13   1 -2.9550 8.53268   1
   3 -13   1 9.82560 14.9514   4
   3 -13   1 -7.1670 8.97347   6
  -4  13  -1 2.42055 12.9380   5
  -4  13  -1 20.0072 18.4924   9
  -4  13  -1 16.6423 16.5269   8
  -4  13  -1 13.8492 10.5665   2
   4 -13   1 -5.4561 7.89865   1
   4 -13   1 6.34772 14.5591   4
   4 -13   1 -1.3815 7.84617   6
  -5  13  -1 2.66200 16.0458   8
  -5  13  -1 8.23321 11.3338   2
  -5  13  -1 20.5356 19.3549   9
  -5  13  -1 -20.356 12.4352   5
   5 -13   1 2.11065 9.11339   1
   5 -13   1 -1.4819 11.2833   6
   5 -13   1 -6.0244 15.5765   4
  -6  13  -1 7.65980 16.0777   5
  -6  13  -1 -15.251 31.0223   9
  -6  13  -1 18.1458 18.3489   8
  -6  13  -1 23.9280 13.2997   2
   6 -13   1 3.13269 10.7398   6
   6 -13   1 18.8215 18.8143   4
  -7  13  -1 -2.4317 13.8875   2
  -7  13  -1 15.9272 17.7098   8
   7 -13   1 16.1530 12.4670   6
   7 -13   1 32.8687 17.8242   4
  -8  13  -1 19.9672 23.8816   8
  -8  13  -1 3.47654 15.0164   2
   8 -13   1 9.13944 14.6779   4
   8 -13   1 -12.383 11.3796   6
  -9  13  -1 4.28181 16.5218   2
  -9  13  -1 -25.393 22.2012   8
   9 -13   1 -6.6821 19.4566   4
   9 -13   1 -19.269 11.9968   6
 -10  13  -1 -12.932 17.9818   2
 -10  13  -1 -3.0114 21.4241   8
  10 -13   1 -4.3458 16.8134   6
  10 -13   1 11.7328 20.7351   4
  10  12  -1 -12.546 17.6235   5
  10  12  -1 -19.076 19.0859   1
 -10 -12   1 -16.904 22.8339   5
   9  12  -1 2.61810 13.1531   5
   9  12  -1 4.72234 12.6855   6
   9  12  -1 39.9154 16.3808   1
   9  12  -1 -3.8104 17.7667   8
  -9 -12   1 4.25548 15.9347   8
  -9 -12   1 2.84725 15.0565   6
  -9 -12   1 -13.477 14.3253   5
  -9 -12   1 -5.5300 12.3523   1
   8  12  -1 -11.034 15.1939   8
   8  12  -1 -8.5607 11.2327   5
   8  12  -1 10.2848 13.0221   1
  -8 -12   1 -0.5876 14.3532   6
  -8 -12   1 -9.0177 15.2766   5
  -8 -12   1 15.4502 15.6560   8
  -8 -12   1 6.69637 13.5181   1
   7  12  -1 9.42038 12.6274   1
   7  12  -1 -6.4767 13.5848   8
   7  12  -1 10.5650 14.3045   5
  -7 -12   1 -6.8562 14.1317   1
  -7 -12   1 -5.3588 13.6432   5
  -7 -12   1 -37.515 22.6699   4
  -7 -12   1 2.29523 11.4641   6
   6  12  -1 -0.0921 11.8740   5
   6  12  -1 -14.111 13.3773   8
   6  12  -1 32.4843 14.5120   1
  -6 -12   1 8.13082 14.9012   4
  -6 -12   1 -7.6181 11.7968   5
  -6 -12   1 -10.172 11.6776   1
  -6 -12   1 14.9832 14.8331   6
   5  12  -1 26.4402 12.4060   2
   5  12  -1 -10.870 8.28313   5
   5  12  -1 -24.874 10.9271   8
  -5 -12   1 7.89465 13.9780   4
  -5 -12   1 7.84021 12.0086   5
  -5 -12   1 0.89916 10.3067   1
  -5 -12   1 -7.7142 10.0241   6
   4  12  -1 4.46637 9.97092   5
   4  12  -1 -6.9197 12.7746   8
   4  12  -1 -2.4134 8.68405   2
  -4 -12   1 -9.4983 11.7760   5
  -4 -12   1 -4.7397 10.6283   6
  -4 -12   1 9.22769 11.9192   1
  -4 -12   1 -3.9973 10.8575   4
   3  12  -1 -6.4533 7.53683   2
   3  12  -1 1.83612 12.0574   8
   3  12  -1 1.69859 13.0671   9
   3  12  -1 4.86175 9.39861   5
  -3 -12   1 3.27343 12.1365   5
  -3 -12   1 -7.4122 9.28021   6
  -3 -12   1 10.8676 12.4489   4
  -3 -12   1 8.23742 9.61001   1
   2  12  -1 19.2037 12.4584   8
   2  12  -1 -0.2973 8.34116   2
   2  12  -1 -1.1311 8.69273   5
   2  12  -1 1.58022 10.9534   9
  -2 -12   1 -21.422 11.3923   4
  -2 -12   1 -12.556 7.95066   1
  -2 -12   1 -2.8080 9.86904   6
  -2 -12   1 -14.497 8.86132   5
   1  12  -1 13.9182 11.0483   9
   1  12  -1 3.63970 11.4993   8
   1  12  -1 -2.4870 9.23617   2
   1  12  -1 2.64933 11.0848   5
  -1 -12   1 1.73119 11.4702   4
  -1 -12   1 0.26112 7.33510   1
  -1 -12   1 5.68965 9.78289   5
  -1 -12   1 10.3343 11.7655   6
   0  12  -1 -11.988 6.91258   2
   0  12  -1 -2.1640 10.3709   8
   0  12  -1 -5.3826 10.5786   9
   0  12  -1 8.77750 11.0734   5
   0 -12   1 2.20766 9.44247   4
   0 -12   1 -2.3432 6.55897   1
   0 -12   1 8.07750 10.6785   6
  -1  12  -1 -15.380 9.99645   9
  -1  12  -1 -1.5264 8.06465   2
  -1  12  -1 27.3831 15.6015   5
  -1  12  -1 11.7241 9.27787   8
   1 -12   1 1.66171 9.14478   6
   1 -12   1 15.4334 8.57701   1
   1 -12   1 4.85677 10.2602   4
  -2  12  -1 7.17569 11.4044   5
  -2  12  -1 -4.7002 7.66359   2
  -2  12  -1 9.38839 9.04559   8
  -2  12  -1 5.75560 11.4175   9
   2 -12   1 -4.4419 10.6155   4
   2 -12   1 -8.8516 7.16268   6
   2 -12   1 8.29518 9.02207   1
  -3  12  -1 2.40612 8.40207   2
  -3  12  -1 -5.9584 9.34529   5
  -3  12  -1 -9.5333 12.2943   9
  -3  12  -1 7.79397 10.4406   8
   3 -12   1 -3.1606 11.7172   4
   3 -12   1 16.9618 9.52452   1
   3 -12   1 -11.809 7.08750   6
  -4  12  -1 -7.6245 10.7207   5
  -4  12  -1 -4.3769 14.2459   8
  -4  12  -1 -1.6962 9.99091   2
  -4  12  -1 4.94079 12.5663   9
   4 -12   1 -20.880 13.5011   4
   4 -12   1 -6.0921 6.75905   6
   4 -12   1 2.46020 6.98320   1
  -5  12  -1 -15.836 12.5697   5
  -5  12  -1 8.31322 15.3661   9
  -5  12  -1 -7.0008 10.7143   2
  -5  12  -1 -3.1732 15.0813   8
   5 -12   1 4.47094 12.4351   4
   5 -12   1 17.1898 9.51923   1
   5 -12   1 -2.3670 8.39298   6
  -6  12  -1 -9.3426 18.8742   9
  -6  12  -1 -16.909 13.1354   5
  -6  12  -1 15.3433 12.1018   2
  -6  12  -1 2.26759 15.7149   8
   6 -12   1 24.5606 16.6426   4
   6 -12   1 -13.203 10.1331   6
  -7  12  -1 1.76372 14.4292   2
  -7  12  -1 7.58474 15.9789   8
   7 -12   1 -6.5460 14.8849   4
   7 -12   1 4.67159 8.22143   6
  -8  12  -1 -6.6067 18.0251   8
  -8  12  -1 -13.752 12.7436   2
   8 -12   1 20.6269 12.6807   6
   8 -12   1 12.5656 18.1563   4
  -9  12  -1 15.4698 17.9623   2
  -9  12  -1 -8.7316 18.9965   8
   9 -12   1 19.6192 11.3315   6
   9 -12   1 -18.136 14.8577   4
 -10  12  -1 8.22663 20.6217   8
 -10  12  -1 -14.050 17.1166   2
  10 -12   1 -9.9534 18.1523   4
  10 -12   1 20.7496 15.6974   6
 -11  12  -1 26.7977 24.5339   2
 -11  12  -1 20.9463 21.1623   8
  11 -12   1 -17.588 20.5060   4
  10  11  -1 11.4961 16.4966   5
   9  11  -1 24.8243 18.4824   8
   9  11  -1 21.4047 13.0266   1
   9  11  -1 -0.9960 10.6945   5
   9  11  -1 4.41933 11.2042   6
  -9 -11   1 -1.7396 19.2381   8
  -9 -11   1 -15.032 13.3942   5
  -9 -11   1 2.26600 13.1382   1
  -9 -11   1 4.25073 13.6375   6
   8  11  -1 -6.0475 16.5475   4
   8  11  -1 -2.4267 11.0144   2
   8  11  -1 -17.637 13.1819   8
   8  11  -1 5.44424 11.4701   6
   8  11  -1 13.2016 11.0216   5
   8  11  -1 19.1391 12.5700   1
  -8 -11   1 -3.6896 12.5931   6
  -8 -11   1 -5.4252 12.7760   1
  -8 -11   1 11.5706 19.4609   4
  -8 -11   1 -28.120 12.8860   8
  -8 -11   1 10.0187 21.3218   2
  -8 -11   1 -27.657 12.7306   5
   7  11  -1 -9.9628 9.61278   2
   7  11  -1 4.10996 12.5469   1
   7  11  -1 13.7656 12.2196   8
   7  11  -1 17.2256 12.7992   5
  -7 -11   1 -18.990 10.0436   1
  -7 -11   1 -12.677 12.0603   8
  -7 -11   1 3.96110 13.7625   5
  -7 -11   1 0.22680 9.16937   6
  -7 -11   1 -14.514 14.9901   4
   6  11  -1 -16.303 6.77592   2
   6  11  -1 -9.2122 16.2431   9
   6  11  -1 -0.3270 9.92568   5
   6  11  -1 5.65906 12.6083   8
  -6 -11   1 -13.952 10.7218   5
  -6 -11   1 -1.7945 12.2970   4
  -6 -11   1 0.67253 10.8415   6
  -6 -11   1 -5.3838 10.1444   1
   5  11  -1 13.7966 10.0570   2
   5  11  -1 34.4193 13.5075   5
   5  11  -1 26.4845 14.6453   9
   5  11  -1 32.7702 15.9011   8
  -5 -11   1 6.67074 13.0745   5
  -5 -11   1 32.4722 15.5321   4
  -5 -11   1 24.6986 12.4307   6
  -5 -11   1 24.6332 13.8342   1
   4  11  -1 -4.5346 11.2901   8
   4  11  -1 5.87809 8.00962   5
   4  11  -1 4.59956 7.84133   2
   4  11  -1 4.63121 11.1305   9
  -4 -11   1 -0.1717 11.1945   5
  -4 -11   1 8.27929 11.5992   4
  -4 -11   1 1.23254 9.27046   1
  -4 -11   1 -1.9227 7.89961   6
   3  11  -1 -7.5097 9.07538   9
   3  11  -1 4.19154 8.12825   8
   3  11  -1 11.4004 7.60948   2
   3  11  -1 7.97421 8.51329   5
  -3 -11   1 5.72138 10.5158   4
  -3 -11   1 11.7823 9.16296   1
  -3 -11   1 1.78963 9.44304   5
  -3 -11   1 4.37258 9.70315   6
   2  11  -1 4.69686 8.89076   5
   2  11  -1 3.28992 9.83928   9
   2  11  -1 18.9266 9.25824   2
   2  11  -1 3.97473 9.14713   8
  -2 -11   1 7.10659 8.52595   1
  -2 -11   1 -13.449 8.70604   4
  -2 -11   1 5.06165 8.09864   6
  -2 -11   1 15.7631 11.0010   5
   1  11  -1 16.5247 8.98559   2
   1  11  -1 4.57144 9.23139   8
   1  11  -1 10.8631 9.79956   9
   1  11  -1 29.8849 12.5937   5
  -1 -11   1 6.36144 8.87038   6
  -1 -11   1 16.4866 11.0338   4
  -1 -11   1 21.4814 10.8422   1
  -1 -11   1 18.2081 11.3118   5
   0  11  -1 46.5754 16.1666   5
   0  11  -1 55.7062 15.9688   8
   0  11  -1 52.1286 13.8190   9
   0  11  -1 77.8102 16.2009   2
   0 -11   1 49.4028 14.9857   1
   0 -11   1 42.9468 14.8231   4
   0 -11   1 44.9847 15.5395   5
   0 -11   1 41.6089 13.9590   6
  -1  11  -1 9.75765 10.0886   9
  -1  11  -1 8.58956 10.3436   8
  -1  11  -1 26.3691 12.0988   5
  -1  11  -1 -0.1264 8.18429   2
   1 -11   1 4.31496 8.05199   1
   1 -11   1 12.4591 11.5021   4
   1 -11   1 6.77507 6.42187   6
  -2  11  -1 -4.5842 7.60139   8
  -2  11  -1 1.69347 9.83935   5
  -2  11  -1 18.1367 10.2151   9
  -2  11  -1 9.85218 9.95522   2
   2 -11   1 -9.2050 5.83556   6
   2 -11   1 13.0783 11.6318   4
   2 -11   1 -3.3141 6.94476   1
  -3  11  -1 3.66608 13.0554   5
  -3  11  -1 -3.4997 8.39781   2
  -3  11  -1 -1.7926 11.4125   8
  -3  11  -1 -0.0657 11.3592   9
   3 -11   1 -16.787 9.41763   4
   3 -11   1 -8.0445 6.40965   1
   3 -11   1 8.33381 7.42454   6
  -4  11  -1 11.3431 13.9479   9
  -4  11  -1 -5.5722 11.6267   5
  -4  11  -1 -2.7426 11.3173   8
  -4  11  -1 -2.1865 9.14158   2
   4 -11   1 -9.9236 10.9170   4
   4 -11   1 -3.0936 7.72726   1
   4 -11   1 -11.787 5.56184   6
  -5  11  -1 11.1039 13.7538   5
  -5  11  -1 54.6706 17.9908   8
  -5  11  -1 32.1472 13.8916   2
  -5  11  -1 59.8899 16.9835   9
   5 -11   1 17.1196 14.5124   4
   5 -11   1 26.9145 10.7969   6
   5 -11   1 28.4161 9.52963   1
  -6  11  -1 -13.832 12.2669   8
  -6  11  -1 -8.8960 17.7266   9
  -6  11  -1 10.0370 11.9301   5
  -6  11  -1 7.02212 10.3116   2
   6 -11   1 33.7739 11.9099   6
   6 -11   1 12.1191 14.1718   4
  -7  11  -1 -13.093 21.2823   9
  -7  11  -1 -0.5939 12.9551   2
  -7  11  -1 26.1753 17.0618   8
   7 -11   1 -7.1410 10.6478   6
   7 -11   1 16.3801 14.1570   4
  -8  11  -1 0.87868 13.7033   2
  -8  11  -1 -17.484 15.1720   8
   8 -11   1 -7.2804 9.06230   6
   8 -11   1 6.55473 12.0046   4
  -9  11  -1 -2.9621 18.3109   8
  -9  11  -1 -10.308 14.9216   2
   9 -11   1 -7.0040 16.8030   4
   9 -11   1 -17.429 11.4597   6
 -10  11  -1 9.81769 20.7689   8
 -10  11  -1 -14.562 14.6560   2
  10 -11   1 -26.603 11.9527   6
  10 -11   1 -20.760 16.5339   4
 -11  11  -1 16.2653 19.0784   2
 -11  11  -1 48.8855 23.2659   8
  11 -11   1 -16.733 17.9069   4
  12  10  -1 -15.521 17.1819   7
  11  10  -1 15.1240 20.3961   2
  11  10  -1 -6.8416 12.7732   7
 -11 -10   1 -3.0177 18.7682   7
  10  10  -1 14.7896 20.8204   5
  10  10  -1 28.7738 20.5423   8
  10  10  -1 25.9310 14.5825   2
  10  10  -1 8.50792 13.3756   7
 -10 -10   1 -24.489 18.0097   8
 -10 -10   1 9.51660 20.7194   2
 -10 -10   1 32.1927 16.0876   7
   9  10  -1 1.35993 14.8741   4
   9  10  -1 10.5746 12.8544   1
   9  10  -1 -6.8745 16.9888   3
   9  10  -1 -13.364 11.7023   2
   9  10  -1 1.06630 12.6877   5
   9  10  -1 6.62276 10.1850   7
   9  10  -1 -11.693 13.6052   8
   9  10  -1 2.71925 10.4794   6
  -9 -10   1 -3.2082 12.7819   5
  -9 -10   1 -0.4998 13.7892   6
  -9 -10   1 12.8894 14.3353   1
  -9 -10   1 38.2022 14.8734   7
  -9 -10   1 -5.5769 15.2794   2
  -9 -10   1 -2.5387 14.4806   8
  -9 -10   1 -17.196 15.6520   4
   8  10  -1 10.7362 11.2536   2
   8  10  -1 5.66674 9.60546   1
   8  10  -1 19.4350 16.6013   9
   8  10  -1 -4.0895 12.5513   8
   8  10  -1 -17.329 11.8203   3
   8  10  -1 -21.013 7.95818   6
   8  10  -1 1.97393 9.13971   7
   8  10  -1 -24.003 9.01260   5
   8  10  -1 -17.180 10.3470   4
  -8 -10   1 -6.2093 11.8464   5
  -8 -10   1 -5.1968 13.9788   8
  -8 -10   1 9.57646 10.6768   6
  -8 -10   1 10.3072 11.5632   1
  -8 -10   1 0.77974 13.4255   2
  -8 -10   1 -9.0153 11.7132   7
  -8 -10   1 -4.2113 13.6370   4
   7  10  -1 -7.9134 8.25213   3
   7  10  -1 10.7649 10.0212   1
   7  10  -1 0.38023 8.33128   7
   7  10  -1 0.55321 11.8715   8
   7  10  -1 1.54424 12.3861   9
   7  10  -1 -13.165 9.04775   2
   7  10  -1 -2.1107 11.6108   5
  -7 -10   1 2.61430 14.7023   4
  -7 -10   1 0.37012 12.1943   2
  -7 -10   1 0.89662 11.7014   5
  -7 -10   1 15.0254 13.6911   8
  -7 -10   1 4.71873 9.25089   7
  -7 -10   1 5.81370 8.89132   1
  -7 -10   1 16.7194 20.1574   3
  -7 -10   1 -2.0117 10.8340   6
   6  10  -1 -4.8045 7.09528   2
   6  10  -1 -4.9127 9.79185   9
   6  10  -1 6.46115 8.55033   3
   6  10  -1 3.75153 12.7845   5
   6  10  -1 12.8089 14.0307   8
   6  10  -1 -1.0265 7.56853   7
  -6 -10   1 1.93324 11.0876   5
  -6 -10   1 1.08248 9.65403   6
  -6 -10   1 -5.3656 13.6750   4
  -6 -10   1 4.44502 11.1642   1
  -6 -10   1 -2.9776 17.4291   3
  -6 -10   1 -11.083 12.6135   8
   5  10  -1 74.1785 18.6229   5
   5  10  -1 73.7848 15.9701   2
   5  10  -1 82.1316 17.1920   9
   5  10  -1 112.107 21.6128   7
   5  10  -1 56.4382 16.3888   8
  -5 -10   1 62.7663 16.8192   8
  -5 -10   1 48.4373 15.8336   5
  -5 -10   1 83.3904 20.6528   1
  -5 -10   1 86.9513 20.0467   4
  -5 -10   1 68.5572 23.6320   3
  -5 -10   1 37.7244 15.2605   6
   4  10  -1 0.90078 8.88924   8
   4  10  -1 13.4329 10.5945   5
   4  10  -1 5.81638 7.35836   2
   4  10  -1 3.48256 9.39229   9
  -4 -10   1 12.2361 8.59931   6
  -4 -10   1 -5.3638 5.77986   1
  -4 -10   1 2.43470 9.29883   4
  -4 -10   1 -10.113 8.53074   5
   3  10  -1 8.34547 7.87563   2
   3  10  -1 11.6734 7.97471   5
   3  10  -1 -7.6914 7.05379   9
   3  10  -1 -15.257 7.11939   8
  -3 -10   1 0.30645 5.74398   6
  -3 -10   1 3.70538 8.89763   4
  -3 -10   1 4.15221 8.60983   1
  -3 -10   1 -15.681 8.09111   5
   2  10  -1 -0.6730 7.39053   9
   2  10  -1 -7.7790 8.25187   8
   2  10  -1 3.58993 6.33326   2
   2  10  -1 1.88035 7.76070   5
  -2 -10   1 2.87713 10.1021   4
  -2 -10   1 1.77808 6.79478   1
  -2 -10   1 -3.2788 7.30900   6
  -2 -10   1 4.80805 8.82626   5
   1  10  -1 2.08131 7.53880   8
   1  10  -1 5.26806 8.00189   5
   1  10  -1 7.76654 7.96519   2
   1  10  -1 5.05819 6.97684   9
  -1 -10   1 14.6984 10.1893   4
  -1 -10   1 -3.0436 6.61361   6
  -1 -10   1 5.28280 8.50906   1
  -1 -10   1 9.27265 8.48443   5
   0  10  -1 -0.1335 7.29488   9
   0  10  -1 4.85171 7.58026   2
   0  10  -1 2.63641 8.17731   5
   0  10  -1 11.3339 9.71137   8
   0 -10   1 9.41845 8.21571   4
   0 -10   1 0.05599 7.35169   6
   0 -10   1 2.78353 7.88693   5
   0 -10   1 1.98696 4.94921   1
  -1  10  -1 -0.9309 7.31362   2
  -1  10  -1 6.47952 8.57654   8
  -1  10  -1 15.1914 9.29848   9
  -1  10  -1 4.98756 9.69788   5
   1 -10   1 5.76745 6.50432   1
   1 -10   1 -6.8073 6.85383   6
   1 -10   1 -7.3403 7.32940   4
  -2  10  -1 7.53086 9.00044   9
  -2  10  -1 5.39230 9.52696   2
  -2  10  -1 5.72671 9.53665   5
  -2  10  -1 17.2711 8.44352   8
   2 -10   1 6.22936 5.85180   1
   2 -10   1 -11.120 6.41709   6
   2 -10   1 5.18548 9.52511   4
  -3  10  -1 -10.132 8.01465   2
  -3  10  -1 -1.8033 9.55439   5
  -3  10  -1 10.5007 10.1744   9
  -3  10  -1 6.36911 7.62321   8
   3 -10   1 -3.6764 4.93615   1
   3 -10   1 6.59822 9.69761   4
   3 -10   1 2.96574 6.88243   6
  -4  10  -1 3.39446 9.04149   5
  -4  10  -1 8.86579 10.5134   9
  -4  10  -1 14.7646 13.6148   8
  -4  10  -1 12.6726 10.9395   2
   4 -10   1 13.3740 11.8783   4
   4 -10   1 2.82889 5.07523   6
   4 -10   1 7.05271 6.14365   1
   4 -10   1 11.2727 12.9195   3
  -5  10  -1 83.1204 19.7490   5
  -5  10  -1 72.0318 18.7468   2
  -5  10  -1 70.9763 21.2228   8
  -5  10  -1 84.4449 19.3191   9
   5 -10   1 105.984 20.2161   3
   5 -10   1 45.5391 13.9500   1
   5 -10   1 139.695 23.9410   6
   5 -10   1 101.080 22.8240   4
  -6  10  -1 -3.7641 11.3621   5
  -6  10  -1 -10.853 13.0501   8
  -6  10  -1 20.9990 12.1961   2
  -6  10  -1 -12.415 13.7166   9
   6 -10   1 -12.727 8.33151   6
   6 -10   1 10.5534 13.1031   4
   6 -10   1 0.45793 11.5465   3
  -7  10  -1 -9.3348 12.3529   2
  -7  10  -1 -19.545 12.0165   8
  -7  10  -1 -6.0524 15.2075   9
   7 -10   1 -14.242 10.3320   3
   7 -10   1 -13.248 8.68936   6
   7 -10   1 1.01415 9.24305   4
  -8  10  -1 22.9700 31.8880   9
  -8  10  -1 -13.212 15.6045   8
  -8  10  -1 -14.062 13.2355   2
   8 -10   1 -9.0879 11.4453   4
   8 -10   1 1.85372 11.8367   6
   8 -10   1 -7.4445 14.7162   3
  -9  10  -1 -1.9809 17.7340   8
  -9  10  -1 -22.840 12.8910   2
   9 -10   1 -4.4602 8.98561   6
   9 -10   1 14.8854 12.6033   4
   9 -10   1 -7.1537 16.0468   3
 -10  10  -1 -37.424 13.4932   2
 -10  10  -1 6.81656 19.2842   8
  10 -10   1 -6.6285 13.9034   6
  10 -10   1 18.4868 16.2927   4
  10 -10   1 -14.387 24.2059   3
 -11  10  -1 8.35832 19.1991   8
 -11  10  -1 -0.6351 18.1107   2
  11 -10   1 30.0446 19.1070   4
 -12  10  -1 -6.4390 17.8794   2
 -12  10  -1 -7.0653 24.1042   8
  12 -10   1 3.85530 17.9655   4
  13   9  -1 5.81625 19.0762   7
 -13  -9   1 13.4585 18.6863   7
  12   9  -1 -47.024 20.2786   3
  12   9  -1 -9.5211 15.9443   2
  12   9  -1 3.55504 14.1550   7
 -12  -9   1 8.69392 21.9791   2
 -12  -9   1 0.12166 16.8088   7
 -12  -9   1 -0.9689 25.2380   3
  11   9  -1 -3.4454 12.9435   7
  11   9  -1 24.3670 19.5819   3
  11   9  -1 -1.5916 14.4679   2
 -11  -9   1 -5.6307 16.7097   7
 -11  -9   1 -5.1224 25.1201   3
 -11  -9   1 -14.555 18.2772   2
  10   9  -1 10.4814 13.4627   3
  10   9  -1 15.2963 11.7462   2
  10   9  -1 -26.126 21.2470   5
  10   9  -1 6.67327 16.7981   4
  10   9  -1 15.1456 11.6917   7
  10   9  -1 -11.582 16.4743   8
 -10  -9   1 34.7954 20.4067   3
 -10  -9   1 10.9540 16.9573   2
 -10  -9   1 18.3274 15.3875   7
 -10  -9   1 22.8190 24.4604   4
 -10  -9   1 4.77728 16.6841   8
   9   9  -1 2.92641 15.8758   8
   9   9  -1 4.32938 10.4367   6
   9   9  -1 22.3591 11.9649   2
   9   9  -1 8.25724 10.8586   1
   9   9  -1 5.87032 9.52322   7
   9   9  -1 23.0345 18.7060   9
   9   9  -1 -10.531 13.4251   4
   9   9  -1 -1.3401 12.3242   5
   9   9  -1 -2.2025 12.0211   3
  -9  -9   1 8.45382 12.1523   6
  -9  -9   1 8.42422 10.2724   1
  -9  -9   1 -13.934 12.4390   8
  -9  -9   1 -5.9377 10.7289   7
  -9  -9   1 23.7032 18.2244   3
  -9  -9   1 5.45081 15.1138   4
  -9  -9   1 -5.3740 15.8483   2
  -9  -9   1 8.37707 13.0746   5
   8   9  -1 5.29682 10.2233   1
   8   9  -1 33.4592 12.9451   4
   8   9  -1 -10.090 12.4137   8
   8   9  -1 -15.242 7.68647   6
   8   9  -1 -0.4564 11.1946   5
   8   9  -1 -6.7485 7.39253   7
   8   9  -1 12.9896 9.14110   2
   8   9  -1 -14.301 9.11382   3
   8   9  -1 -13.856 13.2498   9
  -8  -9   1 -10.241 8.76469   6
  -8  -9   1 -3.8391 14.7260   2
  -8  -9   1 -11.781 12.8667   4
  -8  -9   1 -11.717 11.2652   1
  -8  -9   1 6.45300 12.7126   5
  -8  -9   1 24.8940 14.1162   8
  -8  -9   1 -1.7243 12.5814   3
  -8  -9   1 2.41799 9.40565   7
   7   9  -1 1.79617 10.5121   4
   7   9  -1 3.59223 7.99405   7
   7   9  -1 -0.1973 12.1655   8
   7   9  -1 5.29853 10.2282   5
   7   9  -1 -18.909 6.49240   3
   7   9  -1 -6.5013 9.22971   2
   7   9  -1 20.3945 11.1227   1
   7   9  -1 4.15851 11.8542   9
  -7  -9   1 9.74921 12.2922   4
  -7  -9   1 16.7032 13.4258   3
  -7  -9   1 -3.7356 10.9015   8
  -7  -9   1 -1.3141 11.5446   6
  -7  -9   1 -5.0849 11.6577   2
  -7  -9   1 7.18358 11.1307   5
  -7  -9   1 9.43225 9.88941   7
  -7  -9   1 3.80874 8.38980   1
   6   9  -1 6.36775 6.54894   3
   6   9  -1 10.0800 9.58639   9
   6   9  -1 -4.1916 9.79841   8
   6   9  -1 13.4678 10.4800   5
   6   9  -1 5.12532 6.31408   7
   6   9  -1 0.02080 9.21159   2
  -6  -9   1 6.81387 11.0608   8
  -6  -9   1 8.82868 9.71296   2
  -6  -9   1 8.56101 10.3577   5
  -6  -9   1 5.82718 7.39274   7
  -6  -9   1 1.74996 11.3409   4
  -6  -9   1 8.07368 9.18738   1
  -6  -9   1 -11.595 10.8080   3
  -6  -9   1 5.47174 9.64373   6
   5   9  -1 6.23330 5.85819   7
   5   9  -1 7.02208 8.50574   2
   5   9  -1 13.3819 11.4095   8
   5   9  -1 21.1541 11.8893   5
   5   9  -1 -6.4175 8.60488   9
  -5  -9   1 -5.8719 8.87078   3
  -5  -9   1 5.98676 9.74369   5
  -5  -9   1 2.93954 8.38029   1
  -5  -9   1 9.85838 8.36791   6
  -5  -9   1 9.70525 10.4843   8
  -5  -9   1 -0.7939 8.49846   4
  -5  -9   1 18.9181 7.75162   7
   4   9  -1 9.48114 9.95987   5
   4   9  -1 19.4996 9.24715   9
   4   9  -1 27.8209 9.71247   2
   4   9  -1 13.8863 6.01041   7
   4   9  -1 28.9095 10.9260   8
  -4  -9   1 19.7120 11.6466   5
  -4  -9   1 18.8493 9.57278   3
  -4  -9   1 50.0620 12.5276   8
  -4  -9   1 24.5439 10.1469   4
  -4  -9   1 21.5057 10.6689   6
  -4  -9   1 6.96366 10.1011   1
   3   9  -1 -9.0326 6.21112   8
   3   9  -1 0.40453 3.77288   7
   3   9  -1 -15.928 6.17673   5
   3   9  -1 18.4493 7.29614   2
   3   9  -1 -2.4099 7.33820   9
  -3  -9   1 -1.1927 6.20800   3
  -3  -9   1 -7.6578 7.97397   5
  -3  -9   1 -7.4046 5.98771   6
  -3  -9   1 4.93159 8.58408   4
  -3  -9   1 -2.4280 6.87119   1
   2   9  -1 0.67815 6.96750   9
   2   9  -1 11.8932 6.72713   5
   2   9  -1 -1.6563 7.16401   8
   2   9  -1 8.39794 3.77877   7
   2   9  -1 -0.1892 5.49532   2
  -2  -9   1 -3.7663 5.36793   3
  -2  -9   1 4.81126 7.34471   4
  -2  -9   1 0.32079 6.46101   6
  -2  -9   1 -2.7571 5.50312   1
  -2  -9   1 5.03531 7.19848   5
   1   9  -1 450.833 46.8437   9
   1   9  -1 323.705 49.5219   8
   1   9  -1 437.867 47.9453   2
   1   9  -1 413.731 49.5098   5
  -1  -9   1 409.907 49.9301   5
  -1  -9   1 317.367 50.5992   1
  -1  -9   1 401.204 48.6575   4
  -1  -9   1 417.556 45.1109   3
  -1  -9   1 327.087 50.0562   6
   0   9  -1 122.156 21.2974   2
   0   9  -1 161.258 21.5625   9
   0   9  -1 160.135 23.6005   8
   0   9  -1 117.175 22.6835   5
   0  -9   1 185.299 25.5358   4
   0  -9   1 96.1080 20.5799   1
   0  -9   1 136.694 23.3948   5
   0  -9   1 105.839 21.7310   6
   0  -9   1 124.163 18.0926   3
  -1   9  -1 359.859 44.5541   9
  -1   9  -1 388.072 47.4619   5
  -1   9  -1 393.074 46.4959   2
  -1   9  -1 445.876 47.5149   8
   1  -9   1 400.896 47.4553   4
   1  -9   1 371.479 47.0792   5
   1  -9   1 378.433 42.7602   3
   1  -9   1 370.701 50.5318   6
   1  -9   1 349.280 50.9558   1
  -2   9  -1 4.23208 8.34519   9
  -2   9  -1 2.60013 8.69463   8
  -2   9  -1 20.7297 10.2343   5
  -2   9  -1 8.83430 8.47408   2
   2  -9   1 1.16648 6.58257   6
   2  -9   1 13.0212 5.72953   3
   2  -9   1 -3.2462 6.83676   4
   2  -9   1 3.63439 5.75730   1
  -3   9  -1 -4.9249 7.71732   5
  -3   9  -1 -10.100 7.03575   2
  -3   9  -1 -11.161 7.33952   9
  -3   9  -1 6.52326 9.76401   8
   3  -9   1 7.96741 6.34894   1
   3  -9   1 15.0361 7.40879   6
   3  -9   1 0.99199 5.82708   3
   3  -9   1 5.53944 8.73105   4
  -4   9  -1 15.7359 10.4088   5
  -4   9  -1 17.2584 7.52540   7
  -4   9  -1 3.93651 8.23179   2
  -4   9  -1 32.9286 11.9671   8
  -4   9  -1 15.2356 10.6031   9
   4  -9   1 -7.1418 6.33939   6
   4  -9   1 19.7138 8.70948   3
   4  -9   1 25.4432 8.22689   1
   4  -9   1 27.3084 12.1425   4
  -5   9  -1 6.36474 11.9693   8
  -5   9  -1 21.9396 10.4122   5
  -5   9  -1 14.2725 11.2269   9
  -5   9  -1 4.21580 9.71888   2
  -5   9  -1 1.48315 7.21640   7
   5  -9   1 -10.321 8.58850   3
   5  -9   1 1.92843 7.49034   6
   5  -9   1 15.7392 6.98884   1
   5  -9   1 -3.3984 10.2154   4
  -6   9  -1 6.34309 8.76642   2
  -6   9  -1 -5.6911 9.64334   5
  -6   9  -1 1.20590 12.9377   9
  -6   9  -1 -14.388 7.79667   7
  -6   9  -1 -0.0588 14.0921   8
   6  -9   1 1.45978 10.6548   3
   6  -9   1 -5.8727 6.53187   6
   6  -9   1 5.21144 11.0305   4
   6  -9   1 2.69212 6.24741   1
  -7   9  -1 8.04523 13.4616   8
  -7   9  -1 0.25281 14.6403   9
  -7   9  -1 4.42750 9.45909   7
  -7   9  -1 -0.1753 10.5901   2
   7  -9   1 -9.2650 7.39637   6
   7  -9   1 11.4309 9.93924   4
   7  -9   1 -3.3967 11.8210   3
  -8   9  -1 37.3239 18.2776   9
  -8   9  -1 11.5264 12.5682   2
  -8   9  -1 10.7208 12.1768   7
  -8   9  -1 7.80888 11.5032   8
   8  -9   1 -8.6961 9.92092   6
   8  -9   1 2.12788 13.6417   3
   8  -9   1 -6.4539 11.1980   4
  -9   9  -1 10.9931 17.1329   7
  -9   9  -1 5.45186 14.3855   2
  -9   9  -1 6.09375 16.2301   8
   9  -9   1 17.0254 16.3133   4
   9  -9   1 15.3384 15.9583   3
   9  -9   1 -1.0702 8.86856   6
 -10   9  -1 21.8157 19.0291   2
 -10   9  -1 47.2042 19.7187   8
  10  -9   1 13.0564 15.2784   6
  10  -9   1 33.7544 18.0812   3
  10  -9   1 -1.0021 13.0495   4
 -11   9  -1 48.5629 23.5509   8
 -11   9  -1 -14.510 16.7464   2
  11  -9   1 11.9168 15.9626   4
  11  -9   1 25.2619 19.9750   3
 -12   9  -1 -19.439 24.4706   8
 -12   9  -1 -14.850 16.4163   2
  12  -9   1 15.2842 23.4438   3
  12  -9   1 26.3291 19.7620   4
  13   8  -1 -9.9874 16.4974   7
  13   8  -1 -11.899 19.2906   3
  13   8  -1 36.1565 17.6079   2
 -13  -8   1 3.52293 19.3283   7
 -13  -8   1 20.0588 21.3081   2
 -13  -8   1 1.45272 27.6471   3
  12   8  -1 47.8540 17.6879   2
  12   8  -1 -15.612 12.8966   7
  12   8  -1 -31.558 17.2026   3
 -12  -8   1 46.4525 20.1986   2
 -12  -8   1 -7.9655 22.5260   3
 -12  -8   1 -0.5776 15.3779   7
  11   8  -1 -4.6904 22.0781   8
  11   8  -1 -10.080 11.4956   7
  11   8  -1 -8.0298 17.2039   4
  11   8  -1 26.2764 12.8772   2
  11   8  -1 25.5717 14.5756   3
 -11  -8   1 -1.0978 18.2466   3
 -11  -8   1 9.29398 15.0375   7
 -11  -8   1 12.3038 16.9634   2
  10   8  -1 73.7293 18.8251   3
  10   8  -1 27.7647 18.6489   6
  10   8  -1 6.12658 12.5916   7
  10   8  -1 73.7219 19.0329   2
  10   8  -1 78.7896 31.0163   9
  10   8  -1 103.928 25.0931   8
  10   8  -1 121.706 24.9763   4
 -10  -8   1 61.7659 28.3657   9
 -10  -8   1 67.3066 23.2327   8
 -10  -8   1 128.166 30.7294   3
 -10  -8   1 92.0110 24.2947   4
 -10  -8   1 82.5981 21.6971   7
 -10  -8   1 107.924 24.9737   2
   9   8  -1 -1.5024 12.0201   3
   9   8  -1 -16.022 11.8162   4
   9   8  -1 9.91110 11.7558   5
   9   8  -1 12.4765 10.1254   6
   9   8  -1 31.1432 14.3345   8
   9   8  -1 7.31008 11.3565   1
   9   8  -1 28.2347 12.8841   2
   9   8  -1 12.8086 10.5861   7
   9   8  -1 12.8679 16.4484   9
  -9  -8   1 -4.7436 16.0483   9
  -9  -8   1 27.7699 15.2345   4
  -9  -8   1 30.9690 17.3407   2
  -9  -8   1 5.47204 10.1176   6
  -9  -8   1 16.0609 12.7527   7
  -9  -8   1 4.86257 10.1432   1
  -9  -8   1 23.2040 14.2034   5
  -9  -8   1 -4.3102 15.6284   3
  -9  -8   1 29.6814 15.3345   8
   8   8  -1 5.72143 11.2015   4
   8   8  -1 -14.688 9.39715   5
   8   8  -1 -3.3601 7.94610   1
   8   8  -1 4.90578 11.6243   8
   8   8  -1 0.82468 13.0706   9
   8   8  -1 -21.054 9.54505   3
   8   8  -1 -2.2814 8.94524   2
   8   8  -1 -4.8929 8.36018   7
   8   8  -1 -9.4862 7.15837   6
  -8  -8   1 -3.6383 11.6197   2
  -8  -8   1 -12.949 11.4325   8
  -8  -8   1 17.0292 12.5877   5
  -8  -8   1 13.2916 13.1965   9
  -8  -8   1 3.52206 8.69290   1
  -8  -8   1 2.42621 11.9665   3
  -8  -8   1 -1.4426 12.1385   4
  -8  -8   1 1.41315 9.76062   7
  -8  -8   1 5.35010 10.9030   6
   7   8  -1 33.5160 13.2819   8
   7   8  -1 23.1969 9.63083   7
   7   8  -1 41.4697 12.0212   2
   7   8  -1 47.1559 14.2896   3
   7   8  -1 70.8468 15.6419   5
   7   8  -1 22.8183 10.6444   1
   7   8  -1 42.3770 14.6702   4
   7   8  -1 60.7447 13.9191   9
  -7  -8   1 47.5090 14.6401   4
  -7  -8   1 23.8485 13.7652   3
  -7  -8   1 19.6634 12.1714   6
  -7  -8   1 41.8585 11.9847   7
  -7  -8   1 32.7325 14.1593   8
  -7  -8   1 29.4864 15.2448   2
  -7  -8   1 32.2177 13.5499   5
  -7  -8   1 39.5639 12.7831   1
   6   8  -1 36.0851 13.1105   8
   6   8  -1 12.7507 10.7664   9
   6   8  -1 24.7129 9.99394   2
   6   8  -1 6.36837 6.75307   7
   6   8  -1 35.7439 12.2469   5
   6   8  -1 21.7311 9.37173   3
  -6  -8   1 7.94358 7.50840   7
  -6  -8   1 41.4101 13.1129   8
  -6  -8   1 27.2957 11.8996   5
  -6  -8   1 11.1283 11.6915   2
  -6  -8   1 17.9066 13.7701   4
  -6  -8   1 17.6219 10.0461   1
  -6  -8   1 15.3398 12.5246   3
  -6  -8   1 19.8120 10.0625   6
   5   8  -1 1.06416 4.71414   7
   5   8  -1 23.6981 8.42757   5
   5   8  -1 15.2434 10.0881   8
   5   8  -1 9.85842 8.29074   9
   5   8  -1 23.1365 9.54040   2
  -5  -8   1 7.21466 8.95218   2
  -5  -8   1 4.54345 8.87733   5
  -5  -8   1 4.30750 7.84411   1
  -5  -8   1 20.9096 9.19425   6
  -5  -8   1 16.8991 10.5376   4
  -5  -8   1 19.8340 10.1016   8
  -5  -8   1 10.4610 9.10137   3
  -5  -8   1 15.6963 6.84474   7
   4   8  -1 127.142 19.6154   7
   4   8  -1 182.645 25.2836   2
   4   8  -1 161.606 24.8636   8
   4   8  -1 157.748 26.9224   5
   4   8  -1 163.104 22.9368   9
  -4  -8   1 158.344 24.9204   3
  -4  -8   1 149.039 26.0207   1
  -4  -8   1 154.925 26.0522   6
  -4  -8   1 124.970 23.7379   8
  -4  -8   1 130.869 23.5283   4
  -4  -8   1 145.699 26.4729   5
  -4  -8   1 171.981 21.9419   7
   3   8  -1 6.71924 5.83543   5
   3   8  -1 -5.4803 6.43059   8
   3   8  -1 0.17819 5.50358   9
   3   8  -1 0.75157 4.90371   2
   3   8  -1 -3.5331 3.04839   7
  -3  -8   1 -6.3459 4.96151   4
  -3  -8   1 5.88969 6.76671   8
  -3  -8   1 -1.0440 6.60628   3
  -3  -8   1 2.45024 7.67988   5
  -3  -8   1 -2.6294 4.19105   6
  -3  -8   1 -2.0014 6.72914   1
   2   8  -1 92.1788 17.3397   5
   2   8  -1 79.6169 13.5783   9
   2   8  -1 97.9787 16.3214   2
   2   8  -1 60.5131 9.69026   7
   2   8  -1 71.4185 14.4695   8
  -2  -8   1 83.5429 15.7990   6
  -2  -8   1 58.6470 11.8438   3
  -2  -8   1 60.6637 14.3611   1
  -2  -8   1 66.0240 15.6343   5
  -2  -8   1 89.6714 16.0639   4
   1   8  -1 358.121 42.8125   5
   1   8  -1 359.704 40.3439   9
   1   8  -1 329.047 40.8462   2
   1   8  -1 343.507 41.2999   8
  -1  -8   1 364.878 43.4030   5
  -1  -8   1 304.906 44.7980   1
  -1  -8   1 315.513 44.6700   6
  -1  -8   1 357.996 38.8888   3
  -1  -8   1 324.570 41.4815   4
   0   8  -1 10.1854 6.12278   9
   0   8  -1 0.83585 5.43833   2
   0   8  -1 1.37295 5.94639   8
   0   8  -1 0.77618 5.84052   5
   0   8  -1 -0.5850 1.59841   7
   0  -8   1 2.44223 4.86439   4
   0  -8   1 -0.4202 4.35333   1
   0  -8   1 1.68392 3.57792   3
   0  -8   1 -1.3703 5.31815   6
   0  -8   1 -4.0963 2.97774   5
  -1   8  -1 359.883 42.9629   5
  -1   8  -1 415.704 41.7812   9
  -1   8  -1 339.678 41.9787   2
  -1   8  -1 336.719 41.8932   8
   1  -8   1 292.101 44.2864   1
   1  -8   1 356.623 42.7042   4
   1  -8   1 253.407 43.1129   6
   1  -8   1 366.027 39.0398   3
   1  -8   1 365.987 43.0009   5
  -2   8  -1 94.1488 14.9428   9
  -2   8  -1 77.6977 15.7663   8
  -2   8  -1 61.1001 13.2690   2
  -2   8  -1 107.433 18.1774   5
   2  -8   1 63.9481 11.9219   3
   2  -8   1 73.1611 15.3675   4
   2  -8   1 36.4110 11.1296   6
   2  -8   1 56.4337 12.7774   1
  -3   8  -1 4.18470 7.10491   5
  -3   8  -1 -2.7308 3.56065   7
  -3   8  -1 -3.5642 6.74575   2
  -3   8  -1 13.4057 7.36577   8
  -3   8  -1 -2.2796 6.45005   9
   3  -8   1 -4.8756 4.94635   6
   3  -8   1 -0.3422 6.59004   4
   3  -8   1 7.33192 5.63110   3
   3  -8   1 0.93520 5.41634   1
  -4   8  -1 152.393 24.6794   5
  -4   8  -1 153.489 19.5580   7
  -4   8  -1 139.488 25.3464   2
  -4   8  -1 129.966 24.6459   8
  -4   8  -1 136.902 23.0936   9
   4  -8   1 101.397 21.9920   6
   4  -8   1 179.837 24.1612   3
   4  -8   1 157.697 26.2940   4
   4  -8   1 113.076 20.5344   1
  -5   8  -1 14.9011 6.45166   7
  -5   8  -1 19.6315 10.7528   8
  -5   8  -1 15.6329 10.4161   9
  -5   8  -1 20.6440 9.19582   5
  -5   8  -1 14.2795 8.62984   2
   5  -8   1 8.48187 6.91060   4
   5  -8   1 13.6369 7.75056   6
   5  -8   1 20.5279 9.85313   3
   5  -8   1 11.1118 5.56772   1
  -6   8  -1 33.8325 15.6606   8
  -6   8  -1 27.9110 14.3130   9
  -6   8  -1 20.2769 10.1358   2
  -6   8  -1 26.4305 9.00285   7
  -6   8  -1 0.82288 9.62844   5
   6  -8   1 10.2562 8.85566   6
   6  -8   1 14.3078 5.94066   1
   6  -8   1 17.7024 10.8935   3
   6  -8   1 48.5899 14.5845   4
  -7   8  -1 21.8715 16.3693   9
  -7   8  -1 43.3807 13.0447   7
  -7   8  -1 21.7470 13.4342   2
  -7   8  -1 58.5451 18.1703   8
   7  -8   1 37.2728 15.1754   3
   7  -8   1 38.9003 15.4791   4
   7  -8   1 25.6889 11.6378   6
  -8   8  -1 0.15693 8.80242   7
  -8   8  -1 18.9265 14.2534   9
  -8   8  -1 -3.7204 9.94195   2
  -8   8  -1 5.91975 13.6682   8
   8  -8   1 3.28608 7.42283   6
   8  -8   1 -0.2949 10.3834   4
   8  -8   1 5.25656 12.6644   3
  -9   8  -1 9.67824 10.6731   7
  -9   8  -1 -10.613 11.5407   2
  -9   8  -1 5.67763 15.1894   8
   9  -8   1 26.8244 15.0607   3
   9  -8   1 20.2585 12.5311   4
   9  -8   1 9.26509 10.5052   6
 -10   8  -1 76.7440 21.1482   2
 -10   8  -1 47.1620 17.5787   7
 -10   8  -1 69.0699 20.2934   8
  10  -8   1 90.0302 24.5427   4
  10  -8   1 118.514 26.8784   3
  10  -8   1 46.8732 16.6115   6
 -11   8  -1 -15.101 17.8560   8
 -11   8  -1 2.25553 16.5147   2
 -11   8  -1 -13.325 15.9552   7
  11  -8   1 -0.8517 20.6756   3
  11  -8   1 14.4773 13.7482   6
  11  -8   1 9.63179 12.2090   4
 -12   8  -1 -12.605 18.1961   2
 -12   8  -1 9.61014 20.8739   8
 -12   8  -1 -25.673 18.1424   7
  12  -8   1 7.51794 14.5455   4
  12  -8   1 -19.020 20.2936   3
 -13   8  -1 39.3254 22.8988   8
 -13   8  -1 -2.6364 21.3908   7
 -13   8  -1 -6.7206 16.9482   2
  13  -8   1 -32.734 22.7658   3
  13  -8   1 -19.684 15.3426   7
  13  -8   1 -9.9134 14.1350   4
  14   7  -1 -19.479 19.6023   7
  13   7  -1 36.9525 17.4862   2
  13   7  -1 13.2682 19.9373   3
  13   7  -1 9.02407 16.5303   7
 -13  -7   1 25.0550 29.9115   3
 -13  -7   1 6.41158 17.6507   7
 -13  -7   1 -9.2832 21.6277   2
  12   7  -1 -37.912 14.7489   3
  12   7  -1 -17.744 11.3596   7
  12   7  -1 -36.034 17.1049   4
  12   7  -1 29.9359 15.5731   2
 -12  -7   1 19.7729 21.0539   2
 -12  -7   1 -3.9677 23.2639   3
 -12  -7   1 2.69133 15.8284   7
  11   7  -1 -20.120 13.7898   3
  11   7  -1 -11.680 9.84642   7
  11   7  -1 -24.961 13.9648   4
 -11  -7   1 -15.453 13.0913   7
 -11  -7   1 -22.676 18.7714   3
 -11  -7   1 -1.1895 16.6721   2
 -11  -7   1 6.41790 15.6265   8
  10   7  -1 25.7908 13.6488   2
  10   7  -1 19.8887 19.8817   9
  10   7  -1 27.5983 12.8786   7
  10   7  -1 21.5083 14.4906   4
  10   7  -1 28.2854 14.7622   3
 -10  -7   1 17.3840 19.6306   4
 -10  -7   1 17.5060 16.9149   9
 -10  -7   1 27.2183 18.4183   2
 -10  -7   1 21.6381 18.8701   3
 -10  -7   1 40.3669 17.2400   8
 -10  -7   1 35.6489 16.2459   7
   9   7  -1 61.0434 19.3300   3
   9   7  -1 81.7492 22.1166   9
   9   7  -1 135.190 24.1927   2
   9   7  -1 90.4161 19.2815   5
   9   7  -1 61.0220 18.2457   7
   9   7  -1 86.0861 18.9733   6
   9   7  -1 95.2228 20.2242   1
   9   7  -1 108.373 22.7440   4
  -9  -7   1 83.7231 18.0128   1
  -9  -7   1 63.9826 19.5166   6
  -9  -7   1 137.267 24.6781   7
  -9  -7   1 75.6237 19.8856   5
  -9  -7   1 99.8768 24.0752   4
  -9  -7   1 128.599 30.0754   3
  -9  -7   1 117.585 26.2535   2
  -9  -7   1 105.438 23.2623   9
  -9  -7   1 138.612 25.8459   8
   8   7  -1 -3.8099 10.2971   8
   8   7  -1 15.2909 9.76156   2
   8   7  -1 -14.883 9.38680   4
   8   7  -1 7.40704 9.01409   5
   8   7  -1 -7.8729 7.43571   7
   8   7  -1 5.53672 9.85650   1
   8   7  -1 -8.5936 9.58098   3
   8   7  -1 -11.925 7.29745   6
   8   7  -1 5.84979 11.0451   9
  -8  -7   1 -4.0660 11.8143   8
  -8  -7   1 7.61051 10.8799   5
  -8  -7   1 -0.0737 11.5775   2
  -8  -7   1 -7.2552 9.00556   6
  -8  -7   1 -5.0057 11.5726   4
  -8  -7   1 10.5967 8.66848   1
  -8  -7   1 -0.6901 8.39007   7
  -8  -7   1 2.09389 11.9640   3
  -8  -7   1 2.09871 10.8875   9
   7   7  -1 48.3816 15.0249   9
   7   7  -1 80.5802 17.1793   5
   7   7  -1 20.6597 10.2945   7
   7   7  -1 62.2944 16.4590   1
   7   7  -1 43.0922 13.2762   3
   7   7  -1 81.7686 17.1007   2
   7   7  -1 60.8389 17.0362   8
   7   7  -1 43.5712 13.9891   4
   7   7  -1 28.5711 12.1518   6
  -7  -7   1 50.8462 16.5079   5
  -7  -7   1 84.4863 17.9833   8
  -7  -7   1 73.8165 15.6353   7
  -7  -7   1 97.7183 17.0114   1
  -7  -7   1 88.0295 19.0822   4
  -7  -7   1 58.8284 15.9866   6
  -7  -7   1 48.6221 16.7852   9
  -7  -7   1 100.615 22.8901   3
  -7  -7   1 105.920 20.6927   2
   6   7  -1 19.6968 9.29712   5
   6   7  -1 16.8748 9.08191   3
   6   7  -1 4.56409 8.53811   8
   6   7  -1 5.96342 8.20912   9
   6   7  -1 -0.4061 5.65262   7
   6   7  -1 15.1840 8.29268   2
  -6  -7   1 21.6929 12.9928   3
  -6  -7   1 3.10735 9.10809   2
  -6  -7   1 6.26423 8.57503   9
  -6  -7   1 7.33386 9.38783   5
  -6  -7   1 13.1547 9.64153   8
  -6  -7   1 5.20394 8.72564   4
  -6  -7   1 -4.2522 6.99207   1
  -6  -7   1 2.41839 7.49276   7
  -6  -7   1 25.9709 9.56760   6
   5   7  -1 6.46154 7.13101   5
   5   7  -1 12.4374 5.79391   2
   5   7  -1 -6.5629 3.72382   7
   5   7  -1 0.52194 5.00392   3
   5   7  -1 -6.9807 6.75407   8
   5   7  -1 -3.6913 7.23606   9
  -5  -7   1 -5.5885 6.01854   6
  -5  -7   1 4.00139 8.12950   8
  -5  -7   1 4.73999 8.54057   2
  -5  -7   1 4.78742 8.53292   3
  -5  -7   1 6.23652 6.83320   4
  -5  -7   1 -7.8280 6.93448   5
  -5  -7   1 -8.6770 5.13332   7
  -5  -7   1 -1.0579 6.09715   1
   4   7  -1 56.3887 10.8579   9
   4   7  -1 45.3748 12.3433   5
   4   7  -1 37.6178 8.28062   7
   4   7  -1 52.5601 11.8127   8
   4   7  -1 31.4406 10.4625   2
  -4  -7   1 48.4029 10.1230   7
  -4  -7   1 50.6372 12.3361   2
  -4  -7   1 64.2456 13.5903   3
  -4  -7   1 59.6088 13.1501   8
  -4  -7   1 48.1160 13.8415   5
  -4  -7   1 31.8456 10.7034   4
  -4  -7   1 33.0675 10.5145   6
  -4  -7   1 32.5946 11.0362   1
   3   7  -1 3.07014 5.09842   8
   3   7  -1 -7.9716 4.30958   5
   3   7  -1 -2.1213 2.79586   7
   3   7  -1 0.12996 4.75182   9
   3   7  -1 -2.6185 4.57258   2
  -3  -7   1 4.21165 6.26581   5
  -3  -7   1 1.80178 3.18000   7
  -3  -7   1 0.03653 4.95505   4
  -3  -7   1 -9.1321 4.85221   3
  -3  -7   1 4.15065 4.96349   1
  -3  -7   1 -1.4844 4.72765   6
  -3  -7   1 -1.3933 6.16917   8
   2   7  -1 121.234 18.0389   2
   2   7  -1 115.115 18.3442   8
   2   7  -1 88.4041 16.0704   9
   2   7  -1 111.252 13.4996   7
   2   7  -1 112.659 16.8379   9
   2   7  -1 102.167 18.9235   5
  -2  -7   1 72.2236 15.5306   9
  -2  -7   1 141.572 21.8049   5
  -2  -7   1 111.123 16.5021   3
  -2  -7   1 103.477 18.0175   4
  -2  -7   1 59.0580 15.2068   6
  -2  -7   1 135.726 20.9851   1
   1   7  -1 124.139 19.0386   8
   1   7  -1 128.123 21.4939   5
   1   7  -1 103.592 16.4768   9
   1   7  -1 137.095 19.0594   2
   1   7  -1 118.699 12.7411   7
  -1  -7   1 112.598 18.7463   4
  -1  -7   1 86.4135 14.5614   3
  -1  -7   1 96.1566 18.3023   6
  -1  -7   1 101.184 19.4114   5
  -1  -7   1 99.5594 15.7911   9
  -1  -7   1 105.901 19.1610   1
   0   7  -1 130.223 19.1133   2
   0   7  -1 130.165 19.6338   8
   0   7  -1 137.201 17.5444   9
   0   7  -1 127.655 20.2884   5
   0  -7   1 73.8634 17.3196   6
   0  -7   1 148.689 22.0789   5
   0  -7   1 157.397 22.5605   1
   0  -7   1 117.321 14.3372   3
   0  -7   1 102.747 18.1909   4
   0  -7   1 81.1806 15.2105   9
  -1   7  -1 97.5401 16.9035   2
  -1   7  -1 128.708 19.9573   5
  -1   7  -1 123.614 19.0022   8
  -1   7  -1 115.729 16.5285   9
   1  -7   1 55.9627 14.7555   6
   1  -7   1 119.302 18.8083   4
   1  -7   1 92.1189 13.8979   3
   1  -7   1 116.921 19.2561   5
   1  -7   1 112.098 18.7228   1
  -2   7  -1 86.9171 16.8115   5
  -2   7  -1 72.1636 11.3301   7
  -2   7  -1 115.057 18.6225   8
  -2   7  -1 125.512 17.4901   9
  -2   7  -1 75.0859 16.0489   2
   2  -7   1 121.316 15.4525   3
   2  -7   1 130.547 19.9170   4
   2  -7   1 77.7800 15.6059   6
   2  -7   1 86.4075 16.2916   1
  -3   7  -1 -2.9177 5.21502   2
  -3   7  -1 4.94603 6.37771   9
  -3   7  -1 3.10806 7.39577   8
  -3   7  -1 3.61497 5.41388   5
  -3   7  -1 0.31905 3.18598   7
   3  -7   1 -5.1610 5.26165   3
   3  -7   1 2.09480 5.18383   6
   3  -7   1 6.99831 4.68501   1
   3  -7   1 1.91248 5.93658   4
  -4   7  -1 40.0318 11.3629   9
  -4   7  -1 55.2309 13.1827   2
  -4   7  -1 53.4199 14.7141   8
  -4   7  -1 46.8811 9.37600   7
  -4   7  -1 39.2910 11.2206   5
   4  -7   1 58.8165 12.5367   3
   4  -7   1 23.6593 9.91177   6
   4  -7   1 55.0416 13.6449   4
   4  -7   1 39.1747 9.69162   1
  -5   7  -1 2.47134 6.10910   5
  -5   7  -1 6.16984 8.32781   9
  -5   7  -1 -4.5515 4.90827   7
  -5   7  -1 0.82504 9.01583   8
  -5   7  -1 9.64141 7.62220   2
   5  -7   1 -3.6068 6.43556   4
   5  -7   1 -1.4042 4.18843   1
   5  -7   1 1.53485 5.82971   6
   5  -7   1 -3.0722 7.85015   3
  -6   7  -1 11.7731 9.16747   5
  -6   7  -1 12.3507 12.2140   8
  -6   7  -1 18.9360 9.03386   2
  -6   7  -1 20.6426 7.75207   7
  -6   7  -1 34.8015 14.0995   9
   6  -7   1 10.3102 9.14534   4
   6  -7   1 14.8820 5.52162   1
   6  -7   1 11.4267 7.20020   6
   6  -7   1 31.6560 10.8605   3
  -7   7  -1 70.5797 19.0037   2
  -7   7  -1 105.755 18.1340   7
  -7   7  -1 81.4729 20.3438   8
  -7   7  -1 84.4551 21.0025   9
   7  -7   1 39.4991 13.2142   6
   7  -7   1 65.3749 18.7829   4
   7  -7   1 90.8219 17.8252   3
  -8   7  -1 -15.804 10.4703   9
  -8   7  -1 -3.3201 7.70110   7
  -8   7  -1 -3.0561 11.3160   8
  -8   7  -1 10.7097 7.87397   2
   8  -7   1 9.99121 7.76749   6
   8  -7   1 12.2199 11.9698   3
   8  -7   1 3.42468 11.8303   4
  -9   7  -1 45.5652 17.2339   2
  -9   7  -1 110.474 20.0117   7
  -9   7  -1 148.984 25.6956   8
  -9   7  -1 138.626 27.3718   9
   9  -7   1 35.5033 14.1901   6
   9  -7   1 104.478 23.2909   3
   9  -7   1 74.3001 22.6602   4
 -10   7  -1 48.1736 17.5717   8
 -10   7  -1 24.9640 15.4905   7
 -10   7  -1 15.9905 13.9488   2
  10  -7   1 33.2438 14.6158   4
  10  -7   1 48.7660 15.0655   6
  10  -7   1 54.5749 19.2910   3
 -11   7  -1 -21.217 11.3829   2
 -11   7  -1 -8.5945 11.8763   7
 -11   7  -1 4.29194 19.0159   8
  11  -7   1 -1.2574 11.0680   6
  11  -7   1 -1.8493 13.1887   4
  11  -7   1 43.7554 17.8412   3
 -12   7  -1 -15.430 13.7728   7
 -12   7  -1 1.86369 17.7685   2
 -12   7  -1 -26.800 16.7834   8
  12  -7   1 58.1665 19.5102   3
  12  -7   1 -4.8066 12.0569   4
 -13   7  -1 11.3201 21.8445   7
 -13   7  -1 13.1318 16.3374   2
 -13   7  -1 34.5997 25.7821   8
  13  -7   1 22.6345 22.1163   3
  13  -7   1 6.29017 17.2579   4
  14  -7   1 8.44093 16.1304   7
  14   6  -1 46.0202 23.8572   3
  14   6  -1 -20.356 15.1538   7
 -14  -6   1 26.1024 22.1907   7
  13   6  -1 -21.530 19.0024   3
  13   6  -1 -8.0500 15.1778   7
  13   6  -1 6.43137 23.2124   4
 -13  -6   1 -12.918 15.0697   7
 -13  -6   1 8.85480 24.2736   2
  12   6  -1 -11.637 13.1674   7
  12   6  -1 31.1790 19.3457   4
  12   6  -1 -26.614 14.1458   3
 -12  -6   1 17.5826 17.8664   2
 -12  -6   1 10.1752 21.9291   3
 -12  -6   1 10.7254 15.8152   7
  11   6  -1 -7.2024 12.7609   4
  11   6  -1 -5.5607 10.8463   7
  11   6  -1 5.95577 15.1560   3
 -11  -6   1 27.6416 17.8437   8
 -11  -6   1 -10.201 20.3867   3
 -11  -6   1 -0.6287 13.2926   7
 -11  -6   1 -0.3247 17.9908   2
  10   6  -1 7.75333 20.2344   9
  10   6  -1 -10.132 12.7203   3
  10   6  -1 -8.7850 9.46420   7
  10   6  -1 -24.659 12.8129   4
 -10  -6   1 -3.0532 13.0252   8
 -10  -6   1 1.45394 14.2886   2
 -10  -6   1 10.0099 18.1536   9
 -10  -6   1 -5.0345 12.3614   7
 -10  -6   1 -5.2906 17.5061   3
   9   6  -1 35.9111 15.3049   9
   9   6  -1 18.9999 11.2010   7
   9   6  -1 16.2160 14.4291   3
   9   6  -1 39.4058 15.1638   1
   9   6  -1 46.5782 15.0428   4
   9   6  -1 41.0164 13.9797   6
  -9  -6   1 73.2300 18.8505   2
  -9  -6   1 51.6630 16.2128   8
  -9  -6   1 31.1474 13.4991   5
  -9  -6   1 33.3312 15.5174   9
  -9  -6   1 16.0421 12.9228   7
  -9  -6   1 45.7500 19.5778   1
  -9  -6   1 30.3270 14.9936   4
  -9  -6   1 14.9890 13.1551   6
  -9  -6   1 65.8250 23.2641   3
   8   6  -1 3.07720 7.59549   1
   8   6  -1 -2.5359 7.81467   6
   8   6  -1 -4.9021 8.76013   3
   8   6  -1 -8.5029 9.35882   4
   8   6  -1 -11.548 8.87609   9
   8   6  -1 -12.626 6.71762   7
  -8  -6   1 4.58424 12.3135   4
  -8  -6   1 1.77386 6.97742   6
  -8  -6   1 -9.5541 9.09001   5
  -8  -6   1 -7.1485 9.62887   9
  -8  -6   1 -4.7258 9.51080   2
  -8  -6   1 -8.6546 7.93899   7
  -8  -6   1 -1.2777 8.83198   8
  -8  -6   1 -2.5963 12.2426   3
  -8  -6   1 -0.1953 6.22681   1
   7   6  -1 0.22387 6.23367   6
   7   6  -1 4.37971 8.21823   4
   7   6  -1 -5.2208 5.66856   7
   7   6  -1 15.9318 9.13198   3
   7   6  -1 -11.971 7.95429   9
   7   6  -1 11.9222 8.85442   1
  -7  -6   1 -2.3515 9.75457   2
  -7  -6   1 1.26270 7.79136   7
  -7  -6   1 6.84295 9.21849   9
  -7  -6   1 1.10185 7.58409   6
  -7  -6   1 1.66122 10.0619   3
  -7  -6   1 7.68961 10.0337   4
  -7  -6   1 10.6486 7.97963   5
  -7  -6   1 4.22900 9.25423   8
  -7  -6   1 11.3931 6.77164   1
   6   6  -1 4.82023 8.38417   3
   6   6  -1 1.30834 6.79775   9
   6   6  -1 1.82305 6.35901   2
   6   6  -1 -12.951 6.54913   4
   6   6  -1 -5.1014 5.74324   7
  -6  -6   1 7.58917 7.77969   9
  -6  -6   1 -6.2571 9.59221   3
  -6  -6   1 -0.5509 7.61095   2
  -6  -6   1 -0.7601 7.71603   8
  -6  -6   1 1.73777 7.83435   5
  -6  -6   1 -5.8462 5.11471   7
  -6  -6   1 -2.0298 6.10911   6
  -6  -6   1 -8.4128 6.63857   1
  -6  -6   1 -2.7430 6.72158   4
   5   6  -1 -4.4964 4.00291   7
   5   6  -1 -2.4416 5.67507   9
   5   6  -1 -3.7945 4.10940   3
   5   6  -1 -4.9046 4.87361   2
   5   6  -1 0.40074 6.63033   8
  -5  -6   1 -8.1528 4.41259   1
  -5  -6   1 5.12623 6.77428   9
  -5  -6   1 -0.6973 6.04583   2
  -5  -6   1 -1.9465 5.23118   6
  -5  -6   1 -4.9128 6.14119   4
  -5  -6   1 -1.3968 6.51730   8
  -5  -6   1 2.86733 4.95232   7
  -5  -6   1 -2.8004 5.64521   5
  -5  -6   1 0.71845 6.66441   3
   4   6  -1 27.6093 8.32078   8
   4   6  -1 28.7651 6.96345   7
   4   6  -1 14.7762 6.77774   9
   4   6  -1 18.8777 7.04462   2
  -4  -6   1 14.0240 6.80423   6
  -4  -6   1 28.3944 9.27094   8
  -4  -6   1 34.6063 8.15481   7
  -4  -6   1 20.7217 9.50256   2
  -4  -6   1 25.1287 10.0363   5
  -4  -6   1 40.8654 11.4585   1
  -4  -6   1 31.4604 9.11305   4
  -4  -6   1 27.8910 8.55195   3
   3   6  -1 190.460 22.0924   9
   3   6  -1 125.798 22.9044   5
   3   6  -1 149.919 19.2874   7
   3   6  -1 155.250 22.6330   8
   3   6  -1 139.408 21.3709   9
   3   6  -1 185.607 24.1920   2
  -3  -6   1 134.035 22.0000   6
  -3  -6   1 189.130 24.6633   2
  -3  -6   1 162.504 21.6761   9
  -3  -6   1 141.670 20.0252   7
  -3  -6   1 187.950 24.1919   3
  -3  -6   1 140.264 23.0596   1
  -3  -6   1 112.642 21.0833   8
  -3  -6   1 117.989 21.7932   4
  -3  -6   1 152.234 24.9688   5
   2   6  -1 10.7293 5.34395   8
   2   6  -1 25.4131 6.90883   2
   2   6  -1 15.9860 3.68953   7
   2   6  -1 8.39606 5.26651   9
   2   6  -1 19.0241 6.35328   9
   2   6  -1 24.3409 6.94939   5
  -2  -6   1 10.1369 6.01918   5
  -2  -6   1 6.79456 5.16251   1
  -2  -6   1 3.69969 4.53211   6
  -2  -6   1 2.33974 5.25028   8
  -2  -6   1 7.71901 5.38095   4
  -2  -6   1 23.4173 6.29923   3
  -2  -6   1 7.62446 5.01968   9
   1   6  -1 39.8893 10.2391   5
   1   6  -1 58.6915 11.1178   8
   1   6  -1 44.3727 6.65036   7
   1   6  -1 68.1123 10.9380   2
   1   6  -1 38.3568 8.46501   9
  -1  -6   1 65.9239 11.9605   5
  -1  -6   1 45.8581 10.8987   1
  -1  -6   1 46.8674 10.1406   6
  -1  -6   1 51.1724 10.9296   4
  -1  -6   1 47.1674 8.30901   3
   0   6  -1 0.30088 1.50126   7
   0   6  -1 10.6317 5.24680   8
   0   6  -1 -3.4855 3.82872   5
   0   6  -1 6.44958 4.15067   2
   0   6  -1 5.71449 4.55856   9
   0  -6   1 1.04980 2.49523   3
   0  -6   1 1.60791 2.90531   9
   0  -6   1 -1.9304 3.49462   6
   0  -6   1 -0.3483 4.01378   5
   0  -6   1 1.89922 2.59389   1
   0  -6   1 0.39413 3.38461   4
  -1   6  -1 35.8210 6.09470   7
  -1   6  -1 67.0701 12.1810   5
  -1   6  -1 62.4474 10.2727   9
  -1   6  -1 36.7500 9.45079   8
  -1   6  -1 48.2681 10.4335   2
   1  -6   1 49.6109 10.1131   6
   1  -6   1 33.7734 8.44063   9
   1  -6   1 83.2837 13.3867   5
   1  -6   1 57.5418 11.4877   4
   1  -6   1 48.9504 10.4187   1
   1  -6   1 54.6602 8.43546   3
  -2   6  -1 16.3476 5.59961   9
  -2   6  -1 19.7126 4.05200   7
  -2   6  -1 27.4156 8.74279   8
  -2   6  -1 12.3211 6.19007   5
  -2   6  -1 20.6228 7.52171   2
   2  -6   1 8.99371 5.03429   9
   2  -6   1 15.1934 5.75173   1
   2  -6   1 19.5290 5.65394   3
   2  -6   1 4.96264 5.51329   6
   2  -6   1 10.5611 5.88305   4
  -3   6  -1 173.482 23.9229   9
  -3   6  -1 182.652 25.7964   8
  -3   6  -1 155.946 19.1807   7
  -3   6  -1 179.739 26.1988   2
  -3   6  -1 132.507 23.0754   5
   3  -6   1 152.546 22.7841   1
   3  -6   1 151.355 24.0948   4
   3  -6   1 113.456 21.6656   6
   3  -6   1 195.977 21.3551   3
  -4   6  -1 28.3330 8.45700   5
  -4   6  -1 27.4481 10.3644   8
  -4   6  -1 28.0747 6.84722   7
  -4   6  -1 20.5703 9.10725   9
  -4   6  -1 35.1965 10.1364   2
   4  -6   1 31.3713 8.24364   3
   4  -6   1 5.54199 5.22933   1
   4  -6   1 17.9529 7.27692   6
   4  -6   1 56.2077 13.0852   4
  -5   6  -1 -2.2277 7.46036   9
  -5   6  -1 -0.3020 4.33056   7
  -5   6  -1 0.22711 6.39102   2
  -5   6  -1 2.76820 6.75823   8
  -5   6  -1 2.88353 5.73469   5
   5  -6   1 -1.8882 4.65255   4
   5  -6   1 5.45202 3.59273   1
   5  -6   1 0.73066 6.55208   3
   5  -6   1 -0.0575 5.08386   6
  -6   6  -1 -9.5278 8.85523   8
  -6   6  -1 8.11668 5.67530   7
  -6   6  -1 1.94989 7.75197   2
  -6   6  -1 -0.0500 6.33831   5
  -6   6  -1 2.90435 9.07955   9
   6  -6   1 -3.4716 7.93076   3
   6  -6   1 1.96477 3.79860   1
   6  -6   1 -2.8156 5.28510   6
   6  -6   1 -2.8506 9.42580   4
  -7   6  -1 23.9460 12.2795   9
  -7   6  -1 13.6695 8.01251   7
  -7   6  -1 28.4968 14.0106   5
  -7   6  -1 7.13603 12.2268   8
  -7   6  -1 -8.7833 7.79872   2
   7  -6   1 5.64815 9.72445   4
   7  -6   1 -5.0016 10.1552   3
   7  -6   1 -0.8817 7.31598   6
  -8   6  -1 3.44755 7.97688   7
  -8   6  -1 8.50217 12.2007   9
  -8   6  -1 -6.8809 9.87860   2
  -8   6  -1 -6.4282 11.0635   8
   8  -6   1 -6.3210 7.25002   6
   8  -6   1 12.3807 8.89050   4
   8  -6   1 8.90025 12.7798   3
  -9   6  -1 43.9171 14.6644   8
  -9   6  -1 24.7766 14.0413   2
  -9   6  -1 38.9797 17.3617   9
  -9   6  -1 23.4951 13.7140   7
   9  -6   1 53.9288 20.0105   3
   9  -6   1 31.0918 12.3438   6
   9  -6   1 30.2176 15.7870   4
 -10   6  -1 -11.200 12.6077   8
 -10   6  -1 8.54149 11.9496   2
 -10   6  -1 5.17620 9.63014   7
  10  -6   1 -4.1798 14.7029   3
  10  -6   1 -8.7947 9.50147   6
  10  -6   1 8.72626 14.2445   4
 -11   6  -1 9.99883 12.3611   7
 -11   6  -1 5.32030 15.9522   8
 -11   6  -1 -3.5084 12.8527   2
  11  -6   1 -15.410 19.8256   3
  11  -6   1 7.51206 9.73997   4
  11  -6   1 9.53908 11.9039   6
 -12   6  -1 -16.971 14.5814   2
 -12   6  -1 -0.3624 13.3424   7
 -12   6  -1 29.5800 18.9477   8
  12  -6   1 -28.475 19.0171   3
  12  -6   1 -6.7442 16.2489   4
 -13   6  -1 -2.0296 16.4926   2
 -13   6  -1 -5.9910 22.4963   8
 -13   6  -1 -30.372 14.0647   7
  13  -6   1 15.4122 22.5150   3
  13  -6   1 3.92273 19.5182   4
 -14   6  -1 -18.217 20.3589   7
  14  -6   1 -10.456 14.8871   7
  14   5  -1 6.50797 19.6658   3
  14   5  -1 -9.5255 15.3472   7
 -14  -5   1 4.74053 22.3577   2
 -14  -5   1 1.28223 20.2721   7
  13   5  -1 -29.206 15.7907   4
  13   5  -1 -11.182 13.9619   7
  13   5  -1 -32.060 15.7721   3
 -13  -5   1 12.9158 17.1096   7
 -13  -5   1 78.9654 26.9405   2
  12   5  -1 -10.226 11.9271   7
  12   5  -1 15.4510 16.7139   4
  12   5  -1 -10.205 14.6633   3
 -12  -5   1 13.4398 18.0623   2
 -12  -5   1 3.00618 14.7497   7
 -12  -5   1 -7.8113 26.8740   8
 -12  -5   1 -5.2197 21.4003   3
  11   5  -1 -25.882 12.1912   3
  11   5  -1 40.7039 16.4701   4
  11   5  -1 -7.7267 10.3084   7
 -11  -5   1 0.00608 9.06760   7
 -11  -5   1 5.82723 18.5602   2
 -11  -5   1 -2.8715 20.5492   3
 -11  -5   1 3.74660 17.5184   8
  10   5  -1 4.75170 11.8244   3
  10   5  -1 5.05454 8.74106   7
  10   5  -1 28.4443 15.8140   9
  10   5  -1 -16.452 12.3267   4
 -10  -5   1 -14.166 11.0579   8
 -10  -5   1 1.76327 17.8631   3
 -10  -5   1 14.4529 14.8627   2
 -10  -5   1 30.0727 13.9853   7
 -10  -5   1 6.47819 15.7079   9
   9   5  -1 36.2436 13.1473   9
   9   5  -1 6.15742 7.71732   7
   9   5  -1 16.9845 9.43538   6
   9   5  -1 27.9936 12.2327   4
   9   5  -1 34.2685 14.1470   3
  -9  -5   1 36.9017 14.3386   7
  -9  -5   1 42.4329 16.5038   2
  -9  -5   1 23.2108 15.5007   4
  -9  -5   1 12.9399 9.66250   5
  -9  -5   1 28.9430 17.6467   3
  -9  -5   1 46.9396 16.1309   9
  -9  -5   1 12.8630 14.4498   8
   8   5  -1 9.10886 10.0791   9
   8   5  -1 1.27415 10.3738   3
   8   5  -1 6.74630 7.51610   1
   8   5  -1 -4.3563 6.07114   7
   8   5  -1 -16.901 7.16825   4
   8   5  -1 4.34869 6.49509   6
  -8  -5   1 8.39991 8.24975   5
  -8  -5   1 6.51502 10.9053   4
  -8  -5   1 18.0727 12.6992   2
  -8  -5   1 -0.2314 9.47546   9
  -8  -5   1 -1.4664 8.99616   7
  -8  -5   1 -11.200 10.8797   3
  -8  -5   1 -1.6956 5.19784   1
  -8  -5   1 -4.9022 7.76046   6
  -8  -5   1 2.50489 9.92459   8
   7   5  -1 97.6452 19.7226   4
   7   5  -1 75.7389 15.0498   1
   7   5  -1 37.8288 15.2656   3
   7   5  -1 85.1043 16.0234   7
   7   5  -1 102.275 17.7708   6
   7   5  -1 69.0964 15.4674   9
  -7  -5   1 101.902 18.2598   6
  -7  -5   1 82.8250 18.1399   4
  -7  -5   1 89.9072 18.1645   9
  -7  -5   1 75.8445 18.2842   2
  -7  -5   1 83.4786 15.6723   1
  -7  -5   1 75.4376 16.5228   7
  -7  -5   1 92.9593 21.2668   3
  -7  -5   1 54.1364 15.4474   5
  -7  -5   1 72.2083 17.4845   8
   6   5  -1 -3.5497 4.41063   7
   6   5  -1 11.1171 7.85158   9
   6   5  -1 3.39907 6.40714   4
   6   5  -1 -5.7688 6.17699   3
   6   5  -1 3.62764 5.59415   6
  -6  -5   1 11.2705 8.79056   3
  -6  -5   1 -0.2700 6.57533   2
  -6  -5   1 3.36143 6.73052   4
  -6  -5   1 2.82483 6.37629   5
  -6  -5   1 -1.1579 8.04747   9
  -6  -5   1 -1.2573 5.09794   6
  -6  -5   1 -2.6632 4.93417   1
  -6  -5   1 -1.1129 7.27856   8
  -6  -5   1 -2.2141 4.82225   7
   5   5  -1 -3.4797 3.76199   7
   5   5  -1 8.33182 6.81512   4
   5   5  -1 4.94988 5.89695   3
   5   5  -1 -5.8774 4.53101   9
  -5  -5   1 1.67807 5.41314   5
  -5  -5   1 4.89630 7.64946   2
  -5  -5   1 -1.7611 4.32687   6
  -5  -5   1 -1.1132 4.20399   1
  -5  -5   1 7.12317 5.27053   7
  -5  -5   1 5.28941 5.93568   9
  -5  -5   1 -4.2995 5.25939   8
  -5  -5   1 4.89224 5.07524   4
  -5  -5   1 -8.1943 6.26566   3
   4   5  -1 11.2844 4.81969   7
   4   5  -1 5.58445 5.07170   9
   4   5  -1 16.6076 6.23217   2
   4   5  -1 19.3897 7.27689   8
  -4  -5   1 10.5149 6.49530   9
  -4  -5   1 7.91336 6.64271   8
  -4  -5   1 8.95535 5.68698   2
  -4  -5   1 7.49860 5.59712   1
  -4  -5   1 13.6444 5.54022   7
  -4  -5   1 20.3807 6.60783   6
  -4  -5   1 24.0860 8.19078   5
  -4  -5   1 19.0124 6.68511   4
  -4  -5   1 16.4988 8.01396   3
   3   5  -1 669.944 73.4495   2
   3   5  -1 691.801 72.4964   9
   3   5  -1 639.241 71.5906   7
   3   5  -1 682.795 73.1333   8
   3   5  -1 707.174 73.3382   9
  -3  -5   1 569.775 72.1223   9
  -3  -5   1 689.570 74.7826   1
  -3  -5   1 686.045 73.4224   8
  -3  -5   1 646.507 74.5136   5
  -3  -5   1 684.648 73.6796   4
  -3  -5   1 700.786 73.7560   3
  -3  -5   1 656.833 73.7692   6
  -3  -5   1 669.915 72.2656   7
  -3  -5   1 658.097 74.3182   2
   2   5  -1 232.986 29.2693   9
   2   5  -1 278.258 30.3832   2
   2   5  -1 247.954 27.9651   7
   2   5  -1 279.854 29.4102   9
   2   5  -1 251.053 29.6488   8
  -2  -5   1 231.554 33.3515   1
  -2  -5   1 254.122 29.2731   3
  -2  -5   1 241.961 29.8015   4
  -2  -5   1 212.113 29.7660   6
  -2  -5   1 260.716 31.3908   5
  -2  -5   1 268.033 28.5368   7
  -2  -5   1 246.347 29.8732   8
   1   5  -1 33.4950 7.56134   2
   1   5  -1 26.0355 7.25923   8
   1   5  -1 32.9621 6.88794   9
   1   5  -1 24.6060 4.65936   7
   1   5  -1 27.2995 7.29640   5
  -1  -5   1 35.4228 8.05158   1
  -1  -5   1 33.4245 6.76575   9
  -1  -5   1 54.7096 9.24562   4
  -1  -5   1 21.3092 6.91937   6
  -1  -5   1 33.0003 6.20237   3
  -1  -5   1 32.7790 8.92513   5
   0   5  -1 333.817 37.4576   5
   0   5  -1 311.122 36.6806   2
   0   5  -1 343.458 36.0634   9
   0   5  -1 345.051 33.9930   7
   0   5  -1 344.686 36.6682   8
   0  -5   1 328.593 37.8312   1
   0  -5   1 306.405 36.4887   4
   0  -5   1 324.088 34.4404   3
   0  -5   1 255.087 35.2997   9
   0  -5   1 290.668 37.1492   6
   0  -5   1 312.488 37.2327   5
  -1   5  -1 21.8970 6.20475   5
  -1   5  -1 34.4571 7.89975   8
  -1   5  -1 33.2264 7.09307   9
  -1   5  -1 20.1270 3.67050   7
  -1   5  -1 58.5467 10.2890   2
   1  -5   1 19.0501 6.19817   6
   1  -5   1 14.7910 4.21777   3
   1  -5   1 16.4583 5.30639   9
   1  -5   1 12.7359 5.39338   1
   1  -5   1 12.5316 5.30753   5
   1  -5   1 25.3777 6.99922   4
  -2   5  -1 234.758 27.8209   8
  -2   5  -1 248.289 25.6132   7
  -2   5  -1 221.180 28.3285   2
  -2   5  -1 233.431 27.3443   9
  -2   5  -1 237.003 27.6160   5
   2  -5   1 223.074 26.3402   3
   2  -5   1 237.703 28.3471   4
   2  -5   1 160.060 27.4596   9
   2  -5   1 240.693 28.7443   6
   2  -5   1 245.474 28.1076   1
  -3   5  -1 695.215 77.1521   2
  -3   5  -1 666.036 74.0228   7
  -3   5  -1 690.425 75.7696   9
  -3   5  -1 763.795 75.8827   5
  -3   5  -1 692.327 75.9790   8
   3  -5   1 737.543 75.4822   3
   3  -5   1 669.354 76.7112   4
   3  -5   1 601.188 76.0530   6
   3  -5   1 669.293 75.4731   1
  -4   5  -1 10.0456 5.95200   5
  -4   5  -1 25.3009 8.40422   9
  -4   5  -1 16.6416 5.59405   7
  -4   5  -1 33.4434 9.19506   2
  -4   5  -1 18.9892 8.88032   8
   4  -5   1 16.1556 8.07905   4
   4  -5   1 11.9998 4.47242   1
   4  -5   1 26.1962 8.79812   3
   4  -5   1 11.2675 5.38357   6
  -5   5  -1 -2.7610 6.97113   8
  -5   5  -1 -1.7187 5.25548   5
  -5   5  -1 9.54014 6.93019   2
  -5   5  -1 -5.5901 3.98352   7
  -5   5  -1 1.36300 6.69755   9
   5  -5   1 -2.2196 3.09823   1
   5  -5   1 1.53371 4.38465   6
   5  -5   1 -4.7973 5.94079   3
   5  -5   1 -7.2740 5.91136   4
  -6   5  -1 7.47361 8.32174   9
  -6   5  -1 -5.8984 4.58992   5
  -6   5  -1 -2.3401 6.69895   2
  -6   5  -1 8.22433 9.13272   8
  -6   5  -1 3.67363 5.24824   7
   6  -5   1 1.52765 9.12107   3
   6  -5   1 2.38656 3.32569   1
   6  -5   1 -11.129 4.95327   6
   6  -5   1 8.96443 8.31715   4
  -7   5  -1 81.9972 17.2626   5
  -7   5  -1 128.082 24.8340   2
  -7   5  -1 109.651 21.0274   8
  -7   5  -1 113.841 20.8326   9
  -7   5  -1 103.583 17.7667   7
   7  -5   1 62.7059 16.3390   6
   7  -5   1 98.9716 21.0873   4
   7  -5   1 73.6349 19.6747   3
  -8   5  -1 14.9117 10.6204   8
  -8   5  -1 12.7484 8.82506   7
  -8   5  -1 -9.1629 9.04884   2
  -8   5  -1 8.42734 12.1585   9
   8  -5   1 5.25328 9.85926   4
   8  -5   1 -9.7552 12.7818   3
   8  -5   1 27.5846 10.1941   6
  -9   5  -1 5.33902 10.0181   7
  -9   5  -1 45.6492 14.8346   2
  -9   5  -1 49.7213 16.4561   8
  -9   5  -1 20.3705 14.2076   9
   9  -5   1 -0.0471 16.0701   3
   9  -5   1 12.1787 10.2805   6
   9  -5   1 19.7620 13.0988   4
 -10   5  -1 -5.2027 10.0247   2
 -10   5  -1 4.89999 23.1336   9
 -10   5  -1 6.94263 11.3432   7
 -10   5  -1 6.58408 14.7026   8
  10  -5   1 4.83055 17.2636   3
  10  -5   1 0.44227 11.2507   4
  10  -5   1 -3.7057 9.24457   6
 -11   5  -1 20.3226 12.9125   7
 -11   5  -1 1.03358 14.5387   2
 -11   5  -1 11.8248 15.4499   8
  11  -5   1 5.92371 11.8036   4
  11  -5   1 -1.8097 12.5344   6
  11  -5   1 2.77611 17.3145   3
 -12   5  -1 20.3486 14.7313   7
 -12   5  -1 -5.4159 17.4525   8
 -12   5  -1 -4.4723 12.7283   2
  12  -5   1 -26.110 17.3236   3
  12  -5   1 -5.6775 14.7294   4
 -13   5  -1 -16.197 15.0596   2
 -13   5  -1 -20.253 14.3455   7
 -13   5  -1 -19.163 19.8067   8
  13  -5   1 -25.800 20.4895   3
  13  -5   1 -10.591 18.0611   4
 -14   5  -1 10.2287 18.3817   2
 -14   5  -1 -16.819 20.3236   7
  14  -5   1 -56.000 24.5013   3
  14  -5   1 -13.507 17.5824   4
  14   4  -1 7.05096 14.1957   7
  14   4  -1 30.6204 26.5499   4
  14   4  -1 -2.7660 19.4547   3
 -14  -4   1 30.2822 25.6612   2
 -14  -4   1 -6.3406 17.1609   7
  13   4  -1 -2.5644 15.2855   4
  13   4  -1 -3.9901 15.2366   7
  13   4  -1 -15.448 16.3328   3
 -13  -4   1 0.52713 13.2001   7
 -13  -4   1 7.51547 18.7877   2
  12   4  -1 -9.7761 11.4744   7
  12   4  -1 -12.845 16.1278   3
  12   4  -1 -20.517 13.8302   4
 -12  -4   1 -14.272 9.39012   7
 -12  -4   1 21.1819 17.8321   2
 -12  -4   1 9.80837 16.6393   8
 -12  -4   1 3.41369 18.8560   3
  11   4  -1 -26.833 12.7905   4
  11   4  -1 -23.367 13.6097   3
  11   4  -1 -13.356 9.09396   7
 -11  -4   1 -12.327 10.2881   7
 -11  -4   1 -5.9514 14.3469   2
 -11  -4   1 -7.9273 12.5697   8
 -11  -4   1 -14.249 15.2159   3
  10   4  -1 1.59153 10.6654   3
  10   4  -1 1.36741 14.2273   9
  10   4  -1 5.23472 8.51732   7
  10   4  -1 -3.7931 11.4312   4
 -10  -4   1 11.2983 15.0970   9
 -10  -4   1 -3.8282 15.3089   3
 -10  -4   1 -16.583 13.2880   8
 -10  -4   1 -1.1536 12.5061   2
 -10  -4   1 -5.6568 10.5189   7
   9   4  -1 10.0393 12.7360   9
   9   4  -1 15.7237 10.6871   3
   9   4  -1 9.04223 7.26997   7
   9   4  -1 2.50103 7.27570   6
   9   4  -1 -15.374 10.5196   4
  -9  -4   1 -12.702 11.6823   9
  -9  -4   1 1.09272 7.32818   5
  -9  -4   1 -6.8167 9.95156   7
  -9  -4   1 21.3315 17.5725   3
  -9  -4   1 3.76912 11.4034   8
  -9  -4   1 3.96458 11.7543   2
   8   4  -1 -5.4839 9.45387   3
   8   4  -1 5.34993 6.89225   7
   8   4  -1 3.78044 8.16252   4
   8   4  -1 9.39215 7.57931   1
   8   4  -1 -8.6002 9.31416   9
   8   4  -1 1.85353 5.63489   6
  -8  -4   1 8.05301 11.1640   4
  -8  -4   1 -3.3346 8.40497   7
  -8  -4   1 6.39153 7.42728   5
  -8  -4   1 3.55763 12.4789   3
  -8  -4   1 3.64960 6.06693   1
  -8  -4   1 17.8650 10.8204   8
  -8  -4   1 3.68988 10.6756   2
  -8  -4   1 -1.9442 9.91058   9
   7   4  -1 104.870 19.1674   6
   7   4  -1 143.050 23.8300   4
   7   4  -1 136.791 19.9829   1
   7   4  -1 149.659 26.4027   3
   7   4  -1 134.211 21.8341   9
  -7  -4   1 149.262 23.8534   9
  -7  -4   1 124.978 23.8990   4
  -7  -4   1 110.544 19.1292   1
  -7  -4   1 82.7837 18.5828   6
  -7  -4   1 125.365 22.7621   5
  -7  -4   1 135.883 25.2833   2
  -7  -4   1 121.282 21.6312   7
  -7  -4   1 127.439 21.8998   8
  -7  -4   1 126.455 25.6721   3
   6   4  -1 -5.3392 5.94411   9
   6   4  -1 -15.313 7.03940   4
   6   4  -1 11.9807 4.98064   6
   6   4  -1 -0.0839 6.04375   3
  -6  -4   1 -1.3491 7.10860   9
  -6  -4   1 -1.2659 5.27578   7
  -6  -4   1 7.56647 7.17828   2
  -6  -4   1 0.33963 4.42151   1
  -6  -4   1 -1.6929 6.73010   5
  -6  -4   1 -4.3808 5.74427   8
  -6  -4   1 -1.0086 7.57359   4
  -6  -4   1 -2.4267 4.01586   6
  -6  -4   1 -3.5413 7.70815   3
   5   4  -1 27.5327 7.31077   6
   5   4  -1 29.3217 7.61956   7
   5   4  -1 15.4335 6.31144   9
   5   4  -1 26.1201 7.99033   4
   5   4  -1 20.3772 8.66100   3
  -5  -4   1 25.3744 9.35623   5
  -5  -4   1 19.4564 7.81809   4
  -5  -4   1 6.29724 5.66658   7
  -5  -4   1 19.1074 8.80039   8
  -5  -4   1 32.4634 9.06303   9
  -5  -4   1 24.7050 6.83524   1
  -5  -4   1 9.78725 5.42110   6
  -5  -4   1 15.0180 8.27885   3
  -5  -4   1 18.2878 7.51436   2
   4   4  -1 38.2061 9.54061   9
   4   4  -1 50.2186 8.77469   7
   4   4  -1 26.9382 8.57467   3
   4   4  -1 45.0026 9.72940   9
  -4  -4   1 31.2312 10.0980   2
  -4  -4   1 63.0762 10.9926   1
  -4  -4   1 59.7175 12.7372   3
  -4  -4   1 42.3051 9.85242   9
  -4  -4   1 24.4282 8.67769   5
  -4  -4   1 40.8915 10.1669   4
  -4  -4   1 51.5914 11.1961   8
  -4  -4   1 35.6787 8.34915   7
  -4  -4   1 41.5012 9.09415   6
   3   4  -1 111.324 16.5435   9
   3   4  -1 122.771 15.7684   7
   3   4  -1 134.503 16.9183   9
   3   4  -1 124.753 17.8344   2
  -3  -4   1 115.516 18.5633   2
  -3  -4   1 109.570 17.6950   3
  -3  -4   1 89.5281 15.1372   7
  -3  -4   1 82.5692 15.8843   4
  -3  -4   1 125.864 19.2472   5
  -3  -4   1 92.5603 16.0484   6
  -3  -4   1 148.572 19.1726   8
  -3  -4   1 111.339 17.5728   1
  -3  -4   1 121.025 17.3734   9
   2   4  -1 6.16504 2.67121   7
   2   4  -1 4.31495 2.65978   9
   2   4  -1 4.70161 3.36684   2
   2   4  -1 4.84002 3.44690   9
   2   4  -1 8.06937 4.13691   8
  -2  -4   1 3.35250 3.20418   3
  -2  -4   1 1.47588 3.53777   2
  -2  -4   1 10.1035 3.89759   9
  -2  -4   1 -0.9469 2.19302   6
  -2  -4   1 2.03932 3.14255   5
  -2  -4   1 5.52015 2.58914   7
  -2  -4   1 7.40189 3.16185   4
  -2  -4   1 4.16548 3.88966   8
  -2  -4   1 6.65017 4.12990   1
   1   4  -1 165.691 21.0378   2
   1   4  -1 165.874 20.4343   9
   1   4  -1 169.580 19.3746   7
   1   4  -1 189.087 21.1131   8
  -1  -4   1 167.817 19.8347   3
  -1  -4   1 168.304 21.9463   5
  -1  -4   1 200.538 20.7164   9
  -1  -4   1 159.718 20.9166   8
  -1  -4   1 213.314 25.4174   1
  -1  -4   1 197.197 22.0145   6
  -1  -4   1 174.461 20.9610   4
   0   4  -1 3.60310 3.01111   2
   0   4  -1 3.16488 2.53416   8
   0   4  -1 0.52775 2.81583   5
   0   4  -1 0.96591 1.21741   7
   0   4  -1 -0.5858 2.21123   9
   0  -4   1 1.50724 1.37929   3
   0  -4   1 2.52697 2.81558   5
   0  -4   1 -3.0816 2.17708   6
   0  -4   1 -0.8412 2.45853   1
   0  -4   1 0.13581 2.10268   9
   0  -4   1 -2.3062 2.03149   4
  -1   4  -1 150.466 19.7812   9
  -1   4  -1 185.846 20.6656   8
  -1   4  -1 186.486 21.1809   2
  -1   4  -1 174.029 20.4920   5
  -1   4  -1 176.267 18.5594   7
   1  -4   1 166.070 20.6027   4
   1  -4   1 172.271 20.7142   5
   1  -4   1 166.367 18.8848   3
   1  -4   1 165.804 22.6458   1
   1  -4   1 149.504 22.0772   6
   1  -4   1 145.519 19.6028   9
  -2   4  -1 10.0067 4.05915   5
  -2   4  -1 8.87969 2.88257   7
  -2   4  -1 0.81024 4.11227   8
  -2   4  -1 2.28831 3.51491   9
  -2   4  -1 -4.0495 3.36781   2
   2  -4   1 12.0615 4.39604   6
   2  -4   1 1.87460 3.25390   9
   2  -4   1 0.57283 2.91252   1
   2  -4   1 3.23582 2.19761   4
   2  -4   1 3.95011 2.94107   3
  -3   4  -1 142.037 18.9852   8
  -3   4  -1 152.434 18.3459   5
  -3   4  -1 104.247 17.1335   9
  -3   4  -1 107.538 15.5787   7
  -3   4  -1 114.549 19.6029   2
   3  -4   1 92.2620 15.9098   1
   3  -4   1 148.024 20.5250   4
   3  -4   1 92.3091 16.8887   6
   3  -4   1 126.941 17.8925   9
   3  -4   1 121.222 18.1948   3
  -4   4  -1 54.5412 12.0306   2
  -4   4  -1 40.7385 10.8404   8
  -4   4  -1 29.1195 8.96557   9
  -4   4  -1 42.9067 8.90079   5
  -4   4  -1 39.2278 8.07072   7
   4  -4   1 44.3396 10.5513   3
   4  -4   1 34.7488 7.12917   1
   4  -4   1 30.7568 8.57966   6
   4  -4   1 32.1181 9.28218   4
  -5   4  -1 10.2923 7.50476   9
  -5   4  -1 29.1099 8.93959   2
  -5   4  -1 23.6035 6.98179   5
  -5   4  -1 12.2462 5.64315   7
  -5   4  -1 19.0611 9.80801   8
   5  -4   1 12.2371 8.46823   3
   5  -4   1 20.7517 4.85061   1
   5  -4   1 35.0845 10.0715   4
   5  -4   1 15.3529 7.40506   6
  -6   4  -1 -3.1820 5.62476   2
  -6   4  -1 -8.6149 7.06984   8
  -6   4  -1 -2.5872 4.31363   7
  -6   4  -1 0.14298 7.18233   9
  -6   4  -1 1.46579 5.22476   5
   6  -4   1 -7.2995 7.90405   3
   6  -4   1 -6.7537 3.93261   6
   6  -4   1 -5.1745 8.09904   4
   6  -4   1 -0.4623 2.65198   1
  -7   4  -1 109.682 16.7112   5
  -7   4  -1 68.8303 16.6441   7
  -7   4  -1 128.786 21.3424   8
  -7   4  -1 112.500 23.2045   2
  -7   4  -1 142.451 23.3543   9
   7  -4   1 130.874 24.8272   4
   7  -4   1 103.482 19.3279   6
   7  -4   1 87.1355 22.8264   3
  -8   4  -1 3.69908 7.07588   7
  -8   4  -1 1.61054 10.7121   8
  -8   4  -1 27.9125 12.6009   9
  -8   4  -1 -1.1137 9.05267   2
   8  -4   1 5.28415 11.0485   4
   8  -4   1 4.87452 6.19348   6
   8  -4   1 -1.7382 11.2538   3
  -9   4  -1 -3.9949 9.09235   2
  -9   4  -1 -2.1026 8.34179   7
  -9   4  -1 -5.0152 12.4616   8
  -9   4  -1 7.55396 13.2209   9
   9  -4   1 -4.6619 7.67253   4
   9  -4   1 4.01966 7.88677   6
   9  -4   1 -3.4390 12.3665   3
 -10   4  -1 -10.498 16.0429   9
 -10   4  -1 1.65997 11.1524   7
 -10   4  -1 10.1177 12.3251   8
 -10   4  -1 21.1460 15.9536   2
  10  -4   1 -13.525 13.2979   3
  10  -4   1 -8.7074 8.63326   6
  10  -4   1 -12.272 11.2183   4
 -11   4  -1 -13.775 15.0778   8
 -11   4  -1 -1.3068 11.7577   7
 -11   4  -1 4.49665 11.8112   2
  11  -4   1 -31.199 14.8684   3
  11  -4   1 -13.011 12.4579   4
  11  -4   1 -11.138 10.6213   6
 -12   4  -1 -15.059 12.9141   2
 -12   4  -1 -24.825 16.8963   8
 -12   4  -1 -0.9060 14.7136   7
  12  -4   1 -8.6382 18.1250   3
  12  -4   1 33.5840 15.6231   4
 -13   4  -1 15.1027 23.8725   8
 -13   4  -1 -29.845 15.3353   7
 -13   4  -1 21.9948 18.3704   2
  13  -4   1 -10.694 14.6970   4
  13  -4   1 -29.250 20.1753   3
 -14   4  -1 -15.098 16.4665   7
 -14   4  -1 -5.5229 13.5479   2
  14  -4   1 -9.2344 21.2350   4
  14  -4   1 -11.106 24.0987   3
  14   3  -1 -20.100 11.6728   7
  14   3  -1 4.04169 18.3645   3
  14   3  -1 18.6121 20.1629   4
 -14  -3   1 -4.0394 22.6187   2
 -14  -3   1 5.91110 18.3328   7
  13   3  -1 -46.183 14.8449   4
  13   3  -1 -3.7400 16.7199   3
  13   3  -1 -9.3938 13.9224   7
 -13  -3   1 -12.212 13.4965   7
 -13  -3   1 3.79455 22.2090   2
  12   3  -1 7.19042 10.9418   7
  12   3  -1 -32.012 12.5624   3
  12   3  -1 26.0507 14.5775   4
 -12  -3   1 -30.283 16.5763   2
 -12  -3   1 -9.7626 8.26091   7
 -12  -3   1 17.4838 16.3827   8
  11   3  -1 5.56440 9.03718   7
  11   3  -1 4.13610 12.9928   3
  11   3  -1 0.45249 13.1385   4
 -11  -3   1 6.85082 15.1722   8
 -11  -3   1 -15.200 13.9839   2
 -11  -3   1 5.82910 11.4466   7
 -11  -3   1 5.54616 16.1897   3
  10   3  -1 -14.688 9.18631   3
  10   3  -1 -3.2186 11.2994   4
  10   3  -1 -1.9595 7.22180   7
  10   3  -1 25.1870 14.3791   9
 -10  -3   1 -15.729 12.2167   2
 -10  -3   1 4.41200 12.8868   8
 -10  -3   1 -3.0417 14.1528   3
 -10  -3   1 30.9341 16.3516   9
 -10  -3   1 -12.935 5.45457   7
   9   3  -1 8.98762 11.1109   3
   9   3  -1 11.6963 6.74933   6
   9   3  -1 -4.5795 10.4113   4
   9   3  -1 14.8717 11.4613   9
  -9  -3   1 1.46792 8.15082   2
  -9  -3   1 -5.2119 9.90115   8
  -9  -3   1 1.31145 12.1175   9
  -9  -3   1 5.29391 9.70847   7
  -9  -3   1 16.4611 16.1937   3
  -9  -3   1 -5.6295 8.30723   5
   8   3  -1 34.6430 9.69494   1
   8   3  -1 30.6348 11.7587   3
   8   3  -1 39.0043 12.5973   9
   8   3  -1 10.2419 11.7307   4
   8   3  -1 17.5670 7.07917   6
  -8  -3   1 18.0323 11.5739   8
  -8  -3   1 8.34952 10.9038   9
  -8  -3   1 11.9903 8.64901   7
  -8  -3   1 26.1067 13.8035   2
  -8  -3   1 32.2276 8.30597   1
  -8  -3   1 13.5676 9.48023   5
  -8  -3   1 20.1564 14.6209   3
   7   3  -1 26.0285 7.05172   1
   7   3  -1 9.85840 8.57235   3
   7   3  -1 47.0577 12.9750   4
   7   3  -1 19.8589 7.95733   6
   7   3  -1 17.6767 8.87624   9
  -7  -3   1 30.2430 10.3548   9
  -7  -3   1 22.6527 10.0960   2
  -7  -3   1 7.89621 6.49667   7
  -7  -3   1 30.8820 12.1109   3
  -7  -3   1 16.9350 6.11255   1
  -7  -3   1 19.9940 10.3174   8
  -7  -3   1 8.48929 7.79589   5
   6   3  -1 -2.8574 6.49503   3
   6   3  -1 3.98796 5.69807   4
   6   3  -1 8.08467 5.54816   1
   6   3  -1 14.4713 7.14307   9
   6   3  -1 2.56090 3.74260   6
  -6  -3   1 0.93758 5.58548   7
  -6  -3   1 1.76260 6.47942   5
  -6  -3   1 2.94500 5.05690   6
  -6  -3   1 3.06487 6.91580   8
  -6  -3   1 14.4869 9.10417   3
  -6  -3   1 4.03301 4.07103   1
  -6  -3   1 8.30939 7.93001   4
  -6  -3   1 13.2725 7.73408   9
  -6  -3   1 13.6697 7.98561   2
   5   3  -1 266.399 33.6332   4
   5   3  -1 242.723 33.9252   3
   5   3  -1 283.632 33.0281   9
   5   3  -1 293.821 32.4622   6
  -5  -3   1 281.170 33.5392   5
  -5  -3   1 287.242 35.7262   3
  -5  -3   1 237.876 31.6563   1
  -5  -3   1 270.536 35.2686   2
  -5  -3   1 239.480 32.1300   6
  -5  -3   1 307.474 33.7212   7
  -5  -3   1 282.726 34.2300   4
  -5  -3   1 285.776 33.4494   8
  -5  -3   1 277.622 36.4542   9
   4   3  -1 199.740 26.5887   3
   4   3  -1 208.607 25.9475   4
   4   3  -1 205.555 25.1611   9
   4   3  -1 223.671 26.2299   9
  -4  -3   1 212.398 25.5348   1
  -4  -3   1 203.922 28.0738   8
  -4  -3   1 204.025 28.5185   4
  -4  -3   1 217.710 28.6584   9
  -4  -3   1 215.994 30.1822   2
  -4  -3   1 190.580 25.9370   5
  -4  -3   1 240.844 31.9819   3
  -4  -3   1 193.259 27.0666   7
  -4  -3   1 214.038 25.6351   6
   3   3  -1 106.968 17.0518   9
   3   3  -1 135.457 17.1133   7
   3   3  -1 132.587 18.9658   3
   3   3  -1 111.942 17.7519   9
  -3  -3   1 130.542 17.6285   7
  -3  -3   1 125.867 18.3538   9
  -3  -3   1 137.440 19.0790   8
  -3  -3   1 124.934 19.5310   3
  -3  -3   1 120.330 17.2961   6
  -3  -3   1 128.458 19.8778   2
  -3  -3   1 145.716 20.5450   5
  -3  -3   1 140.565 19.0402   4
  -3  -3   1 125.789 18.0622   1
   2   3  -1 217.108 24.0186   9
   2   3  -1 177.202 22.9739   9
   2   3  -1 218.825 22.9870   7
   2   3  -1 205.818 24.0356   2
  -2  -3   1 186.481 23.4017   6
  -2  -3   1 219.220 24.5316   1
  -2  -3   1 190.050 23.5482   3
  -2  -3   1 215.318 24.8594   5
  -2  -3   1 216.839 23.8116   9
  -2  -3   1 186.446 24.3654   2
  -2  -3   1 198.708 23.8431   8
  -2  -3   1 190.599 23.3251   4
  -2  -3   1 220.717 23.5300   9
  -2  -3   1 207.537 23.2290   7
   1   3  -1 563.097 60.5217   9
   1   3  -1 543.598 61.1330   2
   1   3  -1 532.121 60.6989   8
   1   3  -1 592.632 59.8396   7
  -1  -3   1 572.655 60.6408   4
  -1  -3   1 580.032 60.6217   9
  -1  -3   1 544.748 60.9201   8
  -1  -3   1 579.710 61.9727   1
  -1  -3   1 568.964 60.1319   3
  -1  -3   1 559.845 61.8839   5
  -1  -3   1 589.219 61.4070   6
   0   3  -1 424.732 47.1984   2
   0   3  -1 428.486 46.8532   8
   0   3  -1 451.417 46.7904   9
   0   3  -1 435.911 45.6121   7
   0  -3   1 421.060 46.5704   9
   0  -3   1 471.531 47.8167   6
   0  -3   1 423.079 45.2908   3
   0  -3   1 448.538 48.0423   1
   0  -3   1 418.914 46.7631   4
   0  -3   1 432.751 47.5969   5
  -1   3  -1 524.738 60.6602   2
  -1   3  -1 526.119 59.9237   9
  -1   3  -1 516.726 60.0007   5
  -1   3  -1 572.941 60.1950   8
  -1   3  -1 560.388 58.9714   7
   1  -3   1 553.191 59.1558   3
   1  -3   1 560.185 60.3324   5
   1  -3   1 595.933 61.0839   6
   1  -3   1 607.961 60.1599   9
   1  -3   1 636.142 61.1617   1
   1  -3   1 535.533 60.3458   4
  -2   3  -1 188.985 22.2810   7
  -2   3  -1 218.180 23.4284   8
  -2   3  -1 184.184 23.2740   9
  -2   3  -1 218.066 24.5081   2
  -2   3  -1 195.259 22.7119   5
   2  -3   1 200.283 23.3102   9
   2  -3   1 202.205 23.2179   3
   2  -3   1 187.567 23.8785   4
   2  -3   1 198.471 23.9243   6
   2  -3   1 195.406 23.1685   1
  -3   3  -1 115.249 19.5513   2
  -3   3  -1 146.601 20.3174   3
  -3   3  -1 115.980 18.2988   9
  -3   3  -1 126.200 16.9749   7
  -3   3  -1 119.654 15.4369   5
  -3   3  -1 152.909 19.4508   8
   3  -3   1 116.795 18.0749   6
   3  -3   1 139.518 20.4949   4
   3  -3   1 133.091 15.7936   1
   3  -3   1 120.811 19.0921   3
  -4   3  -1 237.899 30.7870   3
  -4   3  -1 216.662 29.9049   2
  -4   3  -1 188.359 27.0120   9
  -4   3  -1 162.843 22.6373   5
  -4   3  -1 199.146 24.0127   7
  -4   3  -1 209.587 27.4569   8
   4  -3   1 179.493 26.2402   6
   4  -3   1 218.583 29.7189   4
   4  -3   1 204.017 22.8293   1
   4  -3   1 235.681 29.8712   3
  -5   3  -1 293.512 34.2306   8
  -5   3  -1 327.740 35.6183   9
  -5   3  -1 223.192 34.2812   7
  -5   3  -1 307.369 36.8052   3
  -5   3  -1 291.964 36.6392   2
  -5   3  -1 280.376 31.9421   5
   5  -3   1 268.647 31.0199   1
   5  -3   1 229.585 34.8478   6
   5  -3   1 275.499 35.5582   3
   5  -3   1 320.819 36.7636   4
  -6   3  -1 14.2987 8.36116   8
  -6   3  -1 -5.3070 6.81004   3
  -6   3  -1 2.83033 4.70002   5
  -6   3  -1 10.3623 7.25710   9
  -6   3  -1 5.82293 5.67772   2
  -6   3  -1 0.64674 5.37768   7
   6  -3   1 3.41426 4.73396   6
   6  -3   1 10.0729 7.94923   4
   6  -3   1 6.77075 9.24918   3
   6  -3   1 3.32288 2.49032   1
  -7   3  -1 14.9611 8.80991   3
  -7   3  -1 32.4908 11.0772   9
  -7   3  -1 11.8964 9.71287   8
  -7   3  -1 28.5448 12.9441   2
  -7   3  -1 25.4027 8.40311   7
  -7   3  -1 23.0854 7.00659   5
   7  -3   1 20.6692 12.7007   3
   7  -3   1 16.1333 8.63122   6
   7  -3   1 21.7761 10.9381   4
  -8   3  -1 36.1079 15.1835   2
  -8   3  -1 8.05976 7.59139   7
  -8   3  -1 2.44875 10.6612   8
  -8   3  -1 29.8886 13.5199   3
  -8   3  -1 22.7281 12.0142   9
   8  -3   1 32.7267 9.33439   6
   8  -3   1 -1.4429 11.5022   3
   8  -3   1 18.6758 11.0601   4
  -9   3  -1 -5.2816 6.76346   7
  -9   3  -1 1.88171 12.3600   8
  -9   3  -1 19.8257 13.7752   9
  -9   3  -1 -3.4941 9.21566   3
  -9   3  -1 1.96606 10.0858   2
   9  -3   1 1.45506 8.05678   6
   9  -3   1 17.9983 14.4847   3
   9  -3   1 -0.7756 10.6563   4
 -10   3  -1 -7.9543 12.6758   9
 -10   3  -1 -16.338 11.3149   8
 -10   3  -1 -6.2680 9.06262   7
 -10   3  -1 -8.9096 9.83399   2
  10  -3   1 16.6320 10.1185   6
  10  -3   1 6.71246 16.4441   3
  10  -3   1 -9.4322 11.2737   4
 -11   3  -1 11.6882 8.12039   7
 -11   3  -1 -7.5405 15.5685   8
 -11   3  -1 4.45479 13.0567   2
  11  -3   1 -22.839 10.8760   4
  11  -3   1 11.2078 17.2407   3
  11  -3   1 26.1703 12.3512   6
 -12   3  -1 -4.3847 10.6524   7
 -12   3  -1 -3.6633 11.6228   2
 -12   3  -1 -12.297 16.8471   8
  12  -3   1 -22.165 14.5199   4
  12  -3   1 -23.863 18.3611   3
 -13   3  -1 -15.915 12.5248   7
 -13   3  -1 22.8443 17.1007   2
  13  -3   1 -41.822 19.2582   3
  13  -3   1 -23.089 15.6440   4
 -14   3  -1 -12.801 17.1570   7
 -14   3  -1 12.5847 22.0362   2
  14  -3   1 39.8209 20.8151   4
  14  -3   1 -0.4980 21.4894   3
  15  -3   1 12.3506 23.0714   7
  14   2  -1 -6.1320 15.2956   7
  14   2  -1 -34.350 15.5034   3
  14   2  -1 -17.844 18.7955   4
 -14  -2   1 18.6737 18.2701   7
 -14  -2   1 -27.072 19.6229   2
  13   2  -1 -15.932 11.9850   7
  13   2  -1 8.33626 16.2683   4
  13   2  -1 2.22277 16.8621   3
 -13  -2   1 0.52231 21.9289   8
 -13  -2   1 -39.637 16.7638   2
 -13  -2   1 -6.6936 12.8965   7
  12   2  -1 -26.943 13.6821   4
  12   2  -1 6.64986 10.6031   7
  12   2  -1 -3.5316 15.5862   3
 -12  -2   1 3.50647 12.5003   7
 -12  -2   1 7.54871 16.5607   2
 -12  -2   1 -9.9280 15.2499   8
  11   2  -1 5.13823 9.20815   7
  11   2  -1 12.1755 14.3836   3
  11   2  -1 -0.0431 12.8656   4
 -11  -2   1 0.91253 15.8879   8
 -11  -2   1 -15.022 14.5659   3
 -11  -2   1 -16.311 9.51583   7
 -11  -2   1 13.1958 14.7658   2
  10   2  -1 -3.6349 13.5887   4
  10   2  -1 -31.641 10.2720   3
 -10  -2   1 11.3161 11.9946   8
 -10  -2   1 18.1847 16.0505   9
 -10  -2   1 2.32255 8.07720   7
 -10  -2   1 9.45606 16.2993   3
 -10  -2   1 15.5661 12.6751   2
   9   2  -1 -8.9685 9.34741   3
   9   2  -1 -2.2410 11.9002   4
   9   2  -1 6.32684 7.22262   6
  -9  -2   1 4.16359 10.9155   8
  -9  -2   1 19.0584 12.9071   9
  -9  -2   1 13.4499 11.9614   2
  -9  -2   1 -1.2826 8.97494   7
  -9  -2   1 8.40100 12.9529   3
   8   2  -1 2.09497 9.85035   3
   8   2  -1 -0.0549 9.18403   4
   8   2  -1 6.57436 5.26733   6
  -8  -2   1 6.67034 7.40067   5
  -8  -2   1 -2.0897 7.07075   7
  -8  -2   1 -2.2105 8.23176   2
  -8  -2   1 20.4718 10.5786   9
  -8  -2   1 -7.9737 9.70387   3
  -8  -2   1 1.54315 8.45354   8
   7   2  -1 14.1103 6.37988   6
   7   2  -1 8.34745 5.76709   1
   7   2  -1 14.1603 8.31116   3
   7   2  -1 34.3994 11.5803   4
  -7  -2   1 18.7391 9.76669   2
  -7  -2   1 21.2340 7.38201   5
  -7  -2   1 25.9555 11.0558   8
  -7  -2   1 2.20640 4.17357   1
  -7  -2   1 9.74220 8.96492   9
  -7  -2   1 7.70947 10.0207   3
  -7  -2   1 16.6773 8.13009   7
   6   2  -1 4.19233 3.77701   1
   6   2  -1 -4.2473 3.24915   6
   6   2  -1 2.70183 6.65329   4
   6   2  -1 -2.2698 5.60551   3
  -6  -2   1 2.70685 6.40500   9
  -6  -2   1 1.73844 6.53104   3
  -6  -2   1 -0.0623 4.74635   5
  -6  -2   1 -7.6284 5.31971   8
  -6  -2   1 1.04096 3.26765   7
  -6  -2   1 -2.6124 3.12787   1
  -6  -2   1 8.18548 6.49482   2
   5   2  -1 555.664 60.4343   4
   5   2  -1 529.886 58.6830   6
   5   2  -1 554.404 61.8677   3
  -5  -2   1 495.933 59.4152   8
  -5  -2   1 543.263 61.9434   2
  -5  -2   1 586.320 59.3326   6
  -5  -2   1 506.280 57.6960   1
  -5  -2   1 540.180 60.4393   9
  -5  -2   1 542.696 62.1364   3
  -5  -2   1 489.187 60.2557   4
  -5  -2   1 514.853 59.3946   5
  -5  -2   1 501.398 59.4209   7
   4   2  -1 853.673 95.2653   9
   4   2  -1 854.431 93.9429   6
   4   2  -1 832.164 95.0869   4
   4   2  -1 852.704 96.1622   3
  -4  -2   1 811.499 94.8359   5
  -4  -2   1 862.200 94.8792   7
  -4  -2   1 963.527 94.4978   6
  -4  -2   1 862.835 95.6048   4
  -4  -2   1 866.254 96.6705   3
  -4  -2   1 941.055 94.0548   1
  -4  -2   1 930.346 95.1990   8
  -4  -2   1 902.674 96.9327   2
  -4  -2   1 889.221 95.3013   9
   3   2  -1 60.9695 11.3442   3
   3   2  -1 75.8794 12.3428   9
   3   2  -1 67.4657 10.9408   9
   3   2  -1 81.2702 11.9445   4
  -3  -2   1 67.9128 11.4199   4
  -3  -2   1 101.819 14.0358   8
  -3  -2   1 65.0887 10.6301   1
  -3  -2   1 84.4753 14.3115   3
  -3  -2   1 80.8236 12.3587   9
  -3  -2   1 59.4609 12.3372   2
  -3  -2   1 79.1593 10.9143   6
  -3  -2   1 64.6092 12.3260   5
  -3  -2   1 40.7831 9.68645   7
   2   2  -1 103.431 14.0181   9
   2   2  -1 110.464 13.9297   7
   2   2  -1 108.755 14.4972   3
   2   2  -1 139.714 16.6792   9
  -2  -2   1 116.357 15.8017   1
  -2  -2   1 128.671 14.5293   7
  -2  -2   1 123.257 15.3777   2
  -2  -2   1 126.575 17.3849   5
  -2  -2   1 153.005 17.4693   8
  -2  -2   1 134.295 17.2494   3
  -2  -2   1 98.7477 14.0892   4
  -2  -2   1 132.149 16.5635   9
  -2  -2   1 122.927 15.7404   9
  -2  -2   1 113.892 14.0734   6
   1   2  -1 308.777 35.1763   9
   1   2  -1 311.631 35.1675   8
   1   2  -1 308.523 35.4401   2
   1   2  -1 321.881 34.7084   3
   1   2  -1 320.729 34.9591   9
   1   2  -1 314.875 34.5428   7
  -1  -2   1 331.340 35.0834   9
  -1  -2   1 342.935 35.9107   2
  -1  -2   1 297.942 35.7991   5
  -1  -2   1 365.042 35.4403   6
  -1  -2   1 330.511 34.7987   7
  -1  -2   1 324.423 35.3753   8
  -1  -2   1 337.341 34.7868   4
  -1  -2   1 329.595 34.8762   3
  -1  -2   1 298.379 35.6860   1
   0   2  -1 0.17299 0.74975   7
   0   2  -1 0.27492 1.14511   8
   0   2  -1 0.28311 1.25877   2
   0   2  -1 0.97977 1.29366   9
   0  -2   1 0.25279 1.02979   4
   0  -2   1 0.78163 1.33894   1
   0  -2   1 -1.7805 1.29829   5
   0  -2   1 1.11385 1.47043   9
   0  -2   1 2.41547 1.69955   6
   0  -2   1 1.80348 1.56163   8
  -1   2  -1 300.281 34.8158   3
  -1   2  -1 331.855 34.9674   5
  -1   2  -1 317.179 35.1353   9
  -1   2  -1 338.624 34.5920   7
  -1   2  -1 306.942 35.6957   2
  -1   2  -1 321.444 35.0928   8
   1  -2   1 314.333 34.9944   5
   1  -2   1 353.078 35.6806   1
   1  -2   1 324.006 35.2007   9
   1  -2   1 388.020 36.1850   6
   1  -2   1 313.054 34.7091   3
   1  -2   1 306.752 35.3913   4
  -2   2  -1 137.329 15.5838   9
  -2   2  -1 118.927 14.1297   5
  -2   2  -1 124.914 17.2399   3
  -2   2  -1 131.411 18.3132   2
  -2   2  -1 117.768 14.4883   7
  -2   2  -1 152.837 17.3565   8
   2  -2   1 125.310 17.5457   4
   2  -2   1 116.776 15.2391   3
   2  -2   1 117.793 16.5200   6
   2  -2   1 115.284 16.3783   9
   2  -2   1 116.780 14.6493   1
  -3   2  -1 74.0018 10.4882   5
  -3   2  -1 73.0126 13.5675   2
  -3   2  -1 67.7739 11.2426   7
  -3   2  -1 67.9167 12.5007   9
  -3   2  -1 103.837 13.7066   8
  -3   2  -1 76.1078 13.6544   3
   3  -2   1 100.510 14.9475   4
   3  -2   1 69.4388 12.0135   6
   3  -2   1 80.0850 10.7600   1
   3  -2   1 80.8222 14.1658   3
  -4   2  -1 851.769 94.4299   8
  -4   2  -1 865.226 92.6450   5
  -4   2  -1 889.555 95.6619   9
  -4   2  -1 904.538 96.8424   3
  -4   2  -1 955.521 97.2510   2
  -4   2  -1 862.501 94.4614   7
   4  -2   1 898.022 92.7669   1
   4  -2   1 858.558 96.1842   4
   4  -2   1 878.511 96.2864   3
   4  -2   1 818.431 94.9760   6
  -5   2  -1 549.899 59.5010   8
  -5   2  -1 573.594 62.6527   3
  -5   2  -1 562.455 62.3146   2
  -5   2  -1 532.917 59.7342   7
  -5   2  -1 526.252 57.0826   5
  -5   2  -1 495.250 60.0198   9
   5  -2   1 515.784 56.6547   1
   5  -2   1 521.272 61.5696   3
   5  -2   1 522.720 60.0902   6
   5  -2   1 524.260 61.4036   4
  -6   2  -1 -1.2502 3.57281   5
  -6   2  -1 5.46882 5.98591   3
  -6   2  -1 6.44901 6.93810   9
  -6   2  -1 -1.5279 6.71543   2
  -6   2  -1 3.03416 5.30850   8
  -6   2  -1 1.24652 3.69192   7
   6  -2   1 2.39350 2.32465   1
   6  -2   1 1.38574 5.87755   3
   6  -2   1 -8.8513 5.59930   4
   6  -2   1 -1.8770 4.85025   6
  -7   2  -1 18.9729 9.34757   8
  -7   2  -1 19.6428 9.77538   3
  -7   2  -1 17.1551 7.24071   7
  -7   2  -1 3.12062 8.10795   9
  -7   2  -1 9.98246 9.25937   2
  -7   2  -1 3.75858 4.36777   5
   7  -2   1 34.9282 13.7385   3
   7  -2   1 19.5940 8.77647   4
   7  -2   1 19.9515 8.15559   6
  -8   2  -1 19.0195 12.0898   9
  -8   2  -1 4.56532 4.81747   7
  -8   2  -1 2.57821 8.63199   3
  -8   2  -1 12.8349 10.7927   2
  -8   2  -1 3.09012 8.57176   8
   8  -2   1 2.85826 10.2546   3
   8  -2   1 18.1336 8.27729   6
   8  -2   1 4.54619 6.96001   4
  -9   2  -1 8.84825 10.0093   7
  -9   2  -1 -4.4000 10.3959   3
  -9   2  -1 5.54307 12.0326   8
  -9   2  -1 11.2482 13.3575   9
  -9   2  -1 6.54260 13.3044   2
   9  -2   1 -6.7484 12.9991   3
   9  -2   1 0.46720 9.18802   4
   9  -2   1 8.42227 6.75252   6
 -10   2  -1 23.3069 14.7001   8
 -10   2  -1 14.3745 12.7932   3
 -10   2  -1 7.61184 10.6495   7
 -10   2  -1 17.5606 17.1723   9
 -10   2  -1 17.8213 15.1734   2
  10  -2   1 5.82412 7.53509   6
  10  -2   1 -18.220 12.5286   3
  10  -2   1 -9.0751 8.92610   4
 -11   2  -1 18.4719 10.5807   7
 -11   2  -1 7.14321 17.5422   8
 -11   2  -1 -10.233 13.4575   2
  11  -2   1 -5.1197 8.34899   6
  11  -2   1 -19.561 10.4605   4
  11  -2   1 15.0532 15.9022   3
 -12   2  -1 34.4787 16.2628   2
 -12   2  -1 8.50576 17.8725   8
 -12   2  -1 -4.5116 11.3874   7
  12  -2   1 -37.132 13.4826   4
  12  -2   1 20.1864 21.3349   3
 -13   2  -1 -0.3457 17.9003   2
 -13   2  -1 -5.6354 14.6419   7
  13  -2   1 -15.968 20.1571   3
  13  -2   1 -24.809 15.9991   4
 -14   2  -1 33.8215 19.7264   2
 -14   2  -1 -16.748 13.5038   7
  14  -2   1 -14.843 17.2018   4
  14  -2   1 -16.303 23.3839   3
  15  -2   1 6.86546 24.4467   7
  15   1  -1 25.9476 23.4115   7
  14   1  -1 6.49634 17.3753   7
  14   1  -1 -34.860 18.6953   4
  14   1  -1 -19.880 18.6737   3
 -14  -1   1 0.43312 15.7427   7
 -14  -1   1 -26.862 16.9017   2
  13   1  -1 -11.518 15.7198   4
  13   1  -1 -15.167 14.8020   3
  13   1  -1 -3.0040 8.56094   7
 -13  -1   1 -1.3050 18.9326   8
 -13  -1   1 6.21430 18.3022   2
 -13  -1   1 -6.1909 14.0462   7
  12   1  -1 4.90985 11.8782   7
  12   1  -1 0.25235 13.1952   4
  12   1  -1 -15.954 10.7782   3
 -12  -1   1 15.4123 19.9031   8
 -12  -1   1 -2.4250 14.4142   2
 -12  -1   1 -5.9008 11.9133   7
  11   1  -1 -12.844 10.8410   3
  11   1  -1 7.67011 13.0291   4
  11   1  -1 6.10169 9.33774   7
 -11  -1   1 1.60024 9.58115   7
 -11  -1   1 21.5453 13.3461   2
 -11  -1   1 -0.7524 12.8682   8
  10   1  -1 1.87503 11.8901   3
  10   1  -1 3.07129 12.3161   4
 -10  -1   1 -5.0513 13.9547   3
 -10  -1   1 3.24068 14.1984   9
 -10  -1   1 12.5705 13.4952   2
 -10  -1   1 16.9504 13.0581   8
 -10  -1   1 -12.543 7.32058   7
   9   1  -1 -14.338 10.7990   3
   9   1  -1 9.58663 11.0218   4
   9   1  -1 12.2388 7.62415   6
  -9  -1   1 -13.162 12.5618   9
  -9  -1   1 3.84496 8.22559   2
  -9  -1   1 0.90371 11.3455   3
  -9  -1   1 -4.6623 11.0728   8
  -9  -1   1 -6.9228 7.69109   7
   8   1  -1 30.4505 11.9178   4
   8   1  -1 7.62193 10.5459   3
   8   1  -1 -1.1753 5.33510   6
  -8  -1   1 8.29463 7.21262   5
  -8  -1   1 16.5646 10.4885   2
  -8  -1   1 2.59572 11.1824   9
  -8  -1   1 1.91222 9.99822   8
  -8  -1   1 22.7863 9.66888   7
  -8  -1   1 12.9197 12.6968   3
   7   1  -1 40.5656 11.9647   4
   7   1  -1 27.5606 10.0735   3
   7   1  -1 19.1411 6.64472   6
  -7  -1   1 35.2774 10.0545   7
  -7  -1   1 50.8664 14.6301   9
  -7  -1   1 37.3369 13.4649   3
  -7  -1   1 25.9849 10.6212   2
  -7  -1   1 41.5671 11.8201   8
  -7  -1   1 39.7450 9.12170   5
   6   1  -1 736.991 78.1244   4
   6   1  -1 650.110 75.1015   6
   6   1  -1 660.409 78.7797   3
   6   1  -1 672.231 73.1130   1
  -6  -1   1 707.352 80.2794   3
  -6  -1   1 663.947 73.0482   1
  -6  -1   1 721.820 77.7418   9
  -6  -1   1 734.466 76.0658   5
  -6  -1   1 705.226 79.5269   2
  -6  -1   1 648.064 76.5115   8
  -6  -1   1 670.485 76.7322   7
   5   1  -1 1134.88 125.775   3
   5   1  -1 1163.77 122.840   6
   5   1  -1 1151.88 124.658   4
   5   1  -1 1178.95 121.090   1
  -5  -1   1 1109.10 125.914   2
  -5  -1   1 1213.43 126.990   3
  -5  -1   1 1163.47 124.097   7
  -5  -1   1 1128.85 123.351   5
  -5  -1   1 1139.41 123.934   8
  -5  -1   1 1186.89 124.601   9
  -5  -1   1 1108.32 121.080   1
   4   1  -1 14.6027 5.98199   4
   4   1  -1 13.8765 5.99954   3
   4   1  -1 5.94313 4.41679   9
   4   1  -1 10.3701 3.73712   6
  -4  -1   1 14.7161 5.45633   5
  -4  -1   1 15.1986 3.75958   1
  -4  -1   1 16.5341 6.47138   2
  -4  -1   1 15.8474 4.72857   7
  -4  -1   1 18.9496 6.87911   9
  -4  -1   1 10.0613 5.89853   8
  -4  -1   1 14.2985 6.19601   3
   3   1  -1 82.8971 14.2018   3
   3   1  -1 86.6832 11.4057   6
   3   1  -1 100.804 13.5980   4
   3   1  -1 75.5813 12.8277   9
  -3  -1   1 94.6040 13.9719   8
  -3  -1   1 78.7965 13.9913   2
  -3  -1   1 88.1416 12.8191   7
  -3  -1   1 75.3302 10.8900   1
  -3  -1   1 84.3412 13.3475   9
  -3  -1   1 85.1474 13.5034   5
  -3  -1   1 64.4769 12.5182   4
  -3  -1   1 89.2027 11.5840   6
  -3  -1   1 77.6918 14.2411   3
   2   1  -1 879.804 90.5784   7
   2   1  -1 845.512 90.6634   4
   2   1  -1 834.865 90.6344   9
   2   1  -1 840.909 91.0618   9
   2   1  -1 895.692 91.4978   3
  -2  -1   1 811.364 90.8777   8
  -2  -1   1 867.181 91.8995   2
  -2  -1   1 856.004 90.4218   1
  -2  -1   1 886.935 91.1247   9
  -2  -1   1 814.278 91.1273   5
  -2  -1   1 832.549 91.5867   3
  -2  -1   1 876.495 90.8955   7
  -2  -1   1 852.753 90.8628   4
  -2  -1   1 906.959 90.1011   6
   1   1  -1 658.839 67.1759   7
   1   1  -1 630.855 67.5745   9
   1   1  -1 623.134 67.3116   9
   1   1  -1 634.762 67.4304   3
   1   1  -1 622.393 67.7577   2
   1   1  -1 634.450 66.8915   4
  -1  -1   1 647.228 67.6001   9
  -1  -1   1 658.847 67.6932   1
  -1  -1   1 611.137 67.5606   8
  -1  -1   1 638.699 66.9755   4
  -1  -1   1 649.179 68.1101   2
  -1  -1   1 629.200 68.0011   5
  -1  -1   1 664.437 67.0192   6
  -1  -1   1 639.300 67.3333   7
  -1  -1   1 638.186 67.6075   3
   0   1  -1 3930.54 406.756   8
   0   1  -1 4076.70 406.587   7
   0   1  -1 3737.21 407.138   2
   0   1  -1 3750.54 406.812   9
   0  -1   1 3909.73 407.222   5
   0  -1   1 4277.87 407.086   6
   0  -1   1 3836.65 406.801   8
   0  -1   1 3926.33 407.315   1
   0  -1   1 3878.00 406.405   4
  -1   1  -1 644.827 66.0424   7
  -1   1  -1 623.047 66.7316   2
  -1   1  -1 602.539 66.3914   3
  -1   1  -1 600.899 66.2205   9
  -1   1  -1 628.235 65.9486   8
   1  -1   1 625.255 66.3198   1
   1  -1   1 647.737 65.7342   5
   1  -1   1 609.993 66.5536   4
   1  -1   1 670.724 66.8276   6
  -2   1  -1 832.802 88.4160   5
  -2   1  -1 884.487 90.8670   2
  -2   1  -1 815.426 89.4463   8
  -2   1  -1 838.271 89.6444   7
  -2   1  -1 854.214 90.7476   3
  -2   1  -1 857.542 90.1322   9
   2  -1   1 900.983 89.4053   1
   2  -1   1 848.056 89.9599   9
   2  -1   1 773.032 90.4273   4
   2  -1   1 897.695 90.5687   6
  -3   1  -1 85.5279 14.9542   2
  -3   1  -1 79.6706 9.59584   5
  -3   1  -1 77.4867 14.3016   3
  -3   1  -1 80.7605 13.2334   9
  -3   1  -1 105.242 13.3322   8
  -3   1  -1 74.7366 11.8153   7
   3  -1   1 86.2885 14.2622   3
   3  -1   1 90.4494 12.8878   6
   3  -1   1 97.4562 14.9379   4
   3  -1   1 78.1257 10.2197   1
   3  -1   1 88.0417 13.1366   9
  -4   1  -1 9.66912 4.31112   7
  -4   1  -1 15.4655 3.44157   5
  -4   1  -1 14.8149 5.34525   9
  -4   1  -1 6.68376 5.82142   2
  -4   1  -1 19.5157 5.59356   8
  -4   1  -1 10.5068 5.36400   3
   4  -1   1 19.2533 5.69428   6
   4  -1   1 15.1022 3.91022   1
   4  -1   1 14.4362 6.24067   3
   4  -1   1 12.1693 5.97349   4
   4  -1   1 18.5128 5.96567   9
  -5   1  -1 1133.64 126.187   3
  -5   1  -1 1096.70 120.569   5
  -5   1  -1 1170.41 124.278   9
  -5   1  -1 1123.43 125.850   2
  -5   1  -1 1199.75 123.323   8
  -5   1  -1 1105.49 123.657   7
   5  -1   1 1128.84 125.345   4
   5  -1   1 1219.86 124.491   6
   5  -1   1 1140.63 125.628   3
   5  -1   1 1187.72 120.880   1
  -6   1  -1 662.604 76.4281   7
  -6   1  -1 665.846 77.2592   9
  -6   1  -1 698.991 79.3989   2
  -6   1  -1 695.319 72.9358   5
  -6   1  -1 704.416 76.0962   8
  -6   1  -1 718.072 79.9165   3
   6  -1   1 625.304 78.4738   3
   6  -1   1 672.918 72.6550   1
   6  -1   1 663.114 76.6381   6
   6  -1   1 727.390 78.9589   4
  -7   1  -1 35.8184 11.8145   9
  -7   1  -1 21.5675 12.0698   2
  -7   1  -1 55.6332 13.7598   8
  -7   1  -1 31.3115 9.81759   7
  -7   1  -1 27.2005 6.55858   5
  -7   1  -1 45.2908 14.4040   3
   7  -1   1 36.0545 5.96866   1
   7  -1   1 36.4299 12.1241   4
   7  -1   1 17.6258 8.23495   6
   7  -1   1 18.3817 12.2784   3
  -8   1  -1 9.05862 11.5639   2
  -8   1  -1 16.6274 8.33153   7
  -8   1  -1 33.1274 13.6380   3
  -8   1  -1 29.8404 13.8454   9
  -8   1  -1 -7.0218 8.01118   8
   8  -1   1 7.60932 7.01668   6
   8  -1   1 25.0550 10.7921   4
   8  -1   1 19.5074 10.8950   3
  -9   1  -1 -3.3756 9.21962   2
  -9   1  -1 3.49489 10.7169   8
  -9   1  -1 3.48201 12.8275   9
  -9   1  -1 6.41698 8.14246   7
  -9   1  -1 -8.4223 9.41030   3
   9  -1   1 -4.8691 8.06366   6
   9  -1   1 2.01379 11.8825   3
   9  -1   1 2.64534 10.1255   4
 -10   1  -1 9.63730 14.9602   9
 -10   1  -1 25.1577 14.1133   3
 -10   1  -1 -2.4719 8.53377   7
 -10   1  -1 8.82621 13.7472   2
 -10   1  -1 -3.9535 11.4943   8
  10  -1   1 -20.552 6.61395   6
  10  -1   1 -11.094 9.77128   4
  10  -1   1 -1.5327 13.3342   3
 -11   1  -1 -10.041 15.6790   8
 -11   1  -1 15.8834 9.32170   7
 -11   1  -1 3.42761 11.5031   2
 -11   1  -1 4.99835 11.6794   3
  11  -1   1 -13.405 11.7364   3
  11  -1   1 10.9415 9.68881   6
  11  -1   1 8.71035 11.9478   4
 -12   1  -1 -5.9907 11.6873   7
 -12   1  -1 25.9428 19.1614   8
 -12   1  -1 -5.9660 16.5175   2
  12  -1   1 6.11073 15.0320   4
  12  -1   1 13.2343 16.4980   3
 -13   1  -1 -2.3546 13.4990   7
 -13   1  -1 28.8185 19.7135   2
  13  -1   1 0.62050 21.5790   3
  13  -1   1 -28.523 11.0535   4
 -14   1  -1 48.1615 22.0657   2
 -14   1  -1 -16.518 14.0772   7
  14  -1   1 -21.129 19.3419   3
  14  -1   1 -5.8206 19.1237   4
  15  -1   1 0.04073 20.4634   7
  15   0  -1 41.2534 27.8788   7
  14   0  -1 35.0437 17.0461   7
  14   0  -1 17.7119 19.4721   3
  14   0  -1 -25.966 23.2499   4
 -14   0   1 -28.094 18.5338   2
 -14   0   1 -22.274 13.6903   7
  13   0  -1 -31.401 15.2070   3
  13   0  -1 14.2497 15.0896   7
  13   0  -1 -43.671 14.9759   4
 -13   0   1 -3.4792 13.7823   7
 -13   0   1 40.4245 19.1462   2
 -13   0   1 5.00252 18.7448   8
  12   0  -1 -19.310 14.1890   4
  12   0  -1 0.07461 11.4104   7
  12   0  -1 5.51827 13.8042   3
 -12   0   1 8.40890 14.2852   2
 -12   0   1 -0.5380 7.93535   7
 -12   0   1 29.9214 17.1660   8
  11   0  -1 11.4427 15.4411   4
  11   0  -1 40.2582 16.1173   3
  11   0  -1 4.62071 8.84960   7
 -11   0   1 62.2387 21.4755   8
 -11   0   1 3.63458 11.1266   7
 -11   0   1 52.9824 20.6463   2
  10   0  -1 -10.249 9.39691   3
  10   0  -1 19.5606 11.8709   4
 -10   0   1 -14.973 13.3849   9
 -10   0   1 0.57109 7.95781   7
 -10   0   1 13.3932 10.3146   2
 -10   0   1 15.1237 14.2216   8
   9   0  -1 8.87236 6.82976   6
   9   0  -1 -11.262 9.58323   3
   9   0  -1 0.64515 9.47591   4
  -9   0   1 6.18656 9.78126   2
  -9   0   1 5.47917 10.7267   8
  -9   0   1 1.83149 8.10365   7
  -9   0   1 6.46361 11.9963   9
  -9   0   1 5.44470 12.4311   3
   8   0  -1 27.0479 13.0620   4
   8   0  -1 51.9668 10.4202   6
   8   0  -1 27.4134 14.0122   3
  -8   0   1 50.7303 16.8466   3
  -8   0   1 66.7135 16.1247   8
  -8   0   1 33.7972 14.3233   2
  -8   0   1 53.7038 15.8486   9
  -8   0   1 48.1670 13.0532   7
  -8   0   1 37.0641 10.4695   5
   7   0  -1 72.7764 9.93622   1
   7   0  -1 43.4285 11.6425   6
   7   0  -1 84.6675 18.6708   3
   7   0  -1 98.7369 17.8154   4
  -7   0   1 77.8403 18.5715   2
  -7   0   1 88.6790 20.2751   3
  -7   0   1 71.3991 16.1846   8
  -7   0   1 60.9220 14.0615   7
  -7   0   1 71.1124 13.7476   5
  -7   0   1 126.048 20.2308   9
   6   0  -1 693.075 75.1572   1
   6   0  -1 753.217 81.3690   4
   6   0  -1 697.040 82.0287   3
   6   0  -1 733.075 78.6593   6
  -6   0   1 743.780 80.8581   9
  -6   0   1 671.049 81.9498   2
  -6   0   1 830.720 80.9175   7
  -6   0   1 629.248 82.1354   3
  -6   0   1 723.148 80.1301   8
  -6   0   1 739.462 78.9479   5
   5   0  -1 933.197 96.7490   3
   5   0  -1 809.491 90.3980   1
   5   0  -1 903.488 95.4300   4
   5   0  -1 932.427 93.3706   6
  -5   0   1 884.051 95.2397   9
  -5   0   1 906.792 96.8120   2
  -5   0   1 863.254 94.3649   7
  -5   0   1 812.721 94.1769   8
  -5   0   1 795.758 96.4719   3
  -5   0   1 873.897 93.5809   5
   4   0  -1 32.2021 7.73723   4
   4   0  -1 31.9980 6.31312   6
   4   0  -1 23.7730 7.25692   3
   4   0  -1 33.6687 4.30537   1
  -4   0   1 13.0987 6.60532   2
  -4   0   1 23.7203 6.23252   7
  -4   0   1 23.7843 6.55408   5
  -4   0   1 22.4180 7.17082   9
  -4   0   1 26.5183 4.14942   1
  -4   0   1 38.3214 10.3979   3
  -4   0   1 24.8565 7.74374   8
   3   0  -1 38.6752 8.97414   3
   3   0  -1 28.1277 6.03594   6
   3   0  -1 41.8456 8.51291   4
  -3   0   1 44.4930 7.88339   7
  -3   0   1 42.3962 5.22677   1
  -3   0   1 44.6874 8.50144   5
  -3   0   1 46.1994 8.83747   9
  -3   0   1 39.5899 8.92155   2
  -3   0   1 53.2728 9.38294   8
  -3   0   1 66.3346 11.8550   3
   2   0  -1 0.59473 1.49159   4
   2   0  -1 -2.4248 1.07547   7
   2   0  -1 3.35610 2.49327   3
   2   0  -1 0.89789 1.50021   9
   2   0  -1 0.29200 1.00958   6
  -2   0   1 1.19134 1.34331   7
  -2   0   1 -3.5379 1.62562   2
  -2   0   1 -1.1436 1.64633   9
  -2   0   1 -0.2528 0.92007   1
  -2   0   1 0.78847 1.80251   8
  -2   0   1 1.20838 2.10815   5
   1   0  -1 603.997 64.2770   4
   1   0  -1 606.056 64.7449   3
   1   0  -1 540.148 64.4730   9
   1   0  -1 623.983 64.3277   7
  -1   0   1 650.225 64.5453   7
  -1   0   1 593.263 64.5997   8
  -1   0   1 638.480 64.6520   9
  -1   0   1 656.012 64.9785   5
  -1   0   1 608.955 65.0105   2
  -1   0   1 608.771 64.1445   1
   0   0  -1 0.24962 0.51573   2
   0   0  -1 -0.0759 0.46570   7
   0   0  -1 -0.4056 0.35094   9
   0   0  -1 0.18859 0.60823   3
   0   0  -1 1.64904 0.57962   4
   0   0   1 -0.1827 0.42124   6
   0   0   1 -0.5963 0.49887   1
   0   0   1 0.69154 0.70991   5
   0   0   1 12.5757 1.57816   9
   0   0   1 -0.3351 0.51535   8
  -1   0  -1 619.480 64.6722   9
  -1   0  -1 585.198 64.0868   8
  -1   0  -1 599.459 64.9671   2
  -1   0  -1 588.368 65.1610   3
  -1   0  -1 606.468 65.2649   4
  -1   0  -1 657.821 64.0634   5
  -1   0  -1 633.094 64.7342   7
   1   0   1 661.490 65.2698   6
   1   0   1 603.677 64.0320   5
   1   0   1 618.528 64.6279   9
   1   0   1 614.667 64.8617   1
   1   0   1 598.735 65.1546   4
  -2   0  -1 4.23487 2.52677   4
  -2   0  -1 0.65583 1.69615   8
  -2   0  -1 0.87731 1.46570   7
  -2   0  -1 -0.6793 1.43395   2
  -2   0  -1 -0.8087 1.16788   3
  -2   0  -1 -0.1149 0.70128   5
  -2   0  -1 -0.0259 1.82572   9
   2   0   1 0.28549 2.03949   9
   2   0   1 0.23228 1.41540   6
   2   0   1 3.13161 2.40070   4
   2   0   1 0.93246 1.43157   1
   2   0   1 1.34242 0.72076   5
  -3   0  -1 44.9537 7.93965   8
  -3   0  -1 33.9349 8.97828   2
  -3   0  -1 51.9375 8.29637   7
  -3   0  -1 27.1414 7.73325   3
  -3   0  -1 38.0191 8.18349   9
  -3   0  -1 47.3735 10.1540   4
  -3   0  -1 52.2854 6.42501   5
   3   0   1 41.3181 8.04998   6
   3   0   1 48.5290 7.24211   1
   3   0   1 43.6141 8.47392   9
   3   0   1 61.0244 10.5001   4
  -4   0  -1 19.9038 5.77353   7
  -4   0  -1 35.8956 5.59931   5
  -4   0  -1 31.8262 8.94649   3
  -4   0  -1 22.0821 6.92175   8
  -4   0  -1 29.2740 7.82438   9
  -4   0  -1 30.4918 9.13649   2
   4   0   1 27.2069 8.87064   3
   4   0   1 26.6402 6.97178   6
   4   0   1 28.4565 8.51115   4
   4   0   1 34.7028 8.19374   9
   4   0   1 35.7292 6.04582   1
  -5   0  -1 799.928 95.4508   3
  -5   0  -1 924.595 94.0274   9
  -5   0  -1 897.313 92.6926   8
  -5   0  -1 895.856 95.6287   2
  -5   0  -1 862.604 90.5042   5
  -5   0  -1 922.887 93.8804   7
   5   0   1 724.347 94.1429   4
   5   0   1 867.550 95.3106   3
   5   0   1 844.272 93.5413   6
   5   0   1 834.274 90.8491   1
  -6   0  -1 737.536 84.0714   3
  -6   0  -1 668.370 80.5687   7
  -6   0  -1 787.707 82.2921   9
  -6   0  -1 818.632 84.6090   2
  -6   0  -1 696.347 80.0313   8
  -6   0  -1 776.709 77.7572   5
   6   0   1 753.835 83.1737   4
   6   0   1 622.258 80.3597   6
   6   0   1 691.231 77.6615   1
   6   0   1 726.911 83.3863   3
  -7   0  -1 84.9491 13.1791   5
  -7   0  -1 80.9631 18.0479   9
  -7   0  -1 49.5358 16.0363   3
  -7   0  -1 102.214 17.9264   8
  -7   0  -1 111.788 21.8746   2
  -7   0  -1 67.3895 14.9379   7
   7   0   1 118.892 18.3623   6
   7   0   1 115.984 22.9814   3
   7   0   1 126.102 21.6840   4
  -8   0  -1 28.5072 11.6908   7
  -8   0  -1 55.6499 15.2249   8
  -8   0  -1 31.2496 15.4022   3
  -8   0  -1 50.2708 15.6720   9
  -8   0  -1 40.8389 16.5278   2
   8   0   1 50.2448 17.1380   3
   8   0   1 45.6333 12.3606   6
   8   0   1 46.3708 12.9743   4
  -9   0  -1 19.8797 10.6428   8
  -9   0  -1 -3.0088 7.16028   3
  -9   0  -1 -12.957 9.87945   2
  -9   0  -1 -0.7938 10.6029   9
  -9   0  -1 4.48111 8.33249   7
   9   0   1 7.03420 8.50369   3
   9   0   1 -0.7372 8.35227   6
   9   0   1 0.20444 9.86366   4
 -10   0  -1 -6.7639 12.2120   3
 -10   0  -1 -10.558 8.64220   7
 -10   0  -1 27.0441 12.6213   8
 -10   0  -1 8.89082 11.0805   2
 -10   0  -1 12.3260 15.1021   9
  10   0   1 12.6504 9.35050   6
  10   0   1 7.39286 11.2015   4
  10   0   1 -6.7229 12.1874   3
 -11   0  -1 22.8355 15.8136   8
 -11   0  -1 30.2225 17.8466   3
 -11   0  -1 42.7104 20.5142   2
 -11   0  -1 53.4520 14.7726   7
  11   0   1 25.3776 20.3652   3
  11   0   1 44.3832 20.3873   4
  11   0   1 17.7936 11.5473   6
 -12   0  -1 9.51047 13.1382   7
 -12   0  -1 9.10412 13.7385   3
 -12   0  -1 29.2255 17.1838   2
  12   0   1 15.9834 16.5918   4
  12   0   1 -15.062 15.1339   3
 -13   0  -1 21.8519 20.0946   2
 -13   0  -1 -10.253 9.39345   7
  13   0   1 -29.797 13.9285   4
  13   0   1 21.3592 20.4859   3
 -14   0  -1 -2.9762 17.1106   7
 -14   0  -1 7.24969 18.7327   2
  14   0   1 2.80641 19.4055   3
  14   0   1 -36.176 19.8617   4
  15   0   1 13.2684 23.3144   7
  15  -1  -1 1.76261 18.8503   7
  14  -1  -1 -3.5918 15.5085   7
  14  -1  -1 28.5923 26.1494   4
  14  -1  -1 -22.134 17.8743   3
 -14   1   1 32.9035 19.6469   2
 -14   1   1 -21.624 13.6907   7
  13  -1  -1 -3.6529 18.1267   4
  13  -1  -1 -13.110 12.7220   7
  13  -1  -1 -4.0419 17.6980   3
 -13   1   1 3.33951 20.1603   8
 -13   1   1 3.09012 15.6191   7
 -13   1   1 -4.2068 15.1862   2
  12  -1  -1 5.65154 11.4970   7
  12  -1  -1 -47.040 13.0144   3
  12  -1  -1 -25.576 14.8389   4
 -12   1   1 -0.8074 10.7164   7
 -12   1   1 24.0030 14.6631   2
 -12   1   1 18.2348 17.5062   8
  11  -1  -1 -14.121 15.1750   3
  11  -1  -1 -8.8374 12.6064   4
 -11   1   1 -6.1946 6.36148   7
 -11   1   1 12.6279 16.5206   8
 -11   1   1 16.5540 10.7146   2
  10  -1  -1 16.5992 14.6706   3
  10  -1  -1 12.2655 14.4432   4
 -10   1   1 37.3885 17.4103   9
 -10   1   1 112.218 22.1712   8
 -10   1   1 41.1782 14.9092   7
 -10   1   1 31.6755 16.6291   2
   9  -1  -1 4.10257 12.0717   3
   9  -1  -1 3.17350 5.90625   6
   9  -1  -1 -10.031 6.39270   4
  -9   1   1 0.45862 7.43740   7
  -9   1   1 -4.6409 7.37515   2
  -9   1   1 22.1602 12.0050   9
  -9   1   1 -7.0871 11.1875   8
   8  -1  -1 4.16938 7.72173   3
   8  -1  -1 -5.6286 8.14701   4
   8  -1  -1 -11.953 3.39454   6
  -8   1   1 -0.5871 10.7104   8
  -8   1   1 8.23925 6.92625   7
  -8   1   1 -5.7490 9.01910   9
  -8   1   1 -3.6835 5.85932   5
  -8   1   1 3.75770 6.29632   2
   7  -1  -1 7.78182 4.84460   6
   7  -1  -1 8.81908 7.72869   4
   7  -1  -1 4.62744 7.79853   3
  -7   1   1 19.0286 9.33744   9
  -7   1   1 21.7240 10.0132   2
  -7   1   1 -1.1097 7.77567   8
  -7   1   1 15.0079 7.35926   5
  -7   1   1 24.1351 8.52645   7
   6  -1  -1 -2.4571 3.63872   6
   6  -1  -1 3.41125 5.49405   4
   6  -1  -1 -4.6973 6.13630   3
  -6   1   1 -9.0687 6.05388   8
  -6   1   1 4.52502 4.29261   7
  -6   1   1 1.82117 6.13906   9
  -6   1   1 7.24860 5.45371   5
  -6   1   1 0.06879 5.59072   2
  -6   1   1 -0.9731 6.62529   3
   5  -1  -1 46.3605 8.39267   6
   5  -1  -1 28.7491 8.67620   4
   5  -1  -1 41.7946 10.8480   3
  -5   1   1 68.7625 14.0813   2
  -5   1   1 20.8817 10.0059   3
  -5   1   1 25.3917 8.99072   8
  -5   1   1 38.1597 9.14356   7
  -5   1   1 33.0070 9.66377   9
  -5   1   1 39.1003 9.08527   5
   4  -1  -1 295.003 38.9388   3
   4  -1  -1 319.928 36.6248   6
   4  -1  -1 329.399 38.4774   4
  -4   1   1 324.124 37.7402   7
  -4   1   1 325.988 39.5119   2
  -4   1   1 341.144 38.3101   8
  -4   1   1 353.263 38.6794   9
  -4   1   1 343.612 37.6265   5
   3  -1  -1 154.063 18.3886   6
   3  -1  -1 168.913 22.1973   4
   3  -1  -1 152.518 20.3064   3
   3  -1  -1 171.859 19.9051   9
  -3   1   1 169.141 23.4543   2
  -3   1   1 164.321 21.6072   9
  -3   1   1 154.119 19.2779   7
  -3   1   1 142.620 19.1680   5
  -3   1   1 190.338 22.7342   8
   2  -1  -1 2.32233 2.49427   3
   2  -1  -1 2.76502 2.34378   9
   2  -1  -1 1.28725 1.33541   6
   2  -1  -1 4.47722 2.44330   4
  -2   1   1 1.62666 2.68816   8
  -2   1   1 2.58263 2.64572   5
  -2   1   1 6.45967 3.06709   9
  -2   1   1 -0.5166 1.39984   2
  -2   1   1 2.81562 1.89218   7
  -2   1   1 1.93674 1.10441   1
   1  -1  -1 318.258 31.0812   6
   1  -1  -1 281.817 31.7104   3
   1  -1  -1 298.789 31.3526   9
   1  -1  -1 296.111 31.0753   7
   1  -1  -1 271.239 31.5339   4
  -1   1   1 294.474 31.6068   8
  -1   1   1 302.057 30.9978   1
  -1   1   1 284.540 31.8264   5
  -1   1   1 292.706 31.2089   7
  -1   1   1 267.185 31.2480   9
  -1   1   1 288.994 31.7009   2
   0  -1  -1 4700.27 498.368   4
   0  -1  -1 4720.50 497.663   7
   0  -1  -1 4729.68 498.392   3
   0  -1  -1 4825.28 498.355   1
   0  -1  -1 5042.76 498.306   6
   0   1   1 4759.56 497.866   8
   0   1   1 4926.16 498.338   1
   0   1   1 4752.69 498.481   5
  -1  -1  -1 294.078 31.2708   6
  -1  -1  -1 268.295 29.9952   8
  -1  -1  -1 272.237 31.2001   3
  -1  -1  -1 270.465 30.2864   9
  -1  -1  -1 303.168 31.4032   4
  -1  -1  -1 298.273 30.6250   7
  -1  -1  -1 281.140 30.5794   2
  -1  -1  -1 288.291 31.0384   1
   1   1   1 328.747 31.3834   6
   1   1   1 283.200 29.9885   8
   1   1   1 270.819 30.5477   5
   1   1   1 292.297 30.3189   9
   1   1   1 294.296 31.0343   1
  -2  -1  -1 1.40097 1.39693   1
  -2  -1  -1 2.39640 1.87322   8
  -2  -1  -1 -0.3300 1.19009   7
  -2  -1  -1 0.42710 2.10366   2
  -2  -1  -1 2.49102 2.11318   6
  -2  -1  -1 0.35397 2.07363   9
  -2  -1  -1 -0.4325 1.75743   4
  -2  -1  -1 3.03372 1.56131   5
  -2  -1  -1 0.27276 2.01808   3
   2   1   1 1.63950 1.88384   9
   2   1   1 -0.1188 1.21990   5
   2   1   1 0.50169 1.62871   6
   2   1   1 11.4785 3.05392   1
  -3  -1  -1 163.141 21.0748   6
  -3  -1  -1 144.411 19.0623   9
  -3  -1  -1 164.548 18.0795   5
  -3  -1  -1 138.314 18.2638   8
  -3  -1  -1 151.939 19.9916   2
  -3  -1  -1 167.482 19.3109   7
  -3  -1  -1 158.117 22.3227   4
  -3  -1  -1 190.937 24.4966   3
   3   1   1 173.641 19.7448   6
   3   1   1 158.600 19.1727   9
   3   1   1 139.501 21.4439   4
   3   1   1 166.173 18.6363   1
  -4  -1  -1 309.934 37.5752   9
  -4  -1  -1 313.085 38.8466   2
  -4  -1  -1 322.086 39.1157   4
  -4  -1  -1 285.130 37.2584   7
  -4  -1  -1 343.474 36.9357   8
  -4  -1  -1 331.277 39.4797   3
  -4  -1  -1 341.947 36.0670   5
   4   1   1 354.588 36.5154   1
   4   1   1 364.646 39.4470   4
   4   1   1 289.882 37.5254   6
   4   1   1 319.957 37.6185   9
  -5  -1  -1 42.3734 12.0966   4
  -5  -1  -1 55.9554 14.8456   3
  -5  -1  -1 47.3159 10.9690   8
  -5  -1  -1 46.1166 10.3169   7
  -5  -1  -1 64.1905 13.0937   9
  -5  -1  -1 49.5229 12.8889   2
  -5  -1  -1 67.9872 10.1836   5
   5   1   1 59.3037 13.5154   3
   5   1   1 53.1469 8.98635   1
   5   1   1 70.1458 14.6554   4
   5   1   1 50.8577 10.6929   6
  -6  -1  -1 0.47836 3.38677   7
  -6  -1  -1 -1.1195 6.00164   9
  -6  -1  -1 2.57838 7.65531   3
  -6  -1  -1 -5.8574 3.23693   5
  -6  -1  -1 -1.2430 7.23011   2
  -6  -1  -1 1.67697 5.44963   8
   6   1   1 -1.4404 5.71194   3
   6   1   1 -2.1762 4.63813   4
   6   1   1 6.06815 3.43699   1
   6   1   1 -5.8638 3.34556   6
  -7  -1  -1 9.71653 6.83581   7
  -7  -1  -1 17.3672 10.3486   3
  -7  -1  -1 22.1291 9.99832   9
  -7  -1  -1 10.6259 5.21612   5
  -7  -1  -1 18.7225 9.83046   8
  -7  -1  -1 9.10284 9.72928   2
   7   1   1 6.80552 4.84947   1
   7   1   1 14.1675 6.63920   6
   7   1   1 5.02081 8.73974   4
   7   1   1 -3.8522 6.94599   3
  -8  -1  -1 -3.9183 9.67231   9
  -8  -1  -1 -5.0612 6.91708   8
  -8  -1  -1 -1.3373 8.16904   2
  -8  -1  -1 1.41738 7.45138   7
  -8  -1  -1 -1.3695 9.82158   3
   8   1   1 -0.7593 5.75491   6
   8   1   1 -13.732 8.64788   3
   8   1   1 -2.3126 6.89636   4
  -9  -1  -1 18.0184 12.1558   9
  -9  -1  -1 -1.6461 9.18948   8
  -9  -1  -1 -7.5920 9.30228   3
  -9  -1  -1 0.81478 6.05647   7
  -9  -1  -1 -4.7353 9.33543   2
   9   1   1 -1.8028 6.57254   4
   9   1   1 -13.813 9.99627   3
   9   1   1 -0.0512 6.26191   6
 -10  -1  -1 27.8770 13.3520   7
 -10  -1  -1 48.3217 15.6749   8
 -10  -1  -1 26.4295 15.6882   3
 -10  -1  -1 42.1765 17.8355   9
 -10  -1  -1 19.9945 13.5739   2
  10   1   1 26.0711 12.6798   6
  10   1   1 22.5094 13.9036   3
  10   1   1 50.8792 17.1065   4
 -11  -1  -1 15.0057 17.2587   3
 -11  -1  -1 20.9776 13.8633   2
 -11  -1  -1 -32.211 22.6279   9
 -11  -1  -1 5.87354 10.1588   7
 -11  -1  -1 31.5815 16.6646   8
  11   1   1 -10.468 11.9899   4
  11   1   1 6.75435 15.4983   3
  11   1   1 17.6527 10.6802   6
 -12  -1  -1 -1.1668 7.66383   7
 -12  -1  -1 -7.3225 13.7161   2
 -12  -1  -1 3.04957 17.0272   3
  12   1   1 -22.206 12.0796   3
  12   1   1 11.8507 17.5613   4
 -13  -1  -1 2.60696 19.0841   3
 -13  -1  -1 -19.929 13.0438   7
 -13  -1  -1 26.7585 21.2299   2
  13   1   1 -9.1417 15.0153   4
  13   1   1 -1.1372 18.2650   3
 -14  -1  -1 -13.345 14.5890   7
 -14  -1  -1 32.4537 21.6692   2
  14   1   1 -9.5462 19.5516   3
  14   1   1 18.8154 19.9004   4
  15   1   1 -7.8259 23.1973   7
  15  -2  -1 12.8542 21.5304   7
  14  -2  -1 -42.211 17.1041   3
  14  -2  -1 8.03142 16.4721   7
  14  -2  -1 -1.5539 19.3866   4
 -14   2   1 -0.2555 23.8089   8
 -14   2   1 35.8288 18.3835   2
 -14   2   1 -21.727 15.4693   7
  13  -2  -1 -4.7842 13.3423   7
  13  -2  -1 18.1945 17.5960   4
  13  -2  -1 -15.499 17.2457   3
 -13   2   1 5.20580 14.1539   7
 -13   2   1 21.1572 15.9152   2
 -13   2   1 6.70689 19.2276   8
  12  -2  -1 16.5403 19.0286   3
  12  -2  -1 6.59297 12.2408   7
  12  -2  -1 -29.598 12.7677   4
 -12   2   1 -5.8454 11.5147   7
 -12   2   1 5.79227 17.5787   8
 -12   2   1 13.9383 14.4333   2
  11  -2  -1 -3.7605 14.9425   4
  11  -2  -1 -2.3324 16.7624   3
 -11   2   1 1.83925 7.58547   7
 -11   2   1 8.54289 15.6303   8
 -11   2   1 0.15080 13.6476   2
  10  -2  -1 -8.6277 11.9054   4
  10  -2  -1 -10.534 10.4837   3
 -10   2   1 7.27134 10.5183   7
 -10   2   1 -7.1476 8.36152   2
 -10   2   1 -16.727 13.6663   8
 -10   2   1 9.86658 14.4113   9
   9  -2  -1 -10.529 7.53842   3
   9  -2  -1 -5.4186 5.07475   6
   9  -2  -1 -7.1999 8.87188   4
  -9   2   1 14.0575 11.9609   9
  -9   2   1 11.5368 8.33431   7
  -9   2   1 -4.9939 10.4523   8
  -9   2   1 13.8795 11.2696   2
   8  -2  -1 -11.279 9.02784   4
   8  -2  -1 25.7374 12.6048   3
   8  -2  -1 9.87611 7.06566   6
  -8   2   1 39.4505 13.0175   9
  -8   2   1 28.7876 8.75742   7
  -8   2   1 4.13845 6.23972   5
  -8   2   1 12.0841 12.7317   8
  -8   2   1 7.51255 10.7300   2
   7  -2  -1 3.81539 8.56326   3
   7  -2  -1 3.84254 4.01574   6
   7  -2  -1 -16.824 6.41829   4
  -7   2   1 3.11142 6.56583   7
  -7   2   1 -5.4649 5.43641   5
  -7   2   1 -8.0627 5.12940   9
  -7   2   1 7.88885 7.59414   2
  -7   2   1 16.3043 10.0138   8
   6  -2  -1 62.7658 11.6277   6
   6  -2  -1 32.6507 13.1549   4
   6  -2  -1 91.8075 18.6754   3
  -6   2   1 55.7752 12.0395   7
  -6   2   1 98.6948 15.0954   5
  -6   2   1 62.0367 15.4558   2
  -6   2   1 78.9563 15.7488   9
  -6   2   1 100.993 17.5640   8
   5  -2  -1 14.6807 5.27494   6
   5  -2  -1 12.6596 7.23347   3
   5  -2  -1 8.34721 6.47702   4
  -5   2   1 12.2278 7.57413   8
  -5   2   1 10.5815 5.68230   5
  -5   2   1 12.0429 6.02261   2
  -5   2   1 15.5472 5.63067   7
  -5   2   1 9.51903 5.67863   9
   4  -2  -1 137.670 18.8204   6
   4  -2  -1 178.283 23.3972   4
   4  -2  -1 126.714 20.4044   9
   4  -2  -1 183.523 25.0264   3
  -4   2   1 184.622 23.0957   8
  -4   2   1 134.689 19.7340   7
  -4   2   1 164.221 22.0223   9
  -4   2   1 102.854 21.0511   2
  -4   2   1 142.457 20.5199   5
   3  -2  -1 201.256 23.6136   9
   3  -2  -1 187.069 22.4550   6
   3  -2  -1 192.297 24.1027   3
   3  -2  -1 200.695 24.1204   4
  -3   2   1 172.294 23.2493   8
  -3   2   1 194.824 23.4177   9
  -3   2   1 181.745 24.0984   2
  -3   2   1 214.091 23.2184   7
  -3   2   1 202.561 20.9822   1
  -3   2   1 189.128 23.3801   5
   2  -2  -1 130.871 17.0511   4
   2  -2  -1 138.296 15.5800   1
   2  -2  -1 132.733 17.0893   3
   2  -2  -1 141.742 18.2558   9
   2  -2  -1 132.703 16.2684   6
  -2   2   1 125.669 16.6132   9
  -2   2   1 132.941 17.2196   5
  -2   2   1 146.167 15.5971   1
  -2   2   1 186.448 20.4782   8
  -2   2   1 125.994 17.1811   2
  -2   2   1 162.703 16.5340   7
   1  -2  -1 898.041 96.4447   1
   1  -2  -1 964.882 96.7857   6
   1  -2  -1 913.258 96.9002   3
   1  -2  -1 928.125 96.2759   9
   1  -2  -1 906.249 97.1359   4
   1  -2  -1 961.498 95.7899   7
  -1   2   1 883.056 96.2243   9
  -1   2   1 905.663 96.7817   8
  -1   2   1 935.547 95.9014   7
  -1   2   1 919.482 97.2163   5
  -1   2   1 964.091 96.3847   1
  -1   2   1 830.226 96.5007   2
   0  -2  -1 0.20454 1.42345   3
   0  -2  -1 -0.7734 1.17165   6
   0  -2  -1 1.13979 0.68563   7
   0  -2  -1 3.16937 1.48412   4
   0  -2  -1 -1.4971 1.15370   1
   0  -2  -1 0.88093 0.69054   9
   0   2   1 1.44896 0.80347   2
   0   2   1 1.67694 1.46860   5
   0   2   1 2.09086 1.63782   1
   0   2   1 -0.7060 1.18660   8
   0   2   1 1.07911 0.76786   9
  -1  -2  -1 952.290 96.0491   6
  -1  -2  -1 926.798 94.7336   7
  -1  -2  -1 929.493 95.9372   1
  -1  -2  -1 901.525 94.7895   2
  -1  -2  -1 875.745 95.7477   3
  -1  -2  -1 923.057 95.5964   5
  -1  -2  -1 885.455 95.9717   4
  -1  -2  -1 885.017 94.4738   9
   1   2   1 948.853 95.8264   1
   1   2   1 920.253 94.5218   9
   1   2   1 866.162 94.3101   9
   1   2   1 894.447 94.6908   8
   1   2   1 890.401 95.4994   5
  -2  -2  -1 142.714 17.2542   3
  -2  -2  -1 154.666 17.2780   6
  -2  -2  -1 145.116 16.6652   1
  -2  -2  -1 128.420 16.0861   5
  -2  -2  -1 139.555 16.0657   7
  -2  -2  -1 121.450 15.4620   8
  -2  -2  -1 142.234 16.0383   9
  -2  -2  -1 134.358 17.0855   4
  -2  -2  -1 128.940 16.3544   2
   2   2   1 130.508 15.9183   9
   2   2   1 148.841 16.1909   5
   2   2   1 131.448 16.4610   1
  -3  -2  -1 195.170 22.1378   1
  -3  -2  -1 162.405 21.1783   8
  -3  -2  -1 173.423 23.3140   3
  -3  -2  -1 182.771 22.6692   6
  -3  -2  -1 194.397 23.4016   4
  -3  -2  -1 205.174 22.2343   7
  -3  -2  -1 183.396 21.5885   5
  -3  -2  -1 188.658 22.0483   9
  -3  -2  -1 181.992 22.7325   2
   3   2   1 159.061 21.5810   9
   3   2   1 185.287 22.4599   6
   3   2   1 199.705 21.5279   5
   3   2   1 202.319 22.2387   1
  -4  -2  -1 140.546 22.0283   2
  -4  -2  -1 169.738 25.0047   3
  -4  -2  -1 128.050 20.1719   7
  -4  -2  -1 154.804 20.3045   8
  -4  -2  -1 140.194 22.4340   4
  -4  -2  -1 143.498 20.6379   9
  -4  -2  -1 150.869 18.4922   1
  -4  -2  -1 138.591 19.5336   5
  -4  -2  -1 148.991 21.1281   6
   4   2   1 154.201 20.0347   1
   4   2   1 140.857 20.3923   9
   4   2   1 146.057 22.4205   4
   4   2   1 175.437 22.1896   6
  -5  -2  -1 18.9021 7.38435   2
  -5  -2  -1 9.53473 6.85626   9
  -5  -2  -1 13.9865 5.07602   1
  -5  -2  -1 4.80353 5.67999   4
  -5  -2  -1 12.3271 5.51614   6
  -5  -2  -1 5.57782 4.96467   7
  -5  -2  -1 12.1473 4.57807   5
  -5  -2  -1 8.04387 6.46817   3
  -5  -2  -1 9.31476 5.34278   8
   5   2   1 9.04526 6.72651   4
   5   2   1 10.5466 4.95133   1
   5   2   1 22.7598 6.39275   6
  -6  -2  -1 83.9466 18.1748   2
  -6  -2  -1 80.2977 15.0408   7
  -6  -2  -1 68.6350 16.5428   4
  -6  -2  -1 89.8789 16.2554   9
  -6  -2  -1 104.080 16.2770   8
  -6  -2  -1 88.8585 13.7650   5
  -6  -2  -1 84.9537 17.8611   3
   6   2   1 53.9069 13.3153   6
   6   2   1 83.9888 13.2465   1
   6   2   1 56.0848 14.9894   3
   6   2   1 73.2420 15.6410   4
  -7  -2  -1 -1.6475 7.92810   2
  -7  -2  -1 2.40793 7.24919   8
  -7  -2  -1 4.75636 4.75217   5
  -7  -2  -1 2.55338 8.45060   9
  -7  -2  -1 1.09163 7.77770   4
  -7  -2  -1 5.48002 7.36613   3
  -7  -2  -1 -1.5657 4.00549   7
   7   2   1 14.0009 4.70878   1
   7   2   1 -8.1421 4.93747   6
   7   2   1 -3.1458 6.47708   4
   7   2   1 0.14626 4.76062   3
  -8  -2  -1 5.00654 8.90224   9
  -8  -2  -1 -5.2094 10.3370   3
  -8  -2  -1 5.14597 11.4255   2
  -8  -2  -1 -0.7127 8.06586   7
  -8  -2  -1 20.2213 10.9373   8
  -8  -2  -1 16.2020 9.10977   5
   8   2   1 6.35450 6.58931   1
   8   2   1 18.5117 10.2710   4
   8   2   1 22.9881 7.86113   6
   8   2   1 13.2043 9.14442   3
  -9  -2  -1 6.62919 7.24686   7
  -9  -2  -1 2.98526 10.8290   8
  -9  -2  -1 6.31302 10.3497   2
  -9  -2  -1 4.20404 10.7923   3
  -9  -2  -1 -7.4142 12.9010   9
   9   2   1 -11.456 9.77080   4
   9   2   1 0.01021 6.85694   6
   9   2   1 -9.9080 10.1685   3
 -10  -2  -1 -15.599 13.6366   9
 -10  -2  -1 26.8114 13.2180   8
 -10  -2  -1 1.40514 9.38719   7
 -10  -2  -1 -8.5725 12.6837   3
 -10  -2  -1 15.8990 13.4019   2
  10   2   1 10.0868 12.4880   4
  10   2   1 1.57377 12.4475   3
  10   2   1 -11.730 6.89241   6
 -11  -2  -1 1.39410 14.0766   2
 -11  -2  -1 8.44985 20.8604   9
 -11  -2  -1 -8.2723 14.3509   3
 -11  -2  -1 10.8031 17.0947   8
 -11  -2  -1 15.6713 12.2184   7
  11   2   1 11.3797 10.7760   6
  11   2   1 0.13134 12.5885   4
  11   2   1 -5.8397 10.2225   3
 -12  -2  -1 -14.174 12.7144   7
 -12  -2  -1 26.7096 16.3371   2
 -12  -2  -1 -22.670 13.6809   3
  12   2   1 1.04468 16.4239   4
  12   2   1 5.28544 15.7186   3
 -13  -2  -1 2.58754 20.5856   3
 -13  -2  -1 22.9816 18.2345   2
 -13  -2  -1 -9.7638 9.99317   7
  13   2   1 -49.045 15.1992   4
  13   2   1 -34.812 17.6209   3
 -14  -2  -1 33.8260 25.1546   2
 -14  -2  -1 -16.427 14.5189   7
  14   2   1 -53.668 16.7412   3
  14   2   1 13.1354 19.9896   4
  14   2   1 19.9227 13.9462   7
  15  -3  -1 -2.4674 20.1538   7
  14  -3  -1 24.3922 17.5682   7
  14  -3  -1 9.61167 21.1552   3
  14  -3  -1 9.62962 17.4241   4
 -14   3   1 -29.425 15.2088   7
 -14   3   1 10.1784 23.2384   8
 -14   3   1 5.73412 18.3446   2
  13  -3  -1 12.5742 14.3770   7
  13  -3  -1 -0.6265 18.0458   4
  13  -3  -1 -12.706 21.3344   3
 -13   3   1 -3.7135 15.1892   7
 -13   3   1 6.40531 13.7443   2
 -13   3   1 34.8009 23.5948   8
  12  -3  -1 -7.2213 16.1854   3
  12  -3  -1 -0.4718 12.2563   7
  12  -3  -1 -12.380 14.6671   4
 -12   3   1 4.12898 14.1434   2
 -12   3   1 -6.8542 16.8261   8
 -12   3   1 7.65156 12.7113   7
  11  -3  -1 -8.3538 14.9458   3
  11  -3  -1 36.8004 14.9576   4
  11  -3  -1 1.12595 11.0170   7
 -11   3   1 -2.2202 15.8290   8
 -11   3   1 5.01126 9.95602   2
 -11   3   1 -17.072 10.2630   7
  10  -3  -1 1.80784 14.9213   3
  10  -3  -1 8.89453 10.7235   4
 -10   3   1 12.0480 14.5236   8
 -10   3   1 7.88453 10.9514   2
 -10   3   1 13.8928 15.3528   9
 -10   3   1 -2.8681 9.17747   7
   9  -3  -1 30.6504 13.4646   4
   9  -3  -1 43.5665 11.2714   6
   9  -3  -1 22.5183 14.9952   3
  -9   3   1 17.6209 14.7703   8
  -9   3   1 52.3025 18.3813   9
  -9   3   1 14.7510 11.7856   2
  -9   3   1 12.6999 9.72910   7
   8  -3  -1 130.787 23.7311   4
   8  -3  -1 84.2947 21.8246   3
   8  -3  -1 66.2206 14.6976   6
  -8   3   1 80.7400 17.5080   7
  -8   3   1 95.2300 17.9008   5
  -8   3   1 95.1496 22.0717   2
  -8   3   1 90.6568 21.5078   9
  -8   3   1 110.312 21.8039   8
   7  -3  -1 -1.5502 6.81219   4
   7  -3  -1 9.53729 10.0134   3
   7  -3  -1 -2.5514 4.90663   6
  -7   3   1 5.26602 8.77386   9
  -7   3   1 -1.2621 10.5008   8
  -7   3   1 13.9644 7.25870   5
  -7   3   1 12.7624 10.0440   2
  -7   3   1 -1.0660 6.14392   7
   6  -3  -1 22.6882 8.16646   4
   6  -3  -1 26.5693 10.6776   3
   6  -3  -1 7.37928 4.62888   6
  -6   3   1 -2.5130 6.71972   2
  -6   3   1 11.8748 5.78279   7
  -6   3   1 9.33688 6.91945   5
  -6   3   1 12.2520 6.66415   8
  -6   3   1 17.6296 8.35118   9
   5  -3  -1 91.9363 18.0343   3
   5  -3  -1 98.5726 17.6127   4
   5  -3  -1 56.6412 13.2231   6
  -5   3   1 108.444 16.9610   5
  -5   3   1 103.987 15.8621   7
  -5   3   1 110.246 17.8398   9
  -5   3   1 84.5546 17.3336   2
  -5   3   1 123.694 18.5015   8
   4  -3  -1 -2.3858 4.80282   3
   4  -3  -1 3.68874 1.71990   1
   4  -3  -1 0.52311 3.37679   4
   4  -3  -1 13.9904 5.53034   9
   4  -3  -1 0.43594 2.57674   6
  -4   3   1 9.32016 6.04373   5
  -4   3   1 2.39566 5.64416   8
  -4   3   1 15.7203 4.81114   7
  -4   3   1 9.08012 5.14773   2
  -4   3   1 2.02900 2.05417   1
  -4   3   1 12.1968 5.72828   9
   3  -3  -1 1320.17 136.227   1
   3  -3  -1 1335.10 139.004   4
   3  -3  -1 1273.98 138.629   3
   3  -3  -1 1353.83 137.788   6
   3  -3  -1 1096.63 137.436   9
  -3   3   1 1367.33 136.064   1
  -3   3   1 1274.20 138.136   5
  -3   3   1 1308.82 137.325   7
  -3   3   1 1328.31 138.520   8
  -3   3   1 1317.09 138.037   9
  -3   3   1 1308.87 139.144   2
   2  -3  -1 190.954 21.1946   1
   2  -3  -1 200.658 22.1789   6
   2  -3  -1 199.284 22.4706   3
   2  -3  -1 188.366 21.7876   9
   2  -3  -1 181.926 22.5334   4
  -2   3   1 182.009 22.3183   2
  -2   3   1 173.697 21.7305   9
  -2   3   1 163.934 22.1501   5
  -2   3   1 174.961 22.4066   8
  -2   3   1 190.224 21.0380   7
   1  -3  -1 3824.92 385.495   6
   1  -3  -1 3691.68 385.722   4
   1  -3  -1 3642.05 384.178   9
   1  -3  -1 3911.38 385.238   1
   1  -3  -1 3819.46 383.444   7
   1  -3  -1 3669.67 385.123   3
  -1   3   1 3629.99 384.760   2
  -1   3   1 3646.99 383.529   7
  -1   3   1 3584.49 384.254   9
  -1   3   1 3715.98 385.711   5
  -1   3   1 3568.79 384.985   8
   0  -3  -1 4008.43 409.433   1
   0  -3  -1 3872.15 409.377   4
   0  -3  -1 3932.04 407.498   9
   0  -3  -1 4138.12 409.460   6
   0  -3  -1 4055.02 406.993   7
   0  -3  -1 3931.87 408.776   3
   0   3   1 3760.01 407.789   2
   0   3   1 3952.01 408.535   8
   0   3   1 3868.23 409.393   5
   0   3   1 3816.15 407.495   9
  -1  -3  -1 3514.41 378.090   7
  -1  -3  -1 3781.47 380.265   6
  -1  -3  -1 3753.59 380.240   4
  -1  -3  -1 3533.09 379.797   5
  -1  -3  -1 3605.96 378.494   2
  -1  -3  -1 3456.67 379.545   3
  -1  -3  -1 3776.48 378.063   9
  -1  -3  -1 3901.51 380.354   1
   1   3   1 3552.46 378.713   8
   1   3   1 3588.34 379.766   5
   1   3   1 3709.96 379.875   1
   1   3   1 3709.59 378.206   9
   1   3   1 3613.60 377.996   9
   1   3   1 3588.41 378.379   2
  -2  -3  -1 190.263 22.3789   6
  -2  -3  -1 178.506 21.7687   5
  -2  -3  -1 166.525 22.0945   4
  -2  -3  -1 176.450 20.6900   7
  -2  -3  -1 173.111 22.0877   3
  -2  -3  -1 191.174 22.1886   1
  -2  -3  -1 200.483 20.8747   9
  -2  -3  -1 189.946 21.3436   2
  -2  -3  -1 182.063 20.7141   8
   2   3   1 172.084 21.3558   5
   2   3   1 177.447 20.5587   8
   2   3   1 182.856 21.7763   1
   2   3   1 178.082 20.2868   9
   2   3   1 181.937 20.7243   9
  -3  -3  -1 1304.68 139.490   5
  -3  -3  -1 1220.10 140.627   4
  -3  -3  -1 1253.08 139.814   2
  -3  -3  -1 1278.43 139.190   7
  -3  -3  -1 1351.35 140.000   1
  -3  -3  -1 1330.30 140.498   6
  -3  -3  -1 1349.76 139.041   9
  -3  -3  -1 1266.11 138.614   8
  -3  -3  -1 1319.83 141.029   3
   3   3   1 1353.09 139.173   9
   3   3   1 1339.88 139.349   5
   3   3   1 1437.57 139.980   1
  -4  -3  -1 16.9779 7.41623   3
  -4  -3  -1 3.85670 4.39541   8
  -4  -3  -1 2.56885 4.88136   4
  -4  -3  -1 10.4395 4.79958   1
  -4  -3  -1 3.06704 3.75456   6
  -4  -3  -1 5.66770 4.84655   5
  -4  -3  -1 7.32681 4.76763   9
  -4  -3  -1 7.71740 4.44005   7
  -4  -3  -1 11.0998 5.24361   2
   4   3   1 0.27257 3.27465   6
   4   3   1 11.2276 3.94368   5
   4   3   1 9.17900 4.42543   9
   4   3   1 0.80381 3.71208   1
  -5  -3  -1 120.821 16.0251   1
  -5  -3  -1 96.0782 17.7297   2
  -5  -3  -1 104.577 15.6797   8
  -5  -3  -1 69.7785 16.0054   4
  -5  -3  -1 101.665 16.7861   6
  -5  -3  -1 87.4837 15.9754   9
  -5  -3  -1 82.3574 18.5322   3
  -5  -3  -1 88.7920 14.8328   5
  -5  -3  -1 85.6857 14.9985   7
   5   3   1 77.5393 15.8858   4
   5   3   1 78.9523 14.5798   1
   5   3   1 87.5795 13.6147   5
   5   3   1 58.6627 13.5112   6
  -6  -3  -1 3.58503 6.36281   8
  -6  -3  -1 36.5578 9.20826   7
  -6  -3  -1 10.9716 6.36905   5
  -6  -3  -1 -2.1702 7.38331   4
  -6  -3  -1 23.5752 10.0338   9
  -6  -3  -1 21.8881 8.32549   6
  -6  -3  -1 27.5773 10.0495   2
  -6  -3  -1 23.4325 7.04690   1
  -6  -3  -1 39.8220 12.1768   3
   6   3   1 6.88008 4.36748   5
   6   3   1 16.9427 8.55479   4
   6   3   1 10.0853 6.31246   1
   6   3   1 0.46126 4.61796   6
  -7  -3  -1 -3.1456 7.72056   2
  -7  -3  -1 9.63439 9.08426   9
  -7  -3  -1 -1.0588 5.12105   5
  -7  -3  -1 0.99637 8.63822   3
  -7  -3  -1 8.19377 7.33022   8
  -7  -3  -1 2.93438 5.46482   7
  -7  -3  -1 6.30415 8.66531   4
   7   3   1 1.45293 6.05052   6
   7   3   1 -8.1156 4.89523   1
   7   3   1 -4.2247 6.10488   4
   7   3   1 4.50172 4.50293   5
   7   3   1 -1.7956 6.46681   3
  -8  -3  -1 69.7218 14.5156   5
  -8  -3  -1 81.2477 17.2751   7
  -8  -3  -1 96.9345 18.4396   8
  -8  -3  -1 66.6627 17.5807   9
  -8  -3  -1 55.4116 17.9410   4
  -8  -3  -1 91.6055 22.6443   3
  -8  -3  -1 93.3866 22.2777   2
   8   3   1 48.0593 13.8609   6
   8   3   1 98.9049 20.5898   4
   8   3   1 70.5609 20.2262   3
   8   3   1 104.308 16.6291   1
   8   3   1 106.750 15.4938   5
  -9  -3  -1 49.7859 15.9148   9
  -9  -3  -1 65.0536 16.3443   8
  -9  -3  -1 28.7576 17.6698   3
  -9  -3  -1 7.20707 12.7887   2
  -9  -3  -1 45.5340 14.8103   7
   9   3   1 22.8532 9.07777   6
   9   3   1 34.8612 14.9295   4
   9   3   1 26.6672 13.0721   3
 -10  -3  -1 16.3381 12.2143   2
 -10  -3  -1 19.0981 10.6798   7
 -10  -3  -1 -2.8641 12.7106   9
 -10  -3  -1 12.0172 15.8937   3
 -10  -3  -1 24.1904 13.9272   8
  10   3   1 -1.4348 8.13312   6
  10   3   1 -6.0711 12.8793   4
  10   3   1 -0.8862 11.9937   3
 -11  -3  -1 25.0063 17.3419   2
 -11  -3  -1 21.4704 21.2025   9
 -11  -3  -1 -10.700 14.4342   3
 -11  -3  -1 -0.7393 10.5884   7
  11   3   1 -3.6507 13.4514   4
  11   3   1 -11.303 9.44886   6
  11   3   1 25.9351 14.6134   3
 -12  -3  -1 6.63280 13.8697   7
 -12  -3  -1 -19.952 17.1619   2
 -12  -3  -1 -12.726 17.6364   3
  12   3   1 1.88819 14.2515   3
  12   3   1 20.1550 15.2276   4
 -13  -3  -1 1.23808 14.6494   7
 -13  -3  -1 -11.163 20.7604   2
 -13  -3  -1 -13.475 17.3615   3
  13   3   1 -19.310 15.9303   4
  13   3   1 -18.243 15.0910   3
 -14  -3  -1 -30.544 15.3209   7
 -14  -3  -1 -5.4267 24.4490   3
 -14  -3  -1 -0.6942 24.5948   2
  14   3   1 -22.472 16.8245   3
  14   3   1 16.6916 16.2830   7
  14   3   1 -15.725 21.7537   4
  14  -4  -1 24.7440 22.6993   4
  14  -4  -1 81.4319 25.3324   3
  14  -4  -1 29.7639 17.0004   7
 -14   4   1 3.65522 17.5953   7
 -14   4   1 13.3024 17.3342   2
 -14   4   1 -13.430 25.2229   8
  13  -4  -1 19.6356 13.5541   7
  13  -4  -1 -16.421 16.3659   4
  13  -4  -1 21.1807 18.9934   3
 -13   4   1 -24.838 14.3865   7
 -13   4   1 -28.159 13.6980   2
 -13   4   1 9.07241 21.1788   8
  12  -4  -1 8.63111 12.6375   7
  12  -4  -1 -15.766 18.6497   3
  12  -4  -1 -7.6443 16.1517   4
 -12   4   1 2.29911 13.8211   2
 -12   4   1 21.3396 14.6951   7
 -12   4   1 -32.136 17.6035   8
  11  -4  -1 2.25587 11.6661   7
  11  -4  -1 -15.164 17.2162   3
  11  -4  -1 -11.740 12.1172   4
 -11   4   1 -1.4040 8.33163   2
 -11   4   1 0.52363 11.0504   7
 -11   4   1 -12.228 15.7118   8
  10  -4  -1 -6.8380 10.0175   4
  10  -4  -1 6.14980 14.9816   3
 -10   4   1 -1.8546 10.6803   2
 -10   4   1 -4.5543 14.1464   8
 -10   4   1 7.63323 15.5361   9
 -10   4   1 -12.283 9.27652   7
   9  -4  -1 27.1996 8.85994   6
   9  -4  -1 65.4049 20.8618   3
   9  -4  -1 55.0550 15.8877   4
  -9   4   1 33.2684 16.1205   8
  -9   4   1 20.0941 11.2660   7
  -9   4   1 41.5223 16.9578   2
  -9   4   1 43.1053 18.3338   9
   8  -4  -1 181.285 29.8206   4
   8  -4  -1 148.126 29.8079   3
   8  -4  -1 87.1609 20.1265   6
  -8   4   1 220.160 31.2884   9
  -8   4   1 150.417 24.3786   5
  -8   4   1 166.041 29.9190   2
  -8   4   1 188.944 27.0545   7
  -8   4   1 210.787 32.3222   8
   7  -4  -1 15.3888 9.82447   4
   7  -4  -1 10.8051 9.83307   3
   7  -4  -1 9.73236 6.16594   6
  -7   4   1 30.4404 11.5494   9
  -7   4   1 2.77783 8.60110   2
  -7   4   1 23.3247 11.6461   8
  -7   4   1 1.18068 6.35837   7
  -7   4   1 14.6956 8.36481   5
   6  -4  -1 0.64915 4.67677   6
   6  -4  -1 6.27467 6.80304   4
   6  -4  -1 -13.659 6.95262   3
  -6   4   1 1.55073 5.90949   7
  -6   4   1 0.84479 7.17999   8
  -6   4   1 4.91364 6.72276   9
  -6   4   1 6.86542 6.71221   2
  -6   4   1 5.75948 6.59602   5
   5  -4  -1 -1.1915 1.96180   1
   5  -4  -1 1.26183 5.47239   3
   5  -4  -1 0.56931 5.57998   4
   5  -4  -1 5.83565 4.33403   6
  -5   4   1 -3.0678 5.10608   9
  -5   4   1 5.89928 5.45706   5
  -5   4   1 3.98484 4.19472   7
  -5   4   1 0.45287 2.31032   1
  -5   4   1 1.00220 6.11827   2
  -5   4   1 9.60226 7.83513   8
   4  -4  -1 130.891 19.7767   3
   4  -4  -1 79.3011 14.8169   6
   4  -4  -1 107.095 17.9764   4
   4  -4  -1 82.9191 13.0885   1
  -4   4   1 101.711 17.0713   5
  -4   4   1 98.2897 13.4360   1
  -4   4   1 122.665 18.0800   9
  -4   4   1 114.669 15.9425   7
  -4   4   1 137.360 20.8611   2
  -4   4   1 134.994 19.9388   8
   3  -4  -1 16.9417 6.48775   3
   3  -4  -1 0.08798 3.27037   9
   3  -4  -1 9.22436 4.08349   6
   3  -4  -1 20.3880 4.71674   1
   3  -4  -1 30.1882 7.52002   4
  -3   4   1 16.0249 5.76585   9
  -3   4   1 16.5519 4.44405   7
  -3   4   1 17.2982 6.65824   5
  -3   4   1 30.0714 7.98920   2
  -3   4   1 23.8379 7.55686   8
   2  -4  -1 95.0551 14.1778   3
   2  -4  -1 71.1234 11.8243   1
   2  -4  -1 73.4288 12.2483   6
   2  -4  -1 91.2356 10.9032   7
   2  -4  -1 85.4927 14.2914   4
   2  -4  -1 72.6380 11.9083   9
  -2   4   1 65.1283 10.3544   7
  -2   4   1 104.575 15.1525   8
  -2   4   1 85.5021 13.5943   2
  -2   4   1 98.7504 14.8884   5
  -2   4   1 71.0525 11.9656   9
   1  -4  -1 63.4220 10.4674   6
   1  -4  -1 58.8486 6.68384   7
   1  -4  -1 64.9662 10.6696   1
   1  -4  -1 47.7131 8.32151   9
   1  -4  -1 51.5161 9.92333   3
   1  -4  -1 58.2414 10.8269   4
  -1   4   1 68.8092 11.1941   8
  -1   4   1 83.0948 13.0139   5
  -1   4   1 52.4493 8.70246   9
  -1   4   1 49.2113 9.18629   2
   0  -4  -1 2.20761 1.69910   9
   0  -4  -1 6.08234 3.33532   6
   0  -4  -1 2.86644 2.58157   1
   0  -4  -1 2.19576 2.74292   3
   0  -4  -1 1.54724 2.68004   4
   0   4   1 1.57966 2.12312   9
   0   4   1 -3.9635 2.73305   5
   0   4   1 -1.5034 1.50974   2
   0   4   1 3.10777 3.23503   8
  -1  -4  -1 51.1335 6.91038   7
  -1  -4  -1 57.2846 10.3863   5
  -1  -4  -1 61.6195 9.93152   3
  -1  -4  -1 30.2664 8.10859   6
  -1  -4  -1 43.7924 9.28758   1
  -1  -4  -1 49.7229 7.18489   9
  -1  -4  -1 60.8491 10.6889   4
   1   4   1 47.4796 9.45166   5
   1   4   1 53.7632 7.53968   9
   1   4   1 58.4434 8.29737   2
   1   4   1 49.8315 7.30279   9
   1   4   1 53.4938 8.84800   8
  -2  -4  -1 67.3691 9.95613   7
  -2  -4  -1 65.7662 12.3098   4
  -2  -4  -1 76.2517 11.4894   2
  -2  -4  -1 67.8624 12.1609   6
  -2  -4  -1 101.258 14.5355   5
  -2  -4  -1 60.1627 11.6843   1
  -2  -4  -1 62.9959 10.5928   8
  -2  -4  -1 76.2433 12.8200   3
   2   4   1 81.0174 12.5386   5
   2   4   1 79.2401 11.0062   2
   2   4   1 46.4489 9.63205   8
   2   4   1 70.9790 9.89928   9
   2   4   1 81.9396 10.7186   9
   2   4   1 64.2191 11.5346   1
  -3  -4  -1 24.1226 6.52440   8
  -3  -4  -1 21.1721 6.65851   5
  -3  -4  -1 23.0796 7.13363   1
  -3  -4  -1 29.5981 8.39172   3
  -3  -4  -1 19.6772 5.66538   2
  -3  -4  -1 18.9013 5.11087   7
  -3  -4  -1 29.0653 8.17949   4
  -3  -4  -1 11.2558 5.45335   6
  -3  -4  -1 17.7571 5.18175   9
   3   4   1 17.1605 4.99619   9
   3   4   1 23.5066 6.83547   5
   3   4   1 15.5569 5.07854   9
   3   4   1 21.4736 6.09265   8
   3   4   1 21.7987 6.70773   1
  -4  -4  -1 100.829 15.3631   8
  -4  -4  -1 106.789 16.3550   1
  -4  -4  -1 73.9456 15.0048   6
  -4  -4  -1 112.422 18.9503   3
  -4  -4  -1 110.448 16.0530   9
  -4  -4  -1 122.021 18.1753   2
  -4  -4  -1 87.1410 14.5007   7
  -4  -4  -1 95.7817 16.0288   5
  -4  -4  -1 87.7741 17.3958   4
   4   4   1 103.908 14.5659   9
   4   4   1 89.8505 15.3673   9
   4   4   1 97.7699 15.7024   5
   4   4   1 107.431 16.6681   6
   4   4   1 75.5878 14.6525   1
  -5  -4  -1 -2.5300 4.83364   6
  -5  -4  -1 4.23123 4.24407   7
  -5  -4  -1 -2.2433 4.42540   9
  -5  -4  -1 0.04018 4.81455   8
  -5  -4  -1 11.4476 6.38636   4
  -5  -4  -1 2.68920 4.60147   5
  -5  -4  -1 0.84876 4.59433   2
  -5  -4  -1 1.39138 4.19000   1
  -5  -4  -1 -0.3491 5.54589   3
   5   4   1 11.0922 6.64940   4
   5   4   1 6.92607 4.85527   1
   5   4   1 1.38421 3.47696   5
   5   4   1 1.98012 4.16298   6
   5   4   1 11.9250 4.97794   9
  -6  -4  -1 4.94498 6.58800   6
  -6  -4  -1 3.63753 7.44150   3
  -6  -4  -1 3.02040 5.17269   1
  -6  -4  -1 -2.5927 6.14377   2
  -6  -4  -1 2.96101 4.88853   5
  -6  -4  -1 12.7851 7.84883   9
  -6  -4  -1 2.93811 5.09667   7
  -6  -4  -1 -2.8937 6.09343   8
  -6  -4  -1 -1.3125 7.17783   4
   6   4   1 0.82072 4.47354   5
   6   4   1 0.33745 5.49650   1
   6   4   1 5.78144 5.73215   6
   6   4   1 2.57511 7.34360   4
  -7  -4  -1 0.50794 7.57952   7
  -7  -4  -1 20.1998 10.6599   4
  -7  -4  -1 4.74125 7.57387   8
  -7  -4  -1 12.3911 10.5686   3
  -7  -4  -1 -2.5983 8.73993   2
  -7  -4  -1 14.4451 6.32924   5
  -7  -4  -1 25.4780 9.96560   9
  -7  -4  -1 10.6001 5.91698   1
  -7  -4  -1 7.98013 7.52866   6
   7   4   1 14.4443 6.13783   5
   7   4   1 -5.8179 5.81849   1
   7   4   1 11.4718 9.04849   3
   7   4   1 -12.530 7.22777   4
   7   4   1 18.9218 7.90112   6
  -8  -4  -1 188.672 28.8160   8
  -8  -4  -1 188.551 30.1410   7
  -8  -4  -1 163.839 31.3025   4
  -8  -4  -1 220.919 31.5514   9
  -8  -4  -1 168.908 34.6124   3
  -8  -4  -1 158.567 32.2523   2
  -8  -4  -1 172.294 26.3718   5
   8   4   1 142.567 27.3751   6
   8   4   1 167.517 27.1116   1
   8   4   1 174.230 31.6109   3
   8   4   1 227.907 33.9451   4
   8   4   1 213.419 27.4560   5
  -9  -4  -1 35.4358 17.4786   3
  -9  -4  -1 37.8496 16.4354   2
  -9  -4  -1 63.8941 17.6612   9
  -9  -4  -1 57.0235 14.7684   8
  -9  -4  -1 12.3904 15.3551   4
  -9  -4  -1 45.8610 14.5236   7
   9   4   1 26.3399 12.1262   3
   9   4   1 45.2688 14.1360   6
   9   4   1 90.6854 20.5681   4
 -10  -4  -1 12.9289 15.3932   2
 -10  -4  -1 18.1373 16.8670   9
 -10  -4  -1 12.1715 11.0300   8
 -10  -4  -1 12.8679 14.7822   3
 -10  -4  -1 -4.0502 10.3365   7
  10   4   1 -23.388 10.7611   4
  10   4   1 27.7798 10.3705   6
  10   4   1 -2.8133 10.6817   3
 -11  -4  -1 18.9777 20.4948   9
 -11  -4  -1 -5.8365 14.9462   2
 -11  -4  -1 -8.5786 12.4077   7
 -11  -4  -1 -4.5985 15.9620   3
  11   4   1 17.9073 22.9899   9
  11   4   1 -20.191 11.0696   3
  11   4   1 -25.067 13.4696   4
  11   4   1 -10.270 10.3480   6
 -12  -4  -1 -5.7345 13.2798   7
 -12  -4  -1 5.11274 19.8242   3
 -12  -4  -1 -17.272 18.4657   2
  12   4   1 2.21384 15.0714   3
  12   4   1 -18.039 13.8918   4
 -13  -4  -1 9.15436 15.8762   7
 -13  -4  -1 5.50323 21.3829   3
 -13  -4  -1 -31.259 22.6022   2
  13   4   1 17.2488 16.8986   3
  13   4   1 52.5576 21.5047   4
 -14  -4  -1 1.90157 23.3557   3
 -14  -4  -1 30.5078 25.9366   2
 -14  -4  -1 -5.7758 16.9374   7
  14   4   1 -10.009 15.0756   7
  14   4   1 -42.839 19.4348   3
  14   4   1 -22.231 19.6400   4
  14  -5  -1 12.6384 25.9502   3
  14  -5  -1 1.68948 14.7316   7
  14  -5  -1 8.88562 19.4034   4
 -14   5   1 15.0047 25.8921   7
 -14   5   1 32.6016 26.8018   8
 -14   5   1 9.33240 18.7639   2
  13  -5  -1 1.77569 17.6269   3
  13  -5  -1 15.0972 14.6944   7
  13  -5  -1 -1.3002 17.1826   4
 -13   5   1 -37.294 14.4788   2
 -13   5   1 -20.774 20.6418   8
 -13   5   1 -8.9886 15.3474   7
  12  -5  -1 -17.080 15.2416   4
  12  -5  -1 8.53840 12.7768   7
  12  -5  -1 45.9651 19.2407   3
 -12   5   1 36.3361 15.5982   2
 -12   5   1 -8.9453 18.9365   8
 -12   5   1 -11.855 13.0496   7
  11  -5  -1 12.6612 12.2364   7
  11  -5  -1 18.9128 12.8775   3
  11  -5  -1 6.31185 12.0821   4
 -11   5   1 -7.1337 12.0655   7
 -11   5   1 16.4922 14.3076   2
 -11   5   1 -4.3634 17.2491   8
  10  -5  -1 15.8948 14.8680   3
  10  -5  -1 2.89841 11.2783   4
 -10   5   1 6.58932 10.9233   2
 -10   5   1 1.92295 19.0251   9
 -10   5   1 15.1949 14.4171   8
 -10   5   1 12.6212 12.5912   7
   9  -5  -1 45.2526 16.8528   3
   9  -5  -1 10.7958 11.8556   4
   9  -5  -1 20.3128 8.37243   6
  -9   5   1 6.18496 14.9356   8
  -9   5   1 15.3924 10.6901   7
  -9   5   1 15.5594 12.6402   2
  -9   5   1 41.2619 16.3935   9
   8  -5  -1 59.3517 16.5026   3
   8  -5  -1 18.9737 11.7611   4
   8  -5  -1 22.4442 8.18756   6
  -8   5   1 66.1283 17.6434   8
  -8   5   1 13.5483 12.2375   2
  -8   5   1 71.0990 17.7482   9
  -8   5   1 38.8633 12.2475   7
  -8   5   1 20.5983 14.4968   5
   7  -5  -1 10.4955 6.70796   6
   7  -5  -1 3.45581 9.00195   4
   7  -5  -1 19.4374 9.71427   3
  -7   5   1 18.1506 10.9155   9
  -7   5   1 1.31680 6.34105   7
  -7   5   1 -4.6697 7.52125   5
  -7   5   1 28.4672 12.0794   8
  -7   5   1 -0.3147 7.67736   2
   6  -5  -1 8.46831 3.38563   1
   6  -5  -1 1.01352 7.16145   4
   6  -5  -1 7.98498 5.29239   6
   6  -5  -1 19.6046 8.84282   3
  -6   5   1 10.1720 9.73946   8
  -6   5   1 15.2505 7.07712   7
  -6   5   1 3.23555 8.11704   2
  -6   5   1 10.4716 8.41683   9
  -6   5   1 4.50028 3.82701   1
  -6   5   1 28.9398 9.56919   5
   5  -5  -1 10.1526 6.27040   4
   5  -5  -1 9.39960 3.36362   1
   5  -5  -1 1.83863 4.32958   6
   5  -5  -1 1.68019 7.55479   3
  -5   5   1 1.15983 3.40420   1
  -5   5   1 11.2930 7.24646   9
  -5   5   1 8.07442 6.37681   2
  -5   5   1 8.87624 7.44249   5
  -5   5   1 8.42390 8.57732   8
  -5   5   1 7.95411 4.68232   7
   4  -5  -1 9.66524 5.40714   6
   4  -5  -1 9.50834 6.34973   4
   4  -5  -1 12.8202 7.05492   3
   4  -5  -1 12.0745 3.75256   1
  -4   5   1 7.92764 7.80557   8
  -4   5   1 21.8625 8.01461   5
  -4   5   1 6.29081 6.03431   9
  -4   5   1 17.0012 5.03245   7
  -4   5   1 15.6890 7.06296   2
   3  -5  -1 5.98432 6.04371   4
   3  -5  -1 -2.4371 4.95271   3
   3  -5  -1 7.05596 4.80285   9
   3  -5  -1 11.8721 4.23444   1
   3  -5  -1 11.6085 4.84532   6
  -3   5   1 7.81990 5.32090   2
  -3   5   1 10.1509 4.09324   7
  -3   5   1 9.63362 5.50535   9
  -3   5   1 12.9816 6.87161   5
  -3   5   1 24.7654 8.82693   8
   2  -5  -1 1377.59 141.680   7
   2  -5  -1 1401.70 145.626   4
   2  -5  -1 1374.25 145.019   6
   2  -5  -1 1323.85 143.107   9
   2  -5  -1 1318.60 144.031   3
   2  -5  -1 1436.50 144.494   1
  -2   5   1 1331.64 144.411   8
  -2   5   1 1405.11 145.275   5
  -2   5   1 1333.00 143.379   9
  -2   5   1 1332.18 141.822   7
  -2   5   1 1304.02 144.203   2
   1  -5  -1 68.9283 12.9076   6
   1  -5  -1 61.4207 12.9373   4
   1  -5  -1 68.1342 10.7406   9
   1  -5  -1 78.0099 8.35219   7
   1  -5  -1 82.6152 12.7975   3
   1  -5  -1 74.2916 12.6878   1
  -1   5   1 95.7115 14.0911   8
  -1   5   1 77.6128 11.4045   9
  -1   5   1 54.3872 13.0856   5
  -1   5   1 82.6443 12.3385   2
   0  -5  -1 14.5479 5.53771   4
   0  -5  -1 10.4313 4.74032   3
   0  -5  -1 25.6436 4.66616   9
   0  -5  -1 17.1232 5.98222   1
   0  -5  -1 12.8481 4.63182   6
   0   5   1 37.6189 5.73570   9
   0   5   1 19.6652 4.54829   2
   0   5   1 14.1883 5.94336   8
   0   5   1 37.9834 8.73102   5
  -1  -5  -1 65.2897 10.1164   9
  -1  -5  -1 64.9006 13.1467   4
  -1  -5  -1 88.0964 13.4920   3
  -1  -5  -1 71.1914 12.5365   6
  -1  -5  -1 78.0943 9.13649   7
  -1  -5  -1 54.4806 11.9158   1
  -1  -5  -1 71.4733 13.7677   5
   1   5   1 91.6880 11.0085   9
   1   5   1 88.7459 11.6161   2
   1   5   1 89.3603 14.4799   5
   1   5   1 72.5343 12.4514   8
  -2  -5  -1 1358.89 143.871   1
  -2  -5  -1 1324.05 140.610   7
  -2  -5  -1 1282.21 143.496   6
  -2  -5  -1 1392.80 142.916   3
  -2  -5  -1 1323.81 141.567   2
  -2  -5  -1 1367.01 143.722   4
  -2  -5  -1 1318.35 143.389   5
  -2  -5  -1 1356.56 140.607   9
   2   5   1 1333.49 141.502   8
   2   5   1 1336.25 140.913   9
   2   5   1 1344.31 141.316   2
   2   5   1 1317.77 143.014   5
   2   5   1 1339.33 140.525   9
  -3  -5  -1 16.5454 4.87852   7
  -3  -5  -1 7.63249 4.53149   2
  -3  -5  -1 20.7966 6.73950   6
  -3  -5  -1 12.8580 5.31345   1
  -3  -5  -1 8.09365 5.82364   3
  -3  -5  -1 23.1245 7.74461   4
  -3  -5  -1 10.9268 4.12298   9
  -3  -5  -1 4.13959 5.40920   5
  -3  -5  -1 8.01945 4.38696   8
   3   5   1 10.8959 4.39878   9
   3   5   1 10.0879 5.36278   9
   3   5   1 20.7982 6.45878   5
   3   5   1 1.39336 3.61802   8
   3   5   1 9.93885 5.45864   1
   3   5   1 11.8887 4.54099   2
  -4  -5  -1 13.4273 6.03000   6
  -4  -5  -1 13.8314 6.40860   2
  -4  -5  -1 16.3532 6.31634   8
  -4  -5  -1 22.4685 6.28698   9
  -4  -5  -1 7.54826 7.01985   4
  -4  -5  -1 22.3480 8.98415   3
  -4  -5  -1 15.4893 7.30180   1
  -4  -5  -1 7.82143 5.04231   7
  -4  -5  -1 9.10874 6.45948   5
   4   5   1 29.2891 8.80977   1
   4   5   1 19.0628 7.24939   5
   4   5   1 7.95856 5.56736   8
   4   5   1 24.1447 6.94162   9
   4   5   1 9.18647 4.54710   9
  -5  -5  -1 7.01560 5.75997   1
  -5  -5  -1 16.6044 6.64017   5
  -5  -5  -1 13.6067 7.10242   6
  -5  -5  -1 1.71488 6.75630   8
  -5  -5  -1 -3.2176 6.77180   4
  -5  -5  -1 -0.1329 4.67430   7
  -5  -5  -1 10.8330 6.93301   2
  -5  -5  -1 9.57324 6.19746   9
  -5  -5  -1 2.57732 8.57435   3
   5   5   1 8.42230 5.69657   9
   5   5   1 4.53571 5.44822   6
   5   5   1 20.4356 7.21702   1
   5   5   1 7.05373 6.02594   5
   5   5   1 10.7236 6.89316   8
  -6  -5  -1 19.5085 8.11904   6
  -6  -5  -1 0.93448 4.70808   1
  -6  -5  -1 -1.9845 8.23867   3
  -6  -5  -1 9.69243 8.14507   4
  -6  -5  -1 0.47744 5.54761   5
  -6  -5  -1 2.02025 5.92050   7
  -6  -5  -1 12.3421 7.07730   9
  -6  -5  -1 8.23939 7.13826   8
  -6  -5  -1 11.6810 8.19225   2
   6   5   1 3.61415 6.50430   1
   6   5   1 10.3376 6.77877   5
   6   5   1 -2.7952 7.23923   4
   6   5   1 6.36544 5.09789   6
   6   5   1 12.7902 7.80550   9
  -7  -5  -1 12.4416 7.66888   5
  -7  -5  -1 -1.2957 7.43649   7
  -7  -5  -1 -2.1460 8.37965   9
  -7  -5  -1 -6.5133 8.37994   4
  -7  -5  -1 -3.2129 7.36418   6
  -7  -5  -1 18.3984 12.2223   3
  -7  -5  -1 2.49814 7.52767   8
  -7  -5  -1 4.08106 8.34733   2
  -7  -5  -1 19.4018 8.60294   1
   7   5   1 11.6565 7.91600   4
   7   5   1 11.2523 9.13676   9
   7   5   1 6.90603 6.96508   5
   7   5   1 15.6224 8.34549   1
   7   5   1 7.79491 7.47879   6
  -8  -5  -1 10.6062 8.97651   7
  -8  -5  -1 46.3709 16.6818   4
  -8  -5  -1 33.6838 16.2523   3
  -8  -5  -1 29.4536 14.2471   2
  -8  -5  -1 21.2871 11.9837   9
  -8  -5  -1 32.9839 11.4844   8
  -8  -5  -1 35.4132 12.6649   6
  -8  -5  -1 14.3001 7.74308   1
  -8  -5  -1 26.2226 9.09558   5
   8   5   1 28.8559 12.4576   6
   8   5   1 4.61828 13.1833   4
   8   5   1 23.7366 11.1875   1
   8   5   1 46.1435 14.2091   3
   8   5   1 47.3124 11.7544   5
   8   5   1 17.5154 10.6645   9
  -9  -5  -1 -0.5964 11.5826   9
  -9  -5  -1 10.3664 13.7476   2
  -9  -5  -1 32.2955 18.5050   3
  -9  -5  -1 12.1865 10.4464   7
  -9  -5  -1 9.36481 14.5125   4
  -9  -5  -1 9.09694 12.5781   8
   9   5   1 11.7364 12.3393   9
   9   5   1 4.20951 12.0902   3
   9   5   1 2.52477 12.2767   4
   9   5   1 19.1326 10.7992   1
   9   5   1 18.0519 10.0096   6
 -10  -5  -1 -12.867 15.1385   8
 -10  -5  -1 -7.9631 14.4538   2
 -10  -5  -1 -2.6639 14.0280   3
 -10  -5  -1 10.7067 15.6448   9
 -10  -5  -1 7.44792 11.3699   7
 -10  -5  -1 7.94284 15.4886   4
  10   5   1 7.79882 16.3601   9
  10   5   1 4.86078 8.45082   6
  10   5   1 -15.328 10.2464   3
  10   5   1 1.34890 11.7519   4
 -11  -5  -1 17.0426 17.3491   2
 -11  -5  -1 2.78856 12.7670   7
 -11  -5  -1 -18.804 15.3040   3
 -11  -5  -1 -6.9032 21.5963   9
  11   5   1 36.2963 29.2357   9
  11   5   1 11.1482 10.6681   6
  11   5   1 -9.4213 14.1732   3
  11   5   1 -11.620 16.5136   4
 -12  -5  -1 -0.8982 14.6344   7
 -12  -5  -1 -4.4623 17.6858   2
 -12  -5  -1 -37.609 16.3539   3
  12   5   1 -26.314 15.6968   4
  12   5   1 22.7813 16.5322   3
 -13  -5  -1 3.65022 21.1062   2
 -13  -5  -1 46.6035 28.6402   3
 -13  -5  -1 -24.257 14.9433   7
  13   5   1 -7.3241 16.3739   3
  13   5   1 -5.6681 10.1987   7
  13   5   1 -15.819 18.2894   4
 -14  -5  -1 33.8444 28.9684   3
 -14  -5  -1 -4.2748 19.3774   7
 -14  -5  -1 46.7359 27.2925   2
  14   5   1 -8.4637 16.6146   7
  14   5   1 -3.6022 21.7249   4
  14   5   1 -37.030 18.3684   3
  14  -6  -1 25.0655 19.2965   7
 -14   6   1 -29.131 20.1862   7
  13  -6  -1 5.04712 23.6299   3
  13  -6  -1 17.1473 14.7648   7
  13  -6  -1 46.2451 17.5295   4
 -13   6   1 -6.9985 14.4556   2
 -13   6   1 6.63660 19.9705   7
 -13   6   1 -4.6918 23.4983   8
  12  -6  -1 7.63300 19.0470   3
  12  -6  -1 0.46215 10.5579   4
  12  -6  -1 3.26767 13.6816   7
 -12   6   1 -7.2897 18.0765   8
 -12   6   1 -11.592 15.6658   2
 -12   6   1 -12.001 14.1254   7
  11  -6  -1 3.50869 11.1263   7
  11  -6  -1 27.2436 17.9552   3
  11  -6  -1 -16.337 12.3480   4
 -11   6   1 2.55325 11.8037   7
 -11   6   1 -6.2390 13.3042   2
 -11   6   1 47.1476 19.3760   8
  10  -6  -1 12.4965 13.4195   4
  10  -6  -1 21.9711 15.4649   3
  10  -6  -1 6.88713 10.0952   7
 -10   6   1 7.74933 11.9366   2
 -10   6   1 -4.3704 10.7622   7
 -10   6   1 30.7567 16.8111   8
   9  -6  -1 94.1465 21.2397   6
   9  -6  -1 190.614 33.4107   3
   9  -6  -1 118.692 25.8290   4
  -9   6   1 114.474 28.5846   9
  -9   6   1 198.816 34.3516   2
  -9   6   1 176.343 27.9273   7
  -9   6   1 173.392 30.5123   8
   8  -6  -1 11.5695 9.48790   4
   8  -6  -1 0.59566 12.1684   3
   8  -6  -1 -4.2249 5.55377   6
  -8   6   1 -9.8043 12.5922   9
  -8   6   1 -0.4205 9.77903   2
  -8   6   1 -3.9867 8.54913   7
  -8   6   1 -5.8737 12.1721   8
   7  -6  -1 5.97876 6.10256   4
   7  -6  -1 -0.7411 11.4794   3
   7  -6  -1 9.13177 6.55772   6
  -7   6   1 0.70039 6.62342   7
  -7   6   1 0.95971 9.31344   5
  -7   6   1 4.10687 9.50231   2
  -7   6   1 4.09372 12.4639   8
  -7   6   1 -0.7398 10.7284   9
   6  -6  -1 2.09551 5.37012   6
   6  -6  -1 -8.5512 8.29337   3
   6  -6  -1 7.43408 7.47432   4
   6  -6  -1 3.96190 3.66748   1
  -6   6   1 13.3316 10.6398   8
  -6   6   1 1.64934 4.00516   1
  -6   6   1 4.48927 8.44493   5
  -6   6   1 -0.7524 8.38579   9
  -6   6   1 4.37108 7.39892   2
  -6   6   1 -1.5813 5.65433   7
   5  -6  -1 37.6027 9.11049   1
   5  -6  -1 73.3947 16.1514   3
   5  -6  -1 53.8720 13.1231   4
   5  -6  -1 33.4255 10.2096   6
  -5   6   1 60.6042 16.2882   8
  -5   6   1 58.7212 11.1724   7
  -5   6   1 60.1196 15.1703   2
  -5   6   1 71.8387 14.4611   9
  -5   6   1 70.8371 11.0922   1
  -5   6   1 80.4794 16.1201   5
   4  -6  -1 155.995 23.7794   3
   4  -6  -1 116.347 18.2385   1
   4  -6  -1 110.486 19.9152   6
   4  -6  -1 159.916 24.4147   4
  -4   6   1 123.026 20.8404   9
  -4   6   1 133.387 18.5241   7
  -4   6   1 160.780 24.7955   8
  -4   6   1 157.847 23.7706   2
  -4   6   1 140.150 23.0471   5
   3  -6  -1 6.01060 5.33435   9
   3  -6  -1 2.48711 5.07886   3
   3  -6  -1 11.6946 4.78161   1
   3  -6  -1 6.96786 4.28033   6
   3  -6  -1 -2.4328 2.80290   7
   3  -6  -1 -1.5321 5.10643   4
  -3   6   1 8.58197 7.05751   8
  -3   6   1 0.88346 5.39343   9
  -3   6   1 10.5965 5.25335   2
  -3   6   1 3.32762 5.93387   5
  -3   6   1 5.84001 3.43850   7
   2  -6  -1 824.346 86.2805   7
   2  -6  -1 857.858 89.5422   3
   2  -6  -1 825.329 91.0635   4
   2  -6  -1 789.372 90.4683   6
   2  -6  -1 885.436 90.3895   1
  -2   6   1 772.845 86.3480   7
  -2   6   1 817.273 89.8743   8
  -2   6   1 852.288 89.7942   2
  -2   6   1 811.834 88.5498   9
  -2   6   1 807.897 90.6501   5
   1  -6  -1 14.7004 5.62876   6
   1  -6  -1 24.2458 7.10199   4
   1  -6  -1 21.3366 6.91219   1
   1  -6  -1 18.0327 5.56226   3
   1  -6  -1 17.9624 5.12837   9
  -1   6   1 25.7397 6.20060   9
  -1   6   1 13.2095 5.01186   2
  -1   6   1 27.1621 7.80072   8
  -1   6   1 19.2979 8.12121   5
   0  -6  -1 2.60543 4.25096   4
   0  -6  -1 -2.9889 3.43136   1
   0  -6  -1 1.21011 3.59814   3
   0  -6  -1 2.14102 3.70875   6
   0  -6  -1 4.51168 3.27197   9
   0   6   1 3.42872 4.27616   8
   0   6   1 0.83874 3.03557   9
   0   6   1 -0.9959 2.94825   2
   0   6   1 7.72287 5.44163   5
  -1  -6  -1 26.8931 8.60823   5
  -1  -6  -1 15.9667 6.04705   3
  -1  -6  -1 10.3906 5.77390   6
  -1  -6  -1 17.0227 6.48910   1
  -1  -6  -1 12.7702 4.10433   9
  -1  -6  -1 18.0051 7.29113   4
  -1  -6  -1 16.6926 3.05963   7
   1   6   1 13.3650 4.40459   9
   1   6   1 16.4127 2.69025   7
   1   6   1 25.2657 6.40205   8
   1   6   1 11.1076 5.80962   5
   1   6   1 9.95557 4.34140   2
  -2  -6  -1 808.241 89.1664   4
  -2  -6  -1 833.030 85.8112   9
  -2  -6  -1 838.424 88.1118   3
  -2  -6  -1 804.867 85.4167   7
  -2  -6  -1 680.293 88.4026   6
  -2  -6  -1 808.278 89.0632   5
  -2  -6  -1 794.998 89.5192   1
   2   6   1 836.657 87.1708   8
   2   6   1 806.085 86.4683   2
   2   6   1 799.573 88.6825   5
   2   6   1 800.629 86.0511   9
   2   6   1 810.219 85.6833   9
  -3  -6  -1 -1.5223 4.23115   1
  -3  -6  -1 3.78113 4.12850   8
  -3  -6  -1 5.19591 4.44881   6
  -3  -6  -1 3.01244 3.35876   7
  -3  -6  -1 2.18312 5.31525   5
  -3  -6  -1 4.45936 5.44030   3
  -3  -6  -1 3.82678 5.59722   4
  -3  -6  -1 7.81842 4.68977   2
   3   6   1 5.14247 3.67032   2
   3   6   1 3.92850 6.48844   1
   3   6   1 2.16118 4.31807   9
   3   6   1 3.91151 4.86892   5
   3   6   1 -0.8019 3.90792   8
   3   6   1 2.18453 3.37860   9
  -4  -6  -1 127.759 23.4579   1
  -4  -6  -1 161.265 22.3438   8
  -4  -6  -1 130.720 22.6866   6
  -4  -6  -1 167.015 25.4519   3
  -4  -6  -1 168.440 25.1517   4
  -4  -6  -1 122.622 19.8631   7
  -4  -6  -1 108.125 21.9020   5
  -4  -6  -1 169.884 21.4576   9
  -4  -6  -1 133.031 21.8109   2
   4   6   1 147.214 23.5764   1
   4   6   1 131.369 20.7600   8
   4   6   1 151.905 23.5360   5
   4   6   1 153.874 21.3597   2
   4   6   1 163.236 20.5492   9
   4   6   1 143.901 20.4558   9
  -5  -6  -1 57.6661 14.8356   6
  -5  -6  -1 84.4114 16.5608   2
  -5  -6  -1 61.0724 14.2330   1
  -5  -6  -1 60.5495 14.5027   5
  -5  -6  -1 82.5628 14.8081   9
  -5  -6  -1 78.7890 17.6697   4
  -5  -6  -1 72.9328 13.6908   8
  -5  -6  -1 63.2841 13.0345   7
  -5  -6  -1 69.3567 16.7593   3
   5   6   1 53.6716 12.4252   9
   5   6   1 56.7439 13.3025   8
   5   6   1 82.8482 14.4647   2
   5   6   1 76.9055 15.6456   5
   5   6   1 71.6220 15.0105   1
  -6  -6  -1 6.07596 7.02334   6
  -6  -6  -1 10.7546 7.92592   8
  -6  -6  -1 3.38606 10.0354   3
  -6  -6  -1 5.09448 6.06780   7
  -6  -6  -1 -7.0665 8.19222   4
  -6  -6  -1 -9.1863 5.95660   5
  -6  -6  -1 -1.6552 6.05382   1
  -6  -6  -1 0.35356 7.54264   2
  -6  -6  -1 7.30033 8.16576   9
   6   6   1 9.74913 6.06955   6
   6   6   1 -5.0393 6.89500   9
   6   6   1 15.7684 7.75277   1
   6   6   1 -8.0421 6.68277   8
   6   6   1 -4.4568 5.59106   5
  -7  -6  -1 -0.6629 7.72757   9
  -7  -6  -1 11.7237 9.84055   2
  -7  -6  -1 -5.0502 5.98983   5
  -7  -6  -1 -5.5644 8.78706   8
  -7  -6  -1 -3.6068 6.28342   1
  -7  -6  -1 5.57743 7.20021   7
  -7  -6  -1 13.5473 11.3103   3
  -7  -6  -1 -3.5161 10.4188   4
  -7  -6  -1 -10.592 7.08746   6
   7   6   1 -9.6444 6.16053   1
   7   6   1 -3.0714 7.16173   5
   7   6   1 -10.260 6.97369   8
   7   6   1 13.5796 9.69351   4
   7   6   1 -10.784 5.94894   6
   7   6   1 2.36033 7.32439   9
  -8  -6  -1 11.6232 12.3003   2
  -8  -6  -1 3.54168 7.50702   1
  -8  -6  -1 -1.4101 9.08370   8
  -8  -6  -1 -3.4348 8.26785   5
  -8  -6  -1 -0.4420 9.29347   6
  -8  -6  -1 8.51522 9.35961   7
  -8  -6  -1 32.3864 16.4922   3
  -8  -6  -1 -12.917 11.0770   4
  -8  -6  -1 -5.5161 11.0007   9
   8   6   1 13.1443 10.4720   3
   8   6   1 -11.372 7.36741   5
   8   6   1 3.55260 9.16276   1
   8   6   1 6.64621 9.48730   9
   8   6   1 -18.184 6.77063   6
   8   6   1 0.31539 10.8242   4
  -9  -6  -1 198.157 30.5807   7
  -9  -6  -1 134.598 32.5129   3
  -9  -6  -1 171.897 31.2909   4
  -9  -6  -1 145.377 29.6720   6
  -9  -6  -1 211.322 30.1116   8
  -9  -6  -1 170.447 28.2588   9
  -9  -6  -1 123.290 25.0645   1
  -9  -6  -1 192.640 32.5639   2
   9   6   1 204.369 33.3078   4
   9   6   1 104.302 26.6743   3
   9   6   1 152.865 26.0584   9
   9   6   1 139.030 25.8114   1
   9   6   1 123.126 28.4538   6
 -10  -6  -1 5.25079 13.9305   7
 -10  -6  -1 12.3588 17.7497   3
 -10  -6  -1 1.66795 13.2712   9
 -10  -6  -1 10.4383 15.6067   4
 -10  -6  -1 13.2243 13.1273   2
  10   6   1 -24.602 9.39451   6
  10   6   1 -6.4450 12.0475   4
  10   6   1 11.6278 12.2048   3
  10   6   1 -0.3380 13.9768   9
 -11  -6  -1 6.98773 15.6321   2
 -11  -6  -1 -1.2219 14.3322   7
 -11  -6  -1 22.1881 20.4917   3
  11   6   1 0.07117 16.9489   3
  11   6   1 0.21143 8.72108   6
  11   6   1 -32.141 11.9354   4
 -12  -6  -1 -9.5968 14.9484   7
 -12  -6  -1 23.1211 22.8875   3
 -12  -6  -1 26.9042 17.5284   2
  12   6   1 -18.656 11.6057   7
  12   6   1 -3.4038 16.2327   4
  12   6   1 40.7759 18.4401   3
 -13  -6  -1 -4.4466 19.0687   7
 -13  -6  -1 22.7054 28.0870   3
 -13  -6  -1 6.06044 18.9836   2
  13   6   1 14.0754 16.2351   7
  13   6   1 5.32955 18.5243   3
  13   6   1 -15.100 16.5571   4
 -14  -6  -1 -11.640 19.7136   7
  14   6   1 -2.0620 18.6390   7
  14   6   1 19.9106 26.9523   4
  14   6   1 35.4734 27.2596   3
  14  -7  -1 13.7717 17.2779   7
  13  -7  -1 -11.768 12.0984   7
  13  -7  -1 -9.7972 16.6178   4
  13  -7  -1 -13.495 22.5454   3
 -13   7   1 -5.7299 25.7388   8
 -13   7   1 23.8862 17.2398   2
 -13   7   1 -6.6971 17.9309   7
  12  -7  -1 -37.359 18.3330   3
  12  -7  -1 5.63721 11.7843   7
  12  -7  -1 17.0439 14.6956   4
 -12   7   1 15.4735 22.8904   8
 -12   7   1 10.6639 16.6467   2
 -12   7   1 1.16087 15.2377   7
  11  -7  -1 5.12960 13.2107   4
  11  -7  -1 -12.810 17.5227   3
  11  -7  -1 10.0916 11.8480   7
 -11   7   1 5.45739 18.7083   8
 -11   7   1 -13.517 15.4575   2
 -11   7   1 -4.0198 15.1668   7
  10  -7  -1 -10.076 16.2636   3
  10  -7  -1 4.49359 9.21006   7
  10  -7  -1 14.0730 7.90020   4
 -10   7   1 -23.781 14.7718   8
 -10   7   1 -6.3350 14.2878   2
 -10   7   1 1.03326 10.9312   7
   9  -7  -1 5.75626 10.3392   4
   9  -7  -1 17.7392 9.81601   6
   9  -7  -1 -0.4046 8.69941   7
   9  -7  -1 -2.2404 13.9058   3
  -9   7   1 69.4212 22.0840   9
  -9   7   1 10.1024 13.0349   2
  -9   7   1 15.0738 12.1011   7
  -9   7   1 -4.1180 9.67520   8
   8  -7  -1 12.8601 10.4162   6
   8  -7  -1 25.2776 15.2149   3
   8  -7  -1 30.4794 11.8391   4
   8  -7  -1 10.3896 9.60403   7
  -8   7   1 2.99327 9.10650   7
  -8   7   1 26.5631 14.8060   8
  -8   7   1 21.1916 11.9533   2
  -8   7   1 26.2053 14.5813   9
   7  -7  -1 79.4692 20.2433   4
   7  -7  -1 67.7216 16.7236   6
   7  -7  -1 117.372 23.3822   3
  -7   7   1 90.5323 17.7703   7
  -7   7   1 146.559 25.5727   8
  -7   7   1 170.572 26.9690   9
  -7   7   1 105.139 22.3889   2
  -7   7   1 114.472 21.6256   5
   6  -7  -1 17.4889 9.95011   4
   6  -7  -1 14.0318 10.4610   3
   6  -7  -1 16.6945 6.10353   1
   6  -7  -1 3.59589 6.31410   6
  -6   7   1 7.47021 8.63187   1
  -6   7   1 33.7409 12.3551   2
  -6   7   1 9.39823 6.38413   7
  -6   7   1 4.63795 8.75652   5
  -6   7   1 14.0998 12.3325   9
  -6   7   1 29.8970 11.9010   8
   5  -7  -1 19.1452 11.4986   4
   5  -7  -1 30.4577 12.7984   3
   5  -7  -1 27.1566 8.86750   6
   5  -7  -1 13.3913 5.12546   1
  -5   7   1 38.0850 12.5937   9
  -5   7   1 15.1923 7.25459   1
  -5   7   1 32.7812 10.9053   5
  -5   7   1 21.2334 9.71602   2
  -5   7   1 21.4412 7.66959   7
  -5   7   1 65.8595 14.9418   8
   4  -7  -1 231.385 38.3466   6
   4  -7  -1 256.795 35.4775   1
   4  -7  -1 353.406 40.1460   4
   4  -7  -1 299.523 34.3547   7
   4  -7  -1 331.897 37.9256   3
  -4   7   1 317.404 37.4250   9
  -4   7   1 355.609 43.4027   8
  -4   7   1 289.550 38.0106   2
  -4   7   1 324.593 38.7177   5
  -4   7   1 298.522 34.6611   7
   3  -7  -1 -3.5175 5.90104   4
   3  -7  -1 -2.8748 4.18092   6
   3  -7  -1 -0.6589 2.91308   7
   3  -7  -1 -1.6029 5.44477   3
   3  -7  -1 0.52356 4.66788   1
  -3   7   1 11.5187 7.75809   5
  -3   7   1 13.9224 8.49940   8
  -3   7   1 1.86888 3.30360   7
  -3   7   1 7.57113 6.77633   9
  -3   7   1 -4.8963 4.48113   2
   2  -7  -1 7.71286 5.16135   1
   2  -7  -1 11.0908 6.53386   3
   2  -7  -1 3.44962 4.90266   9
   2  -7  -1 6.58453 6.26846   4
   2  -7  -1 10.0407 5.44261   6
   2  -7  -1 6.19867 2.25847   7
  -2   7   1 9.90356 7.46948   8
  -2   7   1 0.74897 4.43388   2
  -2   7   1 17.3769 6.08557   9
  -2   7   1 15.1904 7.94929   5
   1  -7  -1 395.272 47.2797   6
   1  -7  -1 450.438 47.8384   1
   1  -7  -1 428.084 45.3669   3
   1  -7  -1 325.352 43.5096   9
   1  -7  -1 411.048 47.3317   4
  -1   7   1 359.144 45.4867   8
  -1   7   1 422.935 45.4074   2
  -1   7   1 420.533 44.3923   9
  -1   7   1 375.309 46.8750   5
   0  -7  -1 80.4109 16.2962   4
   0  -7  -1 85.9955 15.9593   1
   0  -7  -1 89.3947 14.3622   3
   0  -7  -1 64.2557 11.0935   9
   0  -7  -1 70.7447 14.7324   6
   0   7   1 85.5873 12.3741   9
   0   7   1 96.5420 16.0250   8
   0   7   1 76.7944 13.1306   2
   0   7   1 82.5409 16.0958   5
  -1  -7  -1 457.978 49.9841   5
  -1  -7  -1 388.132 45.5637   9
  -1  -7  -1 387.173 49.5089   1
  -1  -7  -1 420.874 49.6470   4
  -1  -7  -1 434.152 47.7651   3
  -1  -7  -1 397.651 49.1010   6
   1   7   1 446.048 45.9531   9
   1   7   1 400.512 46.3957   2
   1   7   1 476.436 50.0533   5
   1   7   1 399.666 43.6504   7
   1   7   1 441.992 47.8011   8
  -2  -7  -1 7.93249 6.56744   4
  -2  -7  -1 -1.1203 3.31474   1
  -2  -7  -1 0.57555 5.44711   3
  -2  -7  -1 1.03485 2.67115   7
  -2  -7  -1 7.20855 7.44648   5
  -2  -7  -1 5.92330 5.32275   6
  -2  -7  -1 3.88715 3.97441   9
   2   7   1 -0.4366 4.74960   8
   2   7   1 1.47428 3.37964   9
   2   7   1 10.6379 6.57681   5
   2   7   1 4.41193 3.40678   2
   2   7   1 5.92012 4.08556   9
   2   7   1 8.80696 2.82402   7
  -3  -7  -1 0.31239 6.10047   3
  -3  -7  -1 -1.0429 3.22563   7
  -3  -7  -1 1.27554 4.19319   1
  -3  -7  -1 3.14752 4.14821   9
  -3  -7  -1 -3.1560 6.14936   5
  -3  -7  -1 -0.2787 4.38935   6
  -3  -7  -1 8.55018 6.32523   4
   3   7   1 0.40250 4.73860   9
   3   7   1 -2.4134 3.33827   2
   3   7   1 -1.4709 4.85964   1
   3   7   1 2.33320 5.17051   5
   3   7   1 0.69826 5.32643   8
   3   7   1 2.68002 4.18119   9
  -4  -7  -1 286.716 41.8411   1
  -4  -7  -1 299.109 36.6068   8
  -4  -7  -1 329.261 39.4415   5
  -4  -7  -1 297.548 41.5837   6
  -4  -7  -1 338.762 44.3228   4
  -4  -7  -1 300.170 35.7356   7
  -4  -7  -1 366.060 38.2670   2
  -4  -7  -1 300.880 38.8251   3
   4   7   1 306.995 38.1655   5
   4   7   1 197.035 38.2184   1
   4   7   1 343.051 37.1834   8
   4   7   1 279.431 35.9355   2
   4   7   1 306.408 36.6540   9
   4   7   1 323.257 35.4803   9
  -5  -7  -1 10.3079 8.13189   8
  -5  -7  -1 26.9164 10.3304   2
  -5  -7  -1 13.9452 10.6437   5
  -5  -7  -1 34.8998 9.23258   9
  -5  -7  -1 33.2403 10.2000   6
  -5  -7  -1 42.1399 13.3153   4
  -5  -7  -1 14.3514 9.41226   1
  -5  -7  -1 27.1491 11.6738   3
  -5  -7  -1 30.0028 8.61220   7
   5   7   1 12.2542 9.03114   1
   5   7   1 48.8918 10.0502   9
   5   7   1 36.9223 9.94727   8
   5   7   1 30.3835 8.46743   2
   5   7   1 42.5312 11.4111   5
  -6  -7  -1 15.8087 8.03043   7
  -6  -7  -1 -0.0653 10.4442   3
  -6  -7  -1 -1.3157 8.53963   6
  -6  -7  -1 21.4379 8.66641   2
  -6  -7  -1 18.8428 9.46122   1
  -6  -7  -1 10.7753 7.86527   9
  -6  -7  -1 -1.6731 8.35563   5
  -6  -7  -1 -2.7788 11.2250   4
  -6  -7  -1 19.6988 8.58044   8
   6   7   1 28.1040 8.56720   9
   6   7   1 1.54923 9.04445   8
   6   7   1 30.8522 9.94879   5
   6   7   1 38.4405 8.84851   2
   6   7   1 5.34324 9.47373   6
   6   7   1 9.04397 8.97954   1
  -7  -7  -1 152.021 28.7316   3
  -7  -7  -1 148.157 26.3022   4
  -7  -7  -1 83.3653 19.2966   7
  -7  -7  -1 95.7938 22.9500   2
  -7  -7  -1 141.575 22.8011   8
  -7  -7  -1 106.150 23.2298   6
  -7  -7  -1 92.9551 21.0986   1
  -7  -7  -1 85.5913 20.9004   5
  -7  -7  -1 121.242 21.3957   9
   7   7   1 102.637 21.0885   1
   7   7   1 149.935 26.3797   4
   7   7   1 94.9930 19.8658   5
   7   7   1 127.788 21.5084   8
   7   7   1 114.750 20.1964   9
   7   7   1 117.201 22.9183   6
  -8  -7  -1 1.61362 9.34251   5
  -8  -7  -1 52.8122 18.0946   3
  -8  -7  -1 0.73942 13.6929   4
  -8  -7  -1 2.63086 13.8721   2
  -8  -7  -1 28.9560 10.6145   1
  -8  -7  -1 31.8644 12.6694   7
  -8  -7  -1 31.2751 13.6671   9
  -8  -7  -1 18.7784 11.8143   8
  -8  -7  -1 7.39091 10.8836   6
   8   7   1 34.9183 12.5222   3
   8   7   1 41.2936 13.7306   4
   8   7   1 36.9541 10.8764   5
   8   7   1 8.85291 11.6148   9
   8   7   1 47.2283 14.9153   8
   8   7   1 -3.7175 8.03547   1
   8   7   1 -9.3125 8.90145   6
  -9  -7  -1 53.8273 15.0678   1
  -9  -7  -1 -8.1856 18.8423   3
  -9  -7  -1 -2.5900 13.6671   4
  -9  -7  -1 -4.0038 10.6815   7
  -9  -7  -1 21.9033 14.3562   2
  -9  -7  -1 41.0322 15.8309   9
  -9  -7  -1 -2.5627 11.0434   6
  -9  -7  -1 18.9960 13.7722   8
   9   7   1 -6.5518 13.3351   4
   9   7   1 15.7124 14.8766   9
   9   7   1 -3.9191 11.1253   1
   9   7   1 24.1771 15.9484   8
   9   7   1 8.34050 13.5717   3
   9   7   1 19.7487 12.6443   6
   9   7   1 12.9370 13.1057   5
 -10  -7  -1 1.46507 13.2452   6
 -10  -7  -1 0.98208 14.6512   9
 -10  -7  -1 -9.7901 11.9381   7
 -10  -7  -1 7.88396 15.8265   4
 -10  -7  -1 20.4565 14.1718   2
 -10  -7  -1 10.7026 21.3268   3
  10   7   1 7.11116 16.6139   9
  10   7   1 -2.8179 12.1063   4
  10   7   1 36.9117 15.8457   3
  10   7   1 0.71054 8.74721   6
 -11  -7  -1 4.18576 18.2538   3
 -11  -7  -1 2.15975 18.1269   4
 -11  -7  -1 11.0002 16.2554   2
 -11  -7  -1 -24.966 12.0617   7
  11   7   1 7.35457 13.4127   6
  11   7   1 -0.6337 10.6241   7
  11   7   1 -14.027 13.9502   4
  11   7   1 -23.816 13.0804   3
 -12  -7  -1 0.55258 21.7879   3
 -12  -7  -1 -9.2856 13.6992   7
 -12  -7  -1 3.67055 18.2099   2
  12   7   1 11.3001 12.7666   7
  12   7   1 25.9383 18.2601   3
  12   7   1 -2.3216 20.3620   4
 -13  -7  -1 -15.947 21.7566   2
 -13  -7  -1 5.46679 19.0126   7
 -13  -7  -1 -21.374 24.1398   3
  13   7   1 -23.206 14.5679   7
  13   7   1 -28.155 18.7837   4
  13   7   1 9.60799 19.3311   3
  14   7   1 -37.484 21.7786   7
  13  -8  -1 8.83499 23.4979   7
  13  -8  -1 -32.109 20.5194   3
  13  -8  -1 55.2633 20.7964   4
 -13   8   1 -9.7541 21.8134   7
 -13   8   1 24.6110 24.4183   8
 -13   8   1 15.0172 18.8905   2
  12  -8  -1 -18.167 14.1371   4
  12  -8  -1 -6.0764 12.1723   7
  12  -8  -1 4.19141 21.1823   3
 -12   8   1 -15.547 16.7246   2
 -12   8   1 14.8600 25.6253   8
 -12   8   1 41.2473 23.4908   7
  11  -8  -1 10.7976 11.5458   7
  11  -8  -1 16.8913 15.8509   4
  11  -8  -1 26.7881 22.3492   3
 -11   8   1 -2.4923 21.7177   8
 -11   8   1 -22.916 13.3289   2
 -11   8   1 -21.896 14.1609   7
  10  -8  -1 -5.5720 14.5439   3
  10  -8  -1 14.3745 12.1661   7
  10  -8  -1 -1.6603 12.1484   4
 -10   8   1 2.80459 16.5352   8
 -10   8   1 -4.5895 11.2770   7
 -10   8   1 7.01317 14.6894   2
   9  -8  -1 -1.1895 10.0230   4
   9  -8  -1 16.7157 9.96975   7
   9  -8  -1 -5.4923 8.37278   6
   9  -8  -1 -21.906 12.0148   3
  -9   8   1 5.91343 9.65423   7
  -9   8   1 20.9339 14.2156   8
  -9   8   1 -2.5880 13.6614   2
  -9   8   1 -24.265 17.1987   9
   8  -8  -1 15.9713 8.51200   7
   8  -8  -1 1.86134 9.27115   6
   8  -8  -1 12.7081 10.5471   4
   8  -8  -1 1.26028 12.5303   3
  -8   8   1 5.07706 8.43767   7
  -8   8   1 -6.4007 13.6885   8
  -8   8   1 -18.400 11.8096   9
  -8   8   1 15.4087 12.2921   2
   7  -8  -1 55.4178 16.2185   4
   7  -8  -1 76.4351 18.6143   3
   7  -8  -1 43.1938 11.6545   7
   7  -8  -1 46.2597 14.0582   6
  -7   8   1 38.6079 14.6606   5
  -7   8   1 77.2612 21.1143   8
  -7   8   1 72.2709 15.1694   7
  -7   8   1 65.0225 18.6835   9
  -7   8   1 75.2873 20.3889   2
   6  -8  -1 190.924 28.9760   7
   6  -8  -1 179.081 35.1365   4
   6  -8  -1 294.657 38.4454   3
  -6   8   1 286.224 36.0187   9
  -6   8   1 229.940 36.5749   8
  -6   8   1 246.018 31.2006   7
  -6   8   1 157.843 31.8685   5
  -6   8   1 296.835 39.7814   2
   5  -8  -1 -1.3645 7.36794   4
   5  -8  -1 11.1093 6.44354   6
   5  -8  -1 -1.6660 4.18299   1
   5  -8  -1 -1.8418 4.79760   7
   5  -8  -1 17.7015 9.71216   3
  -5   8   1 2.29550 9.66600   9
  -5   8   1 -11.782 4.73779   7
  -5   8   1 -3.2761 9.85262   8
  -5   8   1 -15.145 8.26846   2
  -5   8   1 -3.0507 8.26454   5
  -5   8   1 -5.6503 5.59244   1
   4  -8  -1 135.941 18.1694   7
   4  -8  -1 102.074 21.1154   6
   4  -8  -1 153.363 25.5108   4
   4  -8  -1 177.224 25.1153   3
   4  -8  -1 84.7395 19.1295   1
  -4   8   1 207.414 26.0028   9
  -4   8   1 155.755 26.5364   8
  -4   8   1 143.919 18.7595   7
  -4   8   1 173.950 25.5246   2
  -4   8   1 131.907 24.1697   5
   3  -8  -1 15.8390 7.34296   6
   3  -8  -1 28.0475 5.32681   7
   3  -8  -1 27.8645 8.37790   1
   3  -8  -1 31.8905 11.6158   4
   3  -8  -1 28.0492 9.89643   3
  -3   8   1 18.2501 8.47430   9
  -3   8   1 21.1866 10.2453   8
  -3   8   1 45.8741 12.7204   5
  -3   8   1 21.6674 5.59611   7
  -3   8   1 37.1780 10.1352   2
   2  -8  -1 -0.6415 4.83559   4
   2  -8  -1 2.00457 5.35028   1
   2  -8  -1 -0.3019 1.41126   7
   2  -8  -1 -0.6210 5.94032   6
   2  -8  -1 2.38375 5.45008   3
  -2   8   1 1.78143 7.16292   8
  -2   8   1 -6.6846 5.97951   5
  -2   8   1 -7.1883 5.00247   2
  -2   8   1 11.5333 7.08776   9
   1  -8  -1 17.5075 6.62600   3
   1  -8  -1 -4.4160 4.65249   6
   1  -8  -1 1.86992 4.16432   9
   1  -8  -1 -2.5360 5.26166   1
   1  -8  -1 11.2757 7.48668   4
  -1   8   1 10.7971 6.86828   5
  -1   8   1 9.72455 5.47176   2
  -1   8   1 4.49282 7.11424   8
  -1   8   1 7.29731 5.93530   9
   0  -8  -1 -3.2366 4.09064   9
   0  -8  -1 1.23452 5.09572   3
   0  -8  -1 2.27852 5.38987   6
   0  -8  -1 1.88579 5.26744   1
   0  -8  -1 0.50494 6.26491   4
   0   8   1 -3.6915 3.78368   2
   0   8   1 -1.9281 6.50913   5
   0   8   1 3.03252 5.23092   9
   0   8   1 6.98934 6.61538   8
  -1  -8  -1 19.9824 7.66834   1
  -1  -8  -1 12.1641 6.84247   3
  -1  -8  -1 2.03252 7.05250   4
  -1  -8  -1 -4.3262 4.66868   6
  -1  -8  -1 4.69091 4.10499   9
   1   8   1 12.0770 7.44688   5
   1   8   1 4.33586 5.01461   2
   1   8   1 23.7752 7.97932   8
   1   8   1 6.14253 4.95880   9
  -2  -8  -1 -2.4412 5.21012   1
  -2  -8  -1 -5.7992 3.46757   9
  -2  -8  -1 1.74382 2.59867   7
  -2  -8  -1 2.64781 4.93285   3
  -2  -8  -1 -3.9865 5.90497   5
  -2  -8  -1 -8.0264 7.02035   4
  -2  -8  -1 3.18753 4.88564   6
   2   8   1 -1.1239 2.60892   7
   2   8   1 3.10978 3.68933   2
   2   8   1 1.47309 5.18457   5
   2   8   1 -0.8210 4.63135   9
   2   8   1 -1.3655 4.30056   9
   2   8   1 -5.5342 6.26227   8
  -3  -8  -1 4.04405 7.14664   6
  -3  -8  -1 36.3204 11.0476   1
  -3  -8  -1 30.6348 10.1727   4
  -3  -8  -1 24.0230 6.90325   9
  -3  -8  -1 22.8815 10.2058   3
  -3  -8  -1 34.1700 11.3723   5
  -3  -8  -1 21.2308 6.23961   7
   3   8   1 26.1109 9.57008   1
   3   8   1 17.0378 5.16713   7
   3   8   1 10.0179 8.12848   9
   3   8   1 23.4404 6.81051   2
   3   8   1 35.0187 7.46104   9
   3   8   1 31.3085 10.2781   8
   3   8   1 45.2568 12.7875   5
  -4  -8  -1 145.147 25.8882   5
  -4  -8  -1 175.054 27.6137   4
  -4  -8  -1 139.505 24.3290   6
  -4  -8  -1 140.498 20.0199   7
  -4  -8  -1 144.692 22.5074   2
  -4  -8  -1 162.618 26.5091   3
  -4  -8  -1 155.348 26.5456   1
   4   8   1 121.146 23.0166   5
   4   8   1 139.095 20.0594   9
   4   8   1 140.211 24.7981   1
   4   8   1 116.553 18.2259   7
   4   8   1 149.708 22.7910   8
   4   8   1 124.909 20.4382   2
  -5  -8  -1 -11.266 8.64605   3
  -5  -8  -1 -13.997 8.26988   4
  -5  -8  -1 -5.2074 7.81744   5
  -5  -8  -1 -3.7933 5.49677   7
  -5  -8  -1 11.8157 8.44780   8
  -5  -8  -1 -1.0306 7.83919   6
  -5  -8  -1 -2.7323 7.99184   1
  -5  -8  -1 -1.2746 7.65664   2
   5   8   1 5.37369 6.99327   5
   5   8   1 -2.1925 5.55067   2
   5   8   1 0.91790 8.61272   8
   5   8   1 2.92289 5.95847   9
   5   8   1 5.26768 7.58096   1
  -6  -8  -1 253.515 36.3348   2
  -6  -8  -1 290.468 41.4118   4
  -6  -8  -1 281.324 40.9002   3
  -6  -8  -1 188.481 34.6287   6
  -6  -8  -1 182.331 34.1847   5
  -6  -8  -1 216.651 32.0428   7
  -6  -8  -1 240.467 36.5732   1
  -6  -8  -1 207.599 32.8420   8
   6   8   1 224.473 32.6652   8
   6   8   1 208.693 30.7663   9
   6   8   1 245.005 35.4485   5
   6   8   1 241.508 33.3843   2
   6   8   1 239.311 36.2033   1
  -7  -8  -1 73.4952 21.5351   4
  -7  -8  -1 56.7900 18.7290   3
  -7  -8  -1 43.1321 14.9679   1
  -7  -8  -1 66.1321 18.1371   5
  -7  -8  -1 41.8471 15.2637   2
  -7  -8  -1 61.1572 15.7572   9
  -7  -8  -1 45.5539 15.3606   7
  -7  -8  -1 70.4809 19.3229   6
  -7  -8  -1 89.0585 18.0142   8
   7   8   1 70.8743 15.7075   2
   7   8   1 57.8223 15.8817   8
   7   8   1 88.0351 17.4230   5
   7   8   1 57.2354 15.0530   9
   7   8   1 71.7901 16.6857   6
   7   8   1 83.2577 18.4765   1
  -8  -8  -1 -2.1078 12.4241   4
  -8  -8  -1 0.16550 10.9298   6
  -8  -8  -1 -2.0757 9.19950   1
  -8  -8  -1 -6.7845 11.6333   9
  -8  -8  -1 30.1511 13.0536   2
  -8  -8  -1 9.44374 13.2808   3
  -8  -8  -1 4.79666 11.4419   5
  -8  -8  -1 -11.217 8.11464   7
  -8  -8  -1 17.6435 10.8704   8
   8   8   1 -14.174 8.17459   1
   8   8   1 -6.6997 11.5258   9
   8   8   1 15.4724 10.2180   2
   8   8   1 -5.3104 7.44380   6
   8   8   1 -8.1364 10.8116   4
   8   8   1 -14.773 9.71292   8
   8   8   1 -3.9953 8.97237   3
   8   8   1 -4.7479 8.88103   5
  -9  -8  -1 -16.397 12.2784   6
  -9  -8  -1 6.28351 12.7316   2
  -9  -8  -1 -6.2830 14.7222   5
  -9  -8  -1 1.71573 11.3019   1
  -9  -8  -1 2.22111 10.9897   7
  -9  -8  -1 -25.934 14.6348   3
  -9  -8  -1 3.19069 13.3497   9
  -9  -8  -1 -0.7523 14.4568   4
   9   8   1 6.81335 9.97286   2
   9   8   1 10.4766 8.71435   7
   9   8   1 -6.1417 10.1507   3
   9   8   1 11.6622 14.9269   9
   9   8   1 -6.7282 14.1782   4
   9   8   1 0.75086 11.7234   5
   9   8   1 -11.740 9.20054   1
   9   8   1 -3.7638 14.4982   8
   9   8   1 -2.1852 9.23458   6
 -10  -8  -1 5.12430 14.3918   2
 -10  -8  -1 11.8020 14.0161   6
 -10  -8  -1 -4.2031 14.3059   4
 -10  -8  -1 -1.2540 18.6438   3
 -10  -8  -1 7.35441 12.7790   7
  10   8   1 29.6315 13.2187   3
  10   8   1 10.5388 10.8018   7
  10   8   1 0.27517 11.3387   6
  10   8   1 -9.9873 13.9118   4
  10   8   1 10.3334 10.8570   2
 -11  -8  -1 -6.1555 13.7488   7
 -11  -8  -1 33.1725 23.6201   3
 -11  -8  -1 -5.9946 18.6263   4
 -11  -8  -1 0.10722 20.6056   2
  11   8   1 8.32985 13.0099   7
  11   8   1 -15.316 13.9808   3
  11   8   1 5.73644 12.8380   6
  11   8   1 35.9122 16.5264   2
  11   8   1 0.52642 14.5295   4
 -12  -8  -1 -7.2675 22.4845   3
 -12  -8  -1 0.37147 18.3988   7
  12   8   1 17.0590 22.6219   2
  12   8   1 -29.981 17.9801   4
  12   8   1 12.4005 18.6634   3
  12   8   1 6.30386 13.6103   7
 -13  -8  -1 -14.129 24.6556   3
 -13  -8  -1 -3.7514 17.7129   7
  13   8   1 -8.3279 21.7782   4
  13   8   1 -8.0178 17.7692   3
  13   8   1 6.90230 17.2778   7
  12  -9  -1 37.2320 16.8237   4
  12  -9  -1 2.52726 22.6486   3
 -12   9   1 -9.3924 22.9140   8
 -12   9   1 -8.0872 17.1254   2
  11  -9  -1 -11.832 19.7355   3
  11  -9  -1 15.4941 15.0911   4
 -11   9   1 10.8617 20.4314   8
 -11   9   1 -27.100 15.7469   2
  10  -9  -1 11.2126 16.6598   3
  10  -9  -1 -0.7470 10.6943   4
 -10   9   1 12.2021 17.0378   8
 -10   9   1 4.34602 14.8865   2
   9  -9  -1 -9.5997 10.0111   6
   9  -9  -1 22.0592 11.8890   4
   9  -9  -1 -10.701 13.8352   3
  -9   9   1 18.5553 14.8047   2
  -9   9   1 18.1437 15.9061   8
   8  -9  -1 -31.836 11.0373   3
   8  -9  -1 -8.1866 8.40890   4
   8  -9  -1 -16.058 8.35562   6
  -8   9   1 2.01542 12.3115   2
  -8   9   1 10.6437 18.8418   9
  -8   9   1 5.63941 14.6758   8
   7  -9  -1 -12.094 13.4871   3
   7  -9  -1 -9.9683 9.97802   4
   7  -9  -1 2.96309 8.14215   6
  -7   9   1 -1.1919 11.9701   5
  -7   9   1 3.67526 12.2226   2
  -7   9   1 -9.3149 11.6613   8
  -7   9   1 16.1615 13.0521   9
   6  -9  -1 35.4503 10.3723   6
   6  -9  -1 40.9377 15.7209   4
   6  -9  -1 52.9715 16.2959   3
  -6   9   1 30.7913 15.3539   5
  -6   9   1 58.7848 16.6486   8
  -6   9   1 58.1832 17.3043   2
  -6   9   1 90.5799 17.8972   9
   5  -9  -1 7.51756 7.87250   6
   5  -9  -1 11.7065 8.43564   3
   5  -9  -1 20.6394 11.3607   4
   5  -9  -1 0.25693 5.77035   1
  -5   9   1 3.95103 10.0458   8
  -5   9   1 -9.5690 10.8087   9
  -5   9   1 5.82646 9.84647   2
  -5   9   1 7.78323 11.2596   5
  -5   9   1 1.08907 7.18015   1
   4  -9  -1 -0.1403 4.87740   1
   4  -9  -1 12.7198 9.37556   4
   4  -9  -1 4.25747 5.68121   6
   4  -9  -1 0.23469 8.60765   3
  -4   9   1 17.3238 11.3996   8
  -4   9   1 -19.379 8.92588   9
  -4   9   1 12.4503 7.46535   2
  -4   9   1 8.54641 9.53750   5
   3  -9  -1 -1.1542 4.89265   1
   3  -9  -1 8.17508 7.74366   3
   3  -9  -1 -0.5864 5.41330   6
   3  -9  -1 11.4476 10.0105   4
  -3   9   1 3.57343 6.41528   8
  -3   9   1 -3.9232 8.12565   9
  -3   9   1 -2.9049 6.46940   2
  -3   9   1 -2.2215 8.99501   5
   2  -9  -1 16.5335 7.30882   3
   2  -9  -1 1.77022 4.89170   6
   2  -9  -1 4.27352 5.91144   1
   2  -9  -1 16.2073 10.3455   4
  -2   9   1 0.04760 6.60619   9
  -2   9   1 -3.7407 6.02858   2
  -2   9   1 2.67697 8.43210   8
  -2   9   1 7.23277 8.34436   5
   1  -9  -1 1.27187 6.26493   6
   1  -9  -1 4.01613 6.10033   1
   1  -9  -1 8.28514 6.49541   3
   1  -9  -1 11.6428 8.02429   4
  -1   9   1 15.1657 10.6250   5
  -1   9   1 1.56790 5.78147   9
  -1   9   1 0.58123 6.68898   8
  -1   9   1 0.49185 4.89010   2
   0  -9  -1 -7.4174 6.08234   1
   0  -9  -1 -4.3228 5.69807   3
   0  -9  -1 -1.1674 6.25562   4
   0  -9  -1 -8.0419 4.57227   6
   0  -9  -1 -4.5825 4.42240   9
   0   9   1 0.17040 4.29649   2
   0   9   1 -7.8682 5.22898   9
   0   9   1 1.72743 7.24140   8
   0   9   1 -3.1932 7.59489   5
  -1  -9  -1 -0.3628 5.72436   1
  -1  -9  -1 -1.9735 6.04003   3
  -1  -9  -1 -9.1799 7.00114   4
  -1  -9  -1 0.06005 4.27052   9
  -1  -9  -1 -2.2151 4.31813   6
   1   9   1 -4.6456 5.58472   5
   1   9   1 13.9153 8.32408   8
   1   9   1 4.80268 4.87343   2
   1   9   1 3.93412 5.30422   9
  -2  -9  -1 -2.8919 5.03736   9
  -2  -9  -1 3.71303 7.12205   3
  -2  -9  -1 11.2557 8.04303   6
  -2  -9  -1 6.90341 7.32743   1
  -2  -9  -1 1.09334 7.69567   5
  -2  -9  -1 -2.2470 7.40530   4
   2   9   1 8.80583 7.65918   5
   2   9   1 27.1950 8.72194   8
   2   9   1 -1.5633 4.86056   2
   2   9   1 8.58990 7.04026   9
   2   9   1 15.6708 7.21294   9
  -3  -9  -1 -1.9232 6.32814   1
  -3  -9  -1 3.30598 8.76035   5
  -3  -9  -1 -6.8140 7.21828   6
  -3  -9  -1 0.75760 7.48274   3
  -3  -9  -1 5.63142 8.23140   4
  -3  -9  -1 2.11809 4.41766   7
   3   9   1 0.84071 5.29819   9
   3   9   1 3.31394 7.23336   5
   3   9   1 7.10960 5.30486   2
   3   9   1 -7.0724 6.66847   1
   3   9   1 -10.954 8.22632   9
   3   9   1 2.61491 4.43590   7
   3   9   1 -0.6436 7.13906   8
  -4  -9  -1 -0.7933 9.11596   3
  -4  -9  -1 0.53077 5.12456   7
  -4  -9  -1 1.47610 8.35647   6
  -4  -9  -1 -6.4391 7.42050   1
  -4  -9  -1 6.16084 10.0765   5
  -4  -9  -1 1.40602 9.28811   4
   4   9   1 3.67080 6.59837   5
   4   9   1 -8.3801 7.41122   1
   4   9   1 -7.5577 6.25585   9
   4   9   1 -4.7004 5.17559   2
   4   9   1 -4.1566 4.33121   7
   4   9   1 -15.819 6.93203   8
  -5  -9  -1 -7.1910 7.35535   6
  -5  -9  -1 -4.2599 8.96814   3
  -5  -9  -1 4.37905 11.3542   5
  -5  -9  -1 -14.521 5.63693   7
  -5  -9  -1 2.35311 6.40024   1
  -5  -9  -1 -2.4859 7.86006   2
  -5  -9  -1 9.05306 11.0279   4
   5   9   1 5.32558 8.10553   5
   5   9   1 -3.6219 5.68711   7
   5   9   1 -12.561 7.19683   9
   5   9   1 -3.6585 7.56190   8
   5   9   1 -1.1379 6.53591   1
   5   9   1 1.05433 6.25270   2
  -6  -9  -1 32.7517 15.7177   3
  -6  -9  -1 66.9722 15.8128   2
  -6  -9  -1 71.6841 16.7444   8
  -6  -9  -1 57.1538 14.3868   7
  -6  -9  -1 68.6825 20.5970   4
  -6  -9  -1 31.4462 13.0036   1
  -6  -9  -1 56.7252 17.8134   6
  -6  -9  -1 43.9111 17.3865   5
   6   9   1 27.7489 10.3356   7
   6   9   1 73.4934 19.1714   1
   6   9   1 74.0651 14.2691   9
   6   9   1 54.9427 12.6626   2
   6   9   1 62.3333 16.1103   5
   6   9   1 72.2140 15.4876   8
  -7  -9  -1 4.21147 14.5893   4
  -7  -9  -1 -14.127 11.5144   2
  -7  -9  -1 -13.499 10.3554   5
  -7  -9  -1 9.14525 11.3156   6
  -7  -9  -1 0.93686 8.78643   7
  -7  -9  -1 7.86632 12.7437   3
  -7  -9  -1 3.09964 9.44111   1
  -7  -9  -1 -5.0168 9.67177   8
   7   9   1 0.85863 9.71404   5
   7   9   1 2.98687 9.58477   8
   7   9   1 1.23740 11.1732   9
   7   9   1 22.0887 8.77846   2
   7   9   1 -1.0643 9.18220   1
   7   9   1 -0.7000 7.34003   7
   7   9   1 1.47687 9.63899   6
  -8  -9  -1 6.56223 10.3338   1
  -8  -9  -1 16.7280 14.6197   4
  -8  -9  -1 4.38920 14.0359   3
  -8  -9  -1 -4.3685 12.5562   2
  -8  -9  -1 4.64621 12.4829   6
  -8  -9  -1 3.40435 10.3188   7
  -8  -9  -1 0.98580 13.2088   5
  -8  -9  -1 -1.5445 12.6810   8
   8   9   1 8.14752 12.5855   8
   8   9   1 -19.780 11.5294   4
   8   9   1 -16.832 9.53018   5
   8   9   1 6.62849 8.62872   2
   8   9   1 -0.9582 9.20842   3
   8   9   1 2.50709 8.83740   7
   8   9   1 -27.211 8.54185   1
   8   9   1 -11.662 8.17088   6
  -9  -9  -1 1.72584 17.0846   3
  -9  -9  -1 10.1502 22.9512   2
  -9  -9  -1 0.53723 12.3762   6
  -9  -9  -1 24.2808 16.5444   5
  -9  -9  -1 -6.7812 13.7577   4
  -9  -9  -1 8.47937 11.9061   7
  -9  -9  -1 2.47093 12.5180   1
   9   9   1 -21.886 8.18671   6
   9   9   1 8.90441 11.6173   5
   9   9   1 13.3444 12.3222   2
   9   9   1 13.2399 12.8279   1
   9   9   1 15.9946 11.5035   3
   9   9   1 27.0083 13.8565   4
   9   9   1 4.62676 9.01652   7
 -10  -9  -1 48.2871 21.5935   3
 -10  -9  -1 -12.822 12.6103   6
 -10  -9  -1 -4.0147 15.9267   4
 -10  -9  -1 1.70029 13.2912   7
  10   9   1 -44.337 13.4178   4
  10   9   1 28.0407 16.3015   3
  10   9   1 -29.759 9.34593   6
  10   9   1 -0.0364 11.1715   7
 -11  -9  -1 4.08952 20.4321   3
 -11  -9  -1 -1.7997 22.0136   6
 -11  -9  -1 -13.003 14.6503   7
 -11  -9  -1 1.58433 19.1729   4
  11   9   1 -3.4684 11.3382   7
  11   9   1 -16.347 15.2968   3
  11   9   1 -4.2003 15.8863   4
  11   9   1 6.35751 14.5080   6
 -12  -9  -1 -18.713 25.2558   3
 -12  -9  -1 -20.788 24.1294   4
 -12  -9  -1 7.34470 19.2086   7
  12   9   1 32.9214 20.0905   4
  12   9   1 -14.057 16.8700   3
  12   9   1 -5.0094 13.6576   7
 -13  -9  -1 -52.244 16.5550   7
  13   9   1 -6.6403 19.1388   7
  12 -10  -1 -30.712 15.5993   4
  12 -10  -1 -8.3426 22.3060   3
 -12  10   1 -12.228 26.7643   8
 -12  10   1 -20.795 20.9065   2
  11 -10  -1 -5.3459 16.3666   4
  11 -10  -1 -27.281 20.5906   3
 -11  10   1 -8.5516 18.5663   2
 -11  10   1 3.24091 20.0465   8
  10 -10  -1 -19.189 16.0129   3
  10 -10  -1 -43.219 11.7829   4
 -10  10   1 42.4472 19.7706   8
 -10  10   1 2.55005 17.4093   2
   9 -10  -1 15.9577 9.88886   6
   9 -10  -1 -2.3477 13.3423   4
   9 -10  -1 -23.398 14.4520   3
  -9  10   1 11.1811 16.8078   8
  -9  10   1 -4.7836 11.2633   2
   8 -10  -1 -5.0975 15.3645   3
   8 -10  -1 12.2865 13.0233   4
   8 -10  -1 10.2148 7.51754   6
  -8  10   1 -8.0107 13.0547   8
  -8  10   1 -12.975 11.3117   2
  -8  10   1 20.3972 20.2193   9
   7 -10  -1 5.54918 12.1988   3
   7 -10  -1 -1.8079 7.58069   6
   7 -10  -1 1.60878 11.9125   4
  -7  10   1 -18.640 11.4867   2
  -7  10   1 0.39232 13.6282   8
  -7  10   1 10.4000 18.0008   9
  -7  10   1 -5.3565 10.2718   5
   6 -10  -1 38.8091 14.0070   3
   6 -10  -1 5.76144 9.09748   6
   6 -10  -1 21.5050 11.8292   4
  -6  10   1 39.0323 14.4553   2
  -6  10   1 22.1426 15.6956   9
  -6  10   1 10.9385 12.6439   5
  -6  10   1 20.8512 14.8412   8
   5 -10  -1 -11.305 6.51402   1
   5 -10  -1 12.0892 12.1459   3
   5 -10  -1 7.40506 7.69047   6
   5 -10  -1 5.07387 11.8959   4
  -5  10   1 7.79412 11.6341   8
  -5  10   1 7.70779 9.16673   2
  -5  10   1 21.4057 13.2675   5
  -5  10   1 13.8549 9.74230   1
  -5  10   1 16.0508 12.1969   9
   4 -10  -1 1.78450 5.90941   6
   4 -10  -1 -14.243 8.88935   3
   4 -10  -1 12.6271 6.32332   1
   4 -10  -1 10.0590 10.8671   4
  -4  10   1 -0.2183 11.2507   8
  -4  10   1 -7.5113 9.26630   9
  -4  10   1 13.5058 8.56170   2
  -4  10   1 -12.851 8.95304   5
   3 -10  -1 4.31797 6.41002   1
   3 -10  -1 -0.9996 5.51884   6
   3 -10  -1 8.66031 7.71094   3
   3 -10  -1 2.53882 6.29211   4
  -3  10   1 22.2808 10.9014   5
  -3  10   1 5.47008 9.51090   9
  -3  10   1 -4.1755 6.72137   2
  -3  10   1 19.9031 10.3159   8
   2 -10  -1 58.6292 16.6129   4
   2 -10  -1 34.0992 13.8400   6
   2 -10  -1 54.8087 14.2694   1
   2 -10  -1 95.0213 16.8687   3
  -2  10   1 91.2185 15.9754   9
  -2  10   1 72.7493 17.7587   5
  -2  10   1 94.5702 20.3860   8
  -2  10   1 68.5227 14.9433   2
   1 -10  -1 0.24843 6.52538   3
   1 -10  -1 0.94923 4.98086   6
   1 -10  -1 3.69468 5.41243   1
   1 -10  -1 0.94168 6.08634   4
  -1  10   1 17.4353 7.59339   2
  -1  10   1 9.33174 9.34079   8
  -1  10   1 0.22149 7.02851   9
  -1  10   1 -11.128 8.60304   5
   0 -10  -1 1.68150 8.04972   4
   0 -10  -1 -5.6609 6.29187   3
   0 -10  -1 -11.306 6.47822   6
   0 -10  -1 6.07661 7.74351   1
   0  10   1 5.14150 6.53256   8
   0  10   1 3.36486 5.62831   2
   0  10   1 3.96713 5.90584   9
   0  10   1 14.3491 11.0098   5
  -1 -10  -1 -2.8627 6.39090   6
  -1 -10  -1 -4.4291 8.29468   4
  -1 -10  -1 -1.7003 6.38437   3
  -1 -10  -1 -3.3905 6.99181   1
   1  10   1 5.84491 8.59538   5
   1  10   1 -0.6566 5.57737   9
   1  10   1 0.58545 5.38209   2
   1  10   1 9.31520 9.33533   8
  -2 -10  -1 64.2100 15.3790   3
  -2 -10  -1 93.6808 20.5555   4
  -2 -10  -1 62.5064 17.3577   6
  -2 -10  -1 68.4723 17.4365   1
   2  10   1 70.3202 15.5597   8
   2  10   1 57.0904 15.9785   5
   2  10   1 84.2735 14.5325   2
   2  10   1 68.6042 12.7882   9
  -3 -10  -1 7.51349 9.19120   3
  -3 -10  -1 -8.4264 8.12628   5
  -3 -10  -1 12.6408 10.4908   4
  -3 -10  -1 -1.0064 5.71543   6
  -3 -10  -1 4.33157 7.12560   1
   3  10   1 1.69475 6.58569   9
   3  10   1 24.6660 10.3624   5
   3  10   1 0.84347 5.76188   2
   3  10   1 5.88609 9.54521   8
   3  10   1 -0.4805 6.51695   1
  -4 -10  -1 -12.965 8.25936   1
  -4 -10  -1 4.17980 8.89743   6
  -4 -10  -1 0.56408 9.09807   3
  -4 -10  -1 8.89551 11.3852   5
  -4 -10  -1 6.53578 10.4880   4
   4  10   1 6.82918 7.23941   2
   4  10   1 3.10375 9.15871   1
   4  10   1 1.31627 7.80992   9
   4  10   1 6.25716 9.78281   8
   4  10   1 5.76650 8.53638   5
  -5 -10  -1 19.2926 11.8500   4
  -5 -10  -1 5.40644 10.6190   1
  -5 -10  -1 10.6263 11.3444   6
  -5 -10  -1 5.30143 12.1600   5
  -5 -10  -1 -4.1287 11.8598   3
   5  10   1 15.4274 10.1843   1
   5  10   1 12.0921 11.6475   9
   5  10   1 13.6024 11.0856   5
   5  10   1 -8.1799 8.34869   2
   5  10   1 -2.5887 11.2537   8
  -6 -10  -1 32.6520 16.3639   4
  -6 -10  -1 14.5552 13.6681   3
  -6 -10  -1 3.60770 9.84339   1
  -6 -10  -1 16.8338 15.3906   5
  -6 -10  -1 16.5857 12.5895   6
   6  10   1 -0.4557 9.27372   1
   6  10   1 14.0672 10.3322   2
   6  10   1 17.5971 11.7859   8
   6  10   1 10.6511 12.3508   5
  -7 -10  -1 16.2304 13.1463   3
  -7 -10  -1 4.65659 11.4755   5
  -7 -10  -1 10.7027 11.1456   6
  -7 -10  -1 -10.799 14.4663   4
  -7 -10  -1 -4.8790 10.0820   1
  -7 -10  -1 9.24366 11.1713   8
   7  10   1 7.21154 10.3712   6
   7  10   1 -11.038 9.58590   8
   7  10   1 9.17727 10.5704   1
   7  10   1 -14.431 7.65301   5
   7  10   1 -12.441 10.4267   7
  -8 -10  -1 7.01090 13.6066   5
  -8 -10  -1 6.89387 16.3648   8
  -8 -10  -1 3.60927 12.7044   6
  -8 -10  -1 16.1854 16.5004   3
  -8 -10  -1 6.15184 13.8494   4
  -8 -10  -1 -16.857 10.4660   1
   8  10   1 6.51567 11.2311   1
   8  10   1 19.9374 10.5969   6
   8  10   1 -4.7009 9.44174   7
   8  10   1 3.50076 12.4079   5
   8  10   1 9.13801 14.9638   4
   8  10   1 6.72777 15.2871   8
   8  10   1 -1.7736 9.91377   3
  -9 -10  -1 -0.3782 13.0998   6
  -9 -10  -1 -1.2876 18.4251   3
  -9 -10  -1 -16.610 15.2711   4
  -9 -10  -1 11.8165 12.5924   1
  -9 -10  -1 0.34591 14.1479   5
   9  10   1 18.0884 13.6128   3
   9  10   1 1.82761 9.15652   6
   9  10   1 0.98548 11.5697   1
   9  10   1 -24.059 11.6667   7
   9  10   1 0.55793 13.1481   5
   9  10   1 11.4886 12.6857   4
 -10 -10  -1 -13.154 21.1984   3
 -10 -10  -1 -17.426 14.5198   6
 -10 -10  -1 1.30899 18.6409   4
  10  10   1 25.6023 16.1325   3
  10  10   1 4.13972 17.1811   4
  10  10   1 -31.765 15.3720   1
  10  10   1 -8.8096 12.9884   7
  10  10   1 -0.9482 10.9423   6
 -11 -10  -1 -13.647 19.2239   6
 -11 -10  -1 21.2955 21.4545   4
 -11 -10  -1 32.4314 23.3668   3
  11  10   1 -4.4502 13.7798   6
  11  10   1 1.55435 20.8419   4
  11  10   1 -32.919 15.4133   3
  11  10   1 18.3615 17.5867   7
 -12 -10  -1 39.4004 29.4182   3
  12  10   1 -16.533 21.2423   3
  12  10   1 10.8415 23.7241   4
  12  10   1 -7.9730 24.8934   7
  11 -11  -1 9.50523 15.0758   4
 -11  11   1 -1.5231 20.1425   2
 -11  11   1 36.5924 23.9450   8
  10 -11  -1 29.8228 18.0883   4
 -10  11   1 -5.8308 14.9813   2
 -10  11   1 21.8751 18.8742   8
   9 -11  -1 -1.3481 13.3637   6
   9 -11  -1 7.22124 14.3384   4
   9 -11  -1 12.7716 19.7551   3
  -9  11   1 13.7550 13.1786   2
  -9  11   1 20.4919 19.2994   8
   8 -11  -1 1.82905 10.8795   4
   8 -11  -1 -2.5812 13.2816   3
   8 -11  -1 -10.131 9.91333   6
  -8  11   1 -26.220 10.7966   2
  -8  11   1 2.68611 15.8379   8
   7 -11  -1 -1.0185 9.20554   6
   7 -11  -1 1.39293 13.4455   3
   7 -11  -1 -3.1079 14.7773   4
  -7  11   1 -5.4545 15.5897   8
  -7  11   1 9.81799 11.5079   2
  -7  11   1 13.7430 15.4695   5
  -7  11   1 16.2992 18.0321   9
   6 -11  -1 20.2464 13.4896   4
   6 -11  -1 4.42888 8.43514   6
   6 -11  -1 18.1729 13.3520   3
  -6  11   1 24.7984 15.9602   5
  -6  11   1 18.3685 15.3633   9
  -6  11   1 -4.9707 9.67001   2
  -6  11   1 14.0380 13.6584   8
   5 -11  -1 7.69046 13.0563   4
   5 -11  -1 -13.174 7.59932   1
   5 -11  -1 -7.9162 8.63584   6
   5 -11  -1 2.28851 11.3899   3
  -5  11   1 -2.4348 10.3955   1
  -5  11   1 7.21904 11.6682   5
  -5  11   1 -9.0999 11.3424   9
  -5  11   1 17.4779 10.3735   2
  -5  11   1 -10.819 11.4049   8
   4 -11  -1 25.5867 8.14021   1
   4 -11  -1 -2.5056 7.92939   6
   4 -11  -1 -7.8407 9.90978   3
   4 -11  -1 -14.067 10.0800   4
  -4  11   1 10.2684 9.70172   2
  -4  11   1 -7.9311 9.93955   1
  -4  11   1 -13.896 9.91439   9
  -4  11   1 -8.2945 11.6695   8
  -4  11   1 5.56053 11.5098   5
   3 -11  -1 3.27428 7.33232   6
   3 -11  -1 10.6035 10.4384   3
   3 -11  -1 2.90987 9.16107   4
   3 -11  -1 3.81020 6.21119   1
  -3  11   1 14.3115 12.1844   8
  -3  11   1 8.00021 9.13216   2
  -3  11   1 20.4812 11.9526   9
  -3  11   1 49.0117 16.1202   5
   2 -11  -1 1.27342 10.5516   4
   2 -11  -1 14.2604 9.18559   3
   2 -11  -1 -1.3356 7.01127   1
   2 -11  -1 -6.2460 6.77980   6
  -2  11   1 9.81761 8.01159   2
  -2  11   1 4.32309 9.87210   5
  -2  11   1 -3.7263 8.78325   9
  -2  11   1 7.02514 10.8709   8
   1 -11  -1 8.76259 10.5191   4
   1 -11  -1 4.70223 8.34955   3
   1 -11  -1 -4.5796 7.04743   1
   1 -11  -1 5.53098 7.35975   6
  -1  11   1 -2.6846 8.66809   8
  -1  11   1 14.9005 10.3688   5
  -1  11   1 -8.8053 6.65248   2
  -1  11   1 5.90934 8.06157   9
   0 -11  -1 16.2262 12.9066   3
   0 -11  -1 10.2227 8.71772   6
   0 -11  -1 11.6913 9.82599   1
   0 -11  -1 25.1053 12.6482   4
   0  11   1 38.4570 13.4696   8
   0  11   1 17.3573 11.5413   5
   0  11   1 13.1951 8.94580   9
   0  11   1 7.18608 8.14472   2
  -1 -11  -1 -2.1537 7.97479   6
  -1 -11  -1 -7.3882 10.6747   3
  -1 -11  -1 -1.4405 7.56712   1
  -1 -11  -1 -8.0810 9.99147   4
   1  11   1 1.77841 8.69791   9
   1  11   1 -8.2446 9.19206   8
   1  11   1 -6.7450 6.14371   2
   1  11   1 4.20545 10.2108   5
  -2 -11  -1 -8.5919 10.0415   3
  -2 -11  -1 -0.0510 11.3262   4
  -2 -11  -1 2.33640 7.04805   6
  -2 -11  -1 13.6956 8.84054   1
   2  11   1 -7.1653 7.55954   2
   2  11   1 -5.3878 10.0064   9
   2  11   1 8.83357 9.78110   5
   2  11   1 4.30111 10.8938   1
   2  11   1 -4.1587 9.63433   8
  -3 -11  -1 19.1743 14.5218   3
  -3 -11  -1 0.65126 7.28724   1
  -3 -11  -1 20.9898 12.0480   4
  -3 -11  -1 -5.6775 6.58237   6
   3  11   1 13.8912 11.0536   8
   3  11   1 14.6853 10.3142   5
   3  11   1 10.6221 11.6655   1
  -4 -11  -1 -2.4191 11.3220   1
  -4 -11  -1 4.84751 6.62665   6
  -4 -11  -1 -3.9062 11.9245   3
  -4 -11  -1 14.4570 13.5517   4
  -4 -11  -1 -3.4028 12.3483   5
   4  11   1 15.8460 11.0621   5
   4  11   1 -8.7472 10.7525   8
   4  11   1 -9.6258 8.47612   1
  -5 -11  -1 6.75352 12.7228   5
  -5 -11  -1 11.4117 12.2581   6
  -5 -11  -1 -0.4560 11.3771   4
  -5 -11  -1 -9.2328 13.7160   3
  -5 -11  -1 2.53754 10.0471   1
   5  11   1 3.96130 9.40302   5
   5  11   1 -13.227 10.3472   8
   5  11   1 5.73275 9.61892   1
  -6 -11  -1 -0.4992 14.4703   4
  -6 -11  -1 3.20298 13.3513   5
  -6 -11  -1 15.0914 12.3698   1
  -6 -11  -1 12.4505 12.9158   6
  -6 -11  -1 2.88091 16.7208   3
   6  11   1 7.63377 13.7612   5
   6  11   1 -5.8320 10.9140   8
   6  11   1 -5.9237 9.75527   1
  -7 -11  -1 9.85253 11.0239   1
  -7 -11  -1 -13.777 16.1058   4
  -7 -11  -1 11.3914 19.5530   3
  -7 -11  -1 5.56032 12.2260   5
  -7 -11  -1 -11.499 11.5568   6
   7  11   1 4.12731 10.9265   1
   7  11   1 0.92135 10.9410   8
   7  11   1 -7.2846 10.7011   5
  -8 -11  -1 6.65578 16.8324   4
  -8 -11  -1 10.5143 23.5060   3
  -8 -11  -1 -18.092 12.7713   1
  -8 -11  -1 3.69112 13.4760   6
  -8 -11  -1 13.0297 16.6123   5
   8  11   1 -2.6526 12.3627   1
   8  11   1 -3.4500 9.17553   6
   8  11   1 12.3221 14.0374   5
   8  11   1 -13.907 17.2168   8
   8  11   1 19.6742 14.0781   3
  -9 -11  -1 -1.4221 15.2094   5
  -9 -11  -1 28.9725 13.5221   1
  -9 -11  -1 -2.2803 14.9873   6
  -9 -11  -1 -13.029 19.8292   4
   9  11   1 30.3711 17.0385   5
   9  11   1 -15.397 15.7881   4
   9  11   1 -5.4864 17.0899   3
   9  11   1 15.6926 10.1450   6
   9  11   1 -14.517 10.3881   1
 -10 -11  -1 -14.050 18.9378   4
 -10 -11  -1 -24.504 11.2793   1
 -10 -11  -1 10.1461 16.3449   6
  10  11   1 9.86855 17.9114   4
  10  11   1 -3.3708 13.2024   6
  10  11   1 -13.503 15.2948   1
 -11 -11  -1 12.7185 29.7097   4
  11  11   1 -10.001 22.7616   4
  11  11   1 30.3186 18.5097   6
  11 -12  -1 -6.0754 22.8737   4
 -11  12   1 13.2446 23.8899   8
 -11  12   1 -9.9428 24.0271   2
  10 -12  -1 26.9294 22.0584   4
 -10  12   1 21.3139 21.2184   8
 -10  12   1 7.53037 19.5503   2
   9 -12  -1 -5.6734 17.9505   4
   9 -12  -1 -4.5013 12.9392   6
  -9  12   1 -10.481 13.4570   2
  -9  12   1 19.5526 18.9434   8
   8 -12  -1 13.9538 15.7675   4
   8 -12  -1 15.4481 12.0730   6
  -8  12   1 -20.611 11.7627   2
  -8  12   1 -30.094 16.1136   8
   7 -12  -1 -16.725 9.90523   6
   7 -12  -1 18.4140 16.2383   4
  -7  12   1 -6.7880 14.0708   5
  -7  12   1 3.69159 21.4219   9
  -7  12   1 -1.5422 18.1597   8
  -7  12   1 -0.8553 11.4681   2
   6 -12  -1 -14.996 7.68525   6
   6 -12  -1 4.18203 13.9813   4
  -6  12   1 -3.6430 13.7454   5
  -6  12   1 16.5618 15.8576   8
  -6  12   1 12.8592 19.3190   9
  -6  12   1 5.28389 11.1937   2
   5 -12  -1 7.64569 11.0310   6
   5 -12  -1 -9.0596 7.72257   1
   5 -12  -1 -6.7785 12.6051   4
  -5  12   1 11.9084 13.9304   5
  -5  12   1 11.6650 16.1102   9
  -5  12   1 -11.377 10.2924   1
  -5  12   1 -1.3169 10.0412   2
  -5  12   1 9.53505 13.3038   8
   4 -12  -1 2.46845 7.76862   6
   4 -12  -1 18.3856 12.7987   4
   4 -12  -1 -7.1607 6.43072   1
  -4  12   1 -21.377 10.6927   1
  -4  12   1 -2.1207 7.83131   2
  -4  12   1 -0.0430 12.3266   8
  -4  12   1 4.46722 12.6831   5
  -4  12   1 -17.435 15.2877   9
   3 -12  -1 8.77807 8.67589   1
   3 -12  -1 -2.8496 11.2125   4
   3 -12  -1 -7.7601 7.77174   6
  -3  12   1 10.8895 12.6762   9
  -3  12   1 -19.972 8.29365   2
  -3  12   1 9.92846 12.7534   5
  -3  12   1 -2.3230 10.5534   8
  -3  12   1 -19.463 9.11120   1
   2 -12  -1 20.6543 10.8857   1
   2 -12  -1 50.2345 15.5155   6
   2 -12  -1 81.3810 20.8721   4
  -2  12   1 38.4406 16.6321   5
  -2  12   1 66.9685 18.2466   9
  -2  12   1 33.7966 12.3067   2
  -2  12   1 52.9728 16.0205   8
   1 -12  -1 20.9845 10.0653   1
   1 -12  -1 15.8616 13.2446   4
   1 -12  -1 35.0789 11.9985   6
  -1  12   1 16.2822 14.1721   2
  -1  12   1 18.6439 13.0139   8
  -1  12   1 28.4004 13.4754   5
   0 -12  -1 1.83437 7.78884   6
   0 -12  -1 3.90539 5.53658   1
   0 -12  -1 -3.5523 11.7410   4
   0  12   1 8.31625 10.8916   8
   0  12   1 -1.5506 10.7864   5
  -1 -12  -1 12.8006 11.3574   4
  -1 -12  -1 3.46173 9.69450   6
  -1 -12  -1 18.4439 9.11847   1
   1  12   1 17.8820 14.0909   1
   1  12   1 19.2408 12.6057   8
   1  12   1 15.6656 10.9001   5
  -2 -12  -1 37.5986 12.1345   1
  -2 -12  -1 43.4817 16.1338   6
  -2 -12  -1 61.0164 20.1580   4
   2  12   1 53.5636 17.2133   5
   2  12   1 36.7695 15.3305   1
   2  12   1 62.9188 17.8665   8
  -3 -12  -1 -12.748 8.41838   1
  -3 -12  -1 2.52894 11.9554   4
  -3 -12  -1 4.09454 11.4689   6
   3  12   1 -6.9709 9.20368   1
   3  12   1 13.3717 12.5156   8
   3  12   1 3.15634 6.72884   5
  -4 -12  -1 3.69849 13.4129   4
  -4 -12  -1 -8.3953 8.78575   6
  -4 -12  -1 -11.228 10.5164   1
   4  12   1 10.4052 10.4344   1
   4  12   1 6.64901 11.1700   8
   4  12   1 -6.9461 10.0644   5
  -5 -12  -1 13.6391 11.6184   1
  -5 -12  -1 -2.0708 12.7985   6
  -5 -12  -1 11.7462 15.8874   5
  -5 -12  -1 -7.9256 12.1911   4
   5  12   1 12.8237 11.4521   1
   5  12   1 0.64633 10.5824   5
   5  12   1 8.13629 13.3699   8
  -6 -12  -1 9.15843 17.8557   4
  -6 -12  -1 -2.1006 12.6735   6
  -6 -12  -1 14.5109 13.8896   1
  -6 -12  -1 16.8697 16.7374   5
   6  12   1 1.68278 12.1156   8
   6  12   1 15.6150 13.2379   1
   6  12   1 -0.8662 12.3507   5
  -7 -12  -1 1.54873 15.2838   6
  -7 -12  -1 2.80760 15.1269   5
  -7 -12  -1 -0.3056 17.4785   4
  -7 -12  -1 -11.328 9.24415   1
   7  12   1 -9.2927 14.4362   8
   7  12   1 6.00790 11.7703   5
   7  12   1 9.21386 12.4074   1
  -8 -12  -1 -22.692 19.9548   4
  -8 -12  -1 12.4032 15.7393   6
  -8 -12  -1 1.72253 17.7299   5
  -8 -12  -1 1.48820 14.9158   1
   8  12   1 12.4801 14.7358   5
   8  12   1 -15.300 9.91710   6
   8  12   1 -13.467 12.7821   1
  -9 -12  -1 15.7901 20.9009   4
  -9 -12  -1 -7.8902 15.4993   6
  -9 -12  -1 -11.462 14.4563   5
  -9 -12  -1 6.63431 14.4917   1
   9  12   1 -7.8464 13.2970   6
   9  12   1 7.07079 14.6100   5
   9  12   1 -44.922 17.2611   4
   9  12   1 -0.8602 15.3099   1
 -10 -12  -1 12.8794 19.5081   1
 -10 -12  -1 -10.373 15.6708   6
 -10 -12  -1 -11.743 34.7612   4
  10  12   1 13.7715 24.8705   4
  10  12   1 -6.1539 19.0025   1
  10  12   1 -2.3867 15.3708   6
  11  12   1 -34.587 18.0717   6
  10 -13  -1 -4.7011 17.5938   4
 -10  13   1 24.5382 23.7004   8
 -10  13   1 -9.3581 22.3477   2
   9 -13  -1 10.3649 16.0632   4
   9 -13  -1 -11.272 15.8720   6
  -9  13   1 16.6031 16.4558   2
  -9  13   1 -7.6819 18.1852   8
   8 -13  -1 0.48765 10.0051   6
   8 -13  -1 -16.318 16.0810   4
  -8  13   1 -1.8441 15.6509   2
  -8  13   1 16.8103 21.5491   8
   7 -13  -1 33.5506 16.6685   4
   7 -13  -1 1.33278 9.82610   6
  -7  13   1 -20.814 16.4962   8
  -7  13   1 -0.9916 13.9788   2
   6 -13  -1 9.75738 10.7480   6
   6 -13  -1 -6.2427 10.7014   4
  -6  13   1 -1.8464 18.8141   5
  -6  13   1 -3.7065 11.5017   8
  -6  13   1 14.6259 14.9587   2
   5 -13  -1 3.12808 9.82627   6
   5 -13  -1 7.55742 11.4504   1
   5 -13  -1 6.92618 12.1452   4
  -5  13   1 15.9060 15.6384   8
  -5  13   1 -7.7133 14.1710   2
  -5  13   1 0.87654 15.9497   5
  -5  13   1 -10.349 12.5828   1
   4 -13  -1 -5.8426 9.63946   6
   4 -13  -1 -0.6199 14.3582   4
   4 -13  -1 -30.570 8.94390   1
  -4  13   1 -17.152 12.3528   5
  -4  13   1 -19.959 12.1426   8
  -4  13   1 -12.201 11.3849   1
   3 -13  -1 12.2599 9.80063   1
   3 -13  -1 -10.922 11.9372   4
   3 -13  -1 -0.7235 9.82410   6
  -3  13   1 22.8290 15.4396   8
  -3  13   1 -15.995 10.7446   1
  -3  13   1 14.9932 13.0100   5
   2 -13  -1 64.6876 16.2434   1
   2 -13  -1 53.4611 18.5199   4
   2 -13  -1 92.6337 21.5753   6
  -2  13   1 57.3702 21.4085   5
  -2  13   1 59.7281 20.5339   1
  -2  13   1 80.6826 19.7792   8
   1 -13  -1 1.24689 13.0684   4
   1 -13  -1 4.28365 7.94826   6
   1 -13  -1 13.8979 8.72714   1
  -1  13   1 5.67254 13.3488   8
  -1  13   1 -2.2878 10.4720   5
  -1  13   1 -0.0256 11.6764   1
   0 -13  -1 -2.5478 7.68179   6
   0 -13  -1 2.65948 8.06300   1
   0 -13  -1 10.7584 13.3423   4
   0  13   1 -14.667 10.1485   1
   0  13   1 -8.7321 11.8042   8
   0  13   1 -15.537 11.0376   5
  -1 -13  -1 15.0912 9.78078   1
  -1 -13  -1 0.40949 9.48711   6
  -1 -13  -1 11.7194 13.6901   4
   1  13   1 -0.0655 13.0716   8
   1  13   1 -13.084 12.0511   1
   1  13   1 5.31500 11.8773   5
  -2 -13  -1 92.0883 22.9429   4
  -2 -13  -1 36.1895 15.9297   6
  -2 -13  -1 35.4091 14.1546   1
   2  13   1 56.8530 17.9225   8
   2  13   1 9.85633 13.6531   1
   2  13   1 91.1819 21.9194   5
  -3 -13  -1 -1.3512 11.9360   1
  -3 -13  -1 -4.5092 11.1896   6
  -3 -13  -1 6.34146 12.8573   4
   3  13   1 -2.2788 11.3383   5
   3  13   1 -4.9494 11.8376   8
   3  13   1 -11.300 9.69933   1
  -4 -13  -1 -3.8723 8.82804   6
  -4 -13  -1 -10.537 10.0171   1
  -4 -13  -1 8.66047 13.7062   4
   4  13   1 -8.7286 11.0429   8
   4  13   1 2.35666 11.5384   5
   4  13   1 16.4177 12.2691   1
  -5 -13  -1 14.4813 17.7739   4
  -5 -13  -1 1.81472 14.1195   6
  -5 -13  -1 -5.4557 10.9004   1
   5  13   1 10.1876 13.3101   5
   5  13   1 -19.954 9.42204   1
   5  13   1 12.4497 12.9941   8
  -6 -13  -1 -4.0992 7.99944   1
  -6 -13  -1 4.04018 13.8194   6
  -6 -13  -1 0.90028 15.8244   4
   6  13   1 -6.1440 14.1223   5
   6  13   1 10.5875 13.9043   1
   6  13   1 -30.655 15.3310   8
  -7 -13  -1 11.6360 16.1601   6
  -7 -13  -1 -11.611 13.6011   1
  -7 -13  -1 -8.5043 17.6608   4
   7  13   1 3.39884 14.3537   5
   7  13   1 -11.333 11.7431   1
   7  13   1 -9.7659 17.5676   8
  -8 -13  -1 -7.2350 20.7785   4
  -8 -13  -1 -0.3575 15.0155   1
  -8 -13  -1 -5.9569 16.4972   6
   8  13   1 -19.747 13.7649   1
   8  13   1 -12.120 15.7146   5
   8  13   1 -26.935 9.90312   6
  -9 -13  -1 13.5626 27.5637   4
  -9 -13  -1 -1.2069 15.9673   1
  -9 -13  -1 -14.522 15.4390   6
   9  13   1 -12.813 15.1559   1
   9  13   1 -30.710 19.8816   4
   9  13   1 -3.4822 14.1075   6
   9  13   1 24.8646 17.4711   5
 -10 -13  -1 -9.2665 20.1319   1
 -10 -13  -1 -23.023 20.5534   6
  10  13   1 -8.6705 24.6530   1
  10  13   1 11.4325 15.0772   6
   9 -14  -1 12.2422 21.4640   6
   9 -14  -1 16.4927 21.0179   4
  -9  14   1 -33.126 18.8935   8
   8 -14  -1 21.1481 14.4669   6
   8 -14  -1 44.9630 23.3221   4
  -8  14   1 40.7925 24.4448   8
   7 -14  -1 2.36546 12.2473   6
   7 -14  -1 -15.073 17.0734   4
  -7  14   1 -30.849 17.7084   8
   6 -14  -1 11.5019 13.5572   4
   6 -14  -1 13.7490 11.1673   6
  -6  14   1 -23.217 17.9033   5
  -6  14   1 -0.1455 13.2987   8
   5 -14  -1 -6.4390 13.6765   4
   5 -14  -1 -1.5929 11.9468   6
  -5  14   1 13.9610 14.4811   8
  -5  14   1 -8.7578 14.1671   5
   4 -14  -1 -5.3921 7.33370   1
   4 -14  -1 3.39020 14.2529   4
   4 -14  -1 -4.2127 11.4869   6
  -4  14   1 26.1764 16.0841   1
  -4  14   1 6.07268 16.2141   8
  -4  14   1 -9.6038 13.4324   5
   3 -14  -1 -29.624 8.40856   1
   3 -14  -1 -2.0355 10.0017   6
   3 -14  -1 22.9036 16.3175   4
  -3  14   1 31.5835 18.1247   5
  -3  14   1 22.3477 16.9549   8
  -3  14   1 -9.4128 12.5469   1
   2 -14  -1 8.88885 9.62167   6
   2 -14  -1 -14.388 10.6212   1
   2 -14  -1 7.66842 14.1075   4
  -2  14   1 41.2206 18.1398   8
  -2  14   1 -16.126 12.8340   1
  -2  14   1 2.83236 14.8245   5
   1 -14  -1 11.1456 15.3180   4
   1 -14  -1 -9.9012 9.15016   1
   1 -14  -1 -3.4884 6.76885   6
  -1  14   1 -0.1338 16.6388   8
  -1  14   1 4.17655 14.0418   1
  -1  14   1 1.84902 13.1488   5
   0 -14  -1 10.3696 10.4247   1
   0 -14  -1 7.19417 8.98660   6
   0 -14  -1 2.66788 14.6393   4
   0  14   1 -8.0162 12.2431   1
   0  14   1 -3.9638 13.2390   5
   0  14   1 33.7990 16.6242   8
  -1 -14  -1 1.77070 13.6514   4
  -1 -14  -1 -17.555 10.4928   6
  -1 -14  -1 -3.1036 6.07842   1
   1  14   1 -8.9137 13.2816   8
   1  14   1 -19.368 10.5383   5
   1  14   1 -15.043 12.4245   1
  -2 -14  -1 8.69774 15.2496   4
  -2 -14  -1 1.02410 11.3608   6
  -2 -14  -1 -15.466 8.84581   1
   2  14   1 2.06446 11.9610   5
   2  14   1 5.49499 15.9987   8
   2  14   1 4.79363 13.7408   1
  -3 -14  -1 5.91913 13.8732   4
  -3 -14  -1 3.56553 10.9826   1
  -3 -14  -1 -6.7107 11.9526   6
   3  14   1 17.4906 18.0881   8
   3  14   1 23.4791 16.5400   1
   3  14   1 24.7136 14.2315   5
  -4 -14  -1 -13.528 11.7776   6
  -4 -14  -1 12.3658 14.1831   4
  -4 -14  -1 -2.5478 12.5702   1
   4  14   1 17.2313 16.6636   5
   4  14   1 0.47938 13.4256   8
   4  14   1 19.1148 13.5713   1
  -5 -14  -1 7.05161 14.2611   1
  -5 -14  -1 -8.4759 15.0245   6
  -5 -14  -1 -0.2603 18.9809   4
   5  14   1 8.05717 14.1116   5
   5  14   1 4.93556 14.7786   8
   5  14   1 -10.091 13.6237   1
  -6 -14  -1 7.39835 20.8319   4
  -6 -14  -1 0.28916 12.6210   1
  -6 -14  -1 5.86660 16.5917   6
   6  14   1 18.2567 17.1886   8
   6  14   1 10.5477 15.9785   1
   6  14   1 1.41767 16.2188   5
  -7 -14  -1 -15.025 16.1125   6
  -7 -14  -1 10.8041 16.0252   1
  -7 -14  -1 25.6479 25.2098   4
   7  14   1 17.6226 15.8760   1
   7  14   1 19.1244 16.3423   5
  -8 -14  -1 12.5372 18.0631   6
  -8 -14  -1 29.5287 19.6434   1
  -8 -14  -1 66.0708 43.7300   4
   8  14   1 -3.1909 13.0626   6
   8  14   1 17.7893 19.2484   5
   8  14   1 -18.742 18.8193   1
  -9 -14  -1 10.8479 19.8786   6
  -9 -14  -1 -5.8145 16.4877   1
   9  14   1 2.06981 12.1653   6
   9  14   1 -23.056 16.8117   5
   9  14   1 -5.9024 16.2175   1
 -10 -14  -1 -1.2106 22.2134   6
  10  14   1 3.59011 17.5849   6
   8 -15  -1 -12.479 19.4425   4
   8 -15  -1 20.4398 16.8365   6
  -8  15   1 -19.850 21.3036   8
   7 -15  -1 -19.618 14.4068   6
   7 -15  -1 20.7255 20.0988   4
  -7  15   1 -13.500 19.5441   8
   6 -15  -1 -31.274 10.5802   6
   6 -15  -1 15.1757 15.2745   4
  -6  15   1 13.4859 19.9135   8
  -6  15   1 -25.303 20.2421   5
   5 -15  -1 1.80347 15.6803   4
   5 -15  -1 16.8463 13.3062   6
  -5  15   1 6.48640 17.3839   5
  -5  15   1 -3.1184 19.5754   8
   4 -15  -1 14.8298 17.4730   4
   4 -15  -1 -12.529 11.1778   6
   4 -15  -1 12.1753 10.9074   1
  -4  15   1 -16.563 15.9880   8
  -4  15   1 26.5447 16.1119   1
  -4  15   1 -5.2659 16.7675   5
   3 -15  -1 9.47225 11.0502   1
   3 -15  -1 0.96438 15.0154   4
   3 -15  -1 20.8984 11.8067   6
  -3  15   1 -12.183 13.3970   1
  -3  15   1 17.1139 18.7597   5
  -3  15   1 10.7856 18.0673   8
   2 -15  -1 -10.714 10.6563   1
   2 -15  -1 18.0957 18.3634   4
   2 -15  -1 23.0953 13.2028   6
  -2  15   1 9.88735 16.7324   5
  -2  15   1 21.6401 17.0030   1
  -2  15   1 -1.3048 17.7723   8
   1 -15  -1 18.9503 13.6075   6
   1 -15  -1 -24.616 9.82703   1
   1 -15  -1 -4.0764 14.9477   4
  -1  15   1 -20.909 13.2313   1
  -1  15   1 -3.0473 13.0086   5
  -1  15   1 1.17423 17.8920   8
   0 -15  -1 -27.612 14.6177   4
   0 -15  -1 -3.0467 9.31725   6
   0 -15  -1 -23.131 10.1101   1
   0  15   1 -2.8077 13.6939   5
   0  15   1 -9.1369 14.6812   8
   0  15   1 -14.953 12.0910   1
  -1 -15  -1 -7.6017 11.5399   6
  -1 -15  -1 -39.072 9.51217   1
  -1 -15  -1 -22.839 14.0894   4
   1  15   1 17.5049 14.9336   1
   1  15   1 14.4136 17.0296   8
   1  15   1 -27.149 12.3450   5
  -2 -15  -1 11.0569 16.1506   4
  -2 -15  -1 3.96186 13.8070   6
  -2 -15  -1 75.7737 22.6063   1
   2  15   1 -5.2339 13.8916   1
   2  15   1 16.5817 15.5669   8
   2  15   1 -6.0889 12.0137   5
  -3 -15  -1 2.14237 15.1329   4
  -3 -15  -1 14.9803 10.6231   1
  -3 -15  -1 30.5447 18.0842   6
   3  15   1 21.2017 16.2868   1
   3  15   1 -2.9428 14.7306   5
   3  15   1 -5.5429 16.2671   8
  -4 -15  -1 21.2891 16.1218   6
  -4 -15  -1 8.87311 17.6523   4
  -4 -15  -1 18.4069 14.1603   1
   4  15   1 7.89677 16.1379   8
   4  15   1 27.3240 18.2183   1
   4  15   1 11.3044 16.1201   5
  -5 -15  -1 1.41534 15.1649   6
  -5 -15  -1 -17.822 16.1466   4
  -5 -15  -1 15.1691 13.7093   1
   5  15   1 -3.1596 15.4248   1
   5  15   1 -6.0689 18.1579   8
   5  15   1 11.5293 18.2107   5
  -6 -15  -1 8.18480 17.1877   6
  -6 -15  -1 25.4745 25.0755   4
  -6 -15  -1 -0.8591 14.2387   1
   6  15   1 -3.6915 21.7151   8
   6  15   1 -9.8125 14.5097   1
   6  15   1 -5.7845 15.9763   5
  -7 -15  -1 -1.8811 17.5972   6
  -7 -15  -1 14.7395 20.2029   1
   7  15   1 15.4206 18.6124   1
   7  15   1 -18.621 17.7855   5
  -8 -15  -1 -6.3480 20.1400   6
  -8 -15  -1 -4.3872 18.0462   1
   8  15   1 -13.953 15.7175   6
   8  15   1 -26.500 20.8002   5
   8  15   1 -25.358 19.4636   1
  -9 -15  -1 8.32483 23.3422   6
  -9 -15  -1 2.30177 19.0824   1
   9  15   1 29.9129 22.6900   1
   9  15   1 22.0035 16.7572   6
   7 -16  -1 -1.1600 16.1795   6
   7 -16  -1 7.98249 25.5350   4
  -7  16   1 18.4939 29.6179   8
   6 -16  -1 -6.1035 20.6618   4
   6 -16  -1 -11.190 14.2209   6
  -6  16   1 -4.0948 19.9114   5
  -6  16   1 10.9145 23.1714   8
   5 -16  -1 -7.7039 20.6038   4
   5 -16  -1 -10.736 12.0227   6
  -5  16   1 -2.6021 20.0647   8
  -5  16   1 -5.4750 18.6599   5
   4 -16  -1 6.31672 18.1025   4
   4 -16  -1 7.29527 14.0946   6
   4 -16  -1 6.14819 12.6491   1
  -4  16   1 -1.5475 17.9394   5
  -4  16   1 31.1158 22.3652   8
  -4  16   1 4.31526 18.8047   1
   3 -16  -1 20.5694 20.1241   4
   3 -16  -1 2.75990 9.82448   6
   3 -16  -1 5.90320 11.9393   1
  -3  16   1 21.0705 19.7730   5
  -3  16   1 -7.3032 15.4741   1
  -3  16   1 -1.7107 18.5049   8
   2 -16  -1 5.97519 17.8088   4
   2 -16  -1 -2.1274 13.1315   6
   2 -16  -1 1.51683 12.1051   1
  -2  16   1 22.0496 17.2081   8
  -2  16   1 3.77628 16.1160   1
  -2  16   1 9.31711 16.8818   5
   1 -16  -1 -11.129 10.1954   1
   1 -16  -1 -10.108 15.4669   4
   1 -16  -1 -1.9766 8.88942   6
  -1  16   1 -2.0858 16.9625   1
  -1  16   1 -3.6651 13.9517   5
  -1  16   1 -23.110 15.8453   8
   0 -16  -1 14.1814 17.0791   4
   0 -16  -1 23.1461 14.9225   1
   0 -16  -1 -3.2906 11.5531   6
   0  16   1 2.02880 14.5025   5
   0  16   1 -14.694 15.7159   8
   0  16   1 3.35352 15.8180   1
  -1 -16  -1 -23.105 17.4176   4
  -1 -16  -1 3.74896 13.0462   1
  -1 -16  -1 -4.4505 9.10265   6
   1  16   1 1.47792 17.9605   8
   1  16   1 10.0982 18.0704   1
   1  16   1 -9.3829 14.7307   5
  -2 -16  -1 -2.3620 13.9025   1
  -2 -16  -1 15.0514 19.9479   4
  -2 -16  -1 -9.4999 14.6839   6
   2  16   1 -13.596 16.4403   8
   2  16   1 -10.360 12.9742   5
   2  16   1 0.92714 14.0096   1
  -3 -16  -1 12.7846 17.8782   4
  -3 -16  -1 20.8099 16.5997   6
  -3 -16  -1 5.37303 13.7902   1
   3  16   1 9.17383 18.7017   5
   3  16   1 5.17164 16.2781   8
   3  16   1 -4.8742 15.5556   1
  -4 -16  -1 34.2436 23.5404   4
  -4 -16  -1 2.85275 17.3629   6
  -4 -16  -1 6.12301 17.5122   1
   4  16   1 -13.863 16.9935   8
   4  16   1 -17.573 14.9101   5
   4  16   1 7.91356 15.1992   1
  -5 -16  -1 -2.4414 12.7031   1
  -5 -16  -1 -6.9236 17.7761   6
  -5 -16  -1 0.82114 20.6354   4
   5  16   1 -29.869 20.0636   8
   5  16   1 18.9829 17.0345   1
   5  16   1 -8.7850 15.9901   5
  -6 -16  -1 -18.959 14.4723   1
  -6 -16  -1 -0.2104 20.1898   6
   6  16   1 0.19665 17.1961   1
   6  16   1 -30.886 15.3809   5
  -7 -16  -1 27.8922 24.0071   6
  -7 -16  -1 -14.735 17.5247   1
   7  16   1 19.0873 19.8672   1
   7  16   1 -9.6140 21.1265   5
   8  16   1 -26.200 16.9833   6
   6 -17  -1 4.67997 20.0249   6
   5 -17  -1 41.7909 24.9664   4
   5 -17  -1 7.83260 17.0340   6
  -5  17   1 -14.647 24.3790   8
  -5  17   1 -39.085 23.7071   5
   4 -17  -1 27.5882 23.1479   4
   4 -17  -1 23.7991 16.2074   6
  -4  17   1 9.08508 17.7283   8
  -4  17   1 12.1311 20.2266   5
   3 -17  -1 9.68416 24.7516   4
   3 -17  -1 -3.7157 11.1114   1
   3 -17  -1 23.6945 11.4505   6
  -3  17   1 -22.472 21.2242   8
  -3  17   1 18.9496 21.6328   5
  -3  17   1 5.75800 16.0615   1
   2 -17  -1 2.74315 14.1372   6
   2 -17  -1 4.08866 12.7027   1
   2 -17  -1 -8.1366 20.5097   4
  -2  17   1 -5.3770 19.0481   5
  -2  17   1 17.4862 22.0909   8
  -2  17   1 -19.979 17.2812   1
   1 -17  -1 14.6493 25.7589   4
   1 -17  -1 -7.3407 11.6658   1
   1 -17  -1 -12.862 13.0456   6
  -1  17   1 -16.428 16.2112   5
  -1  17   1 3.73093 17.6722   1
  -1  17   1 1.54599 19.8642   8
   0 -17  -1 -18.266 18.1290   4
   0 -17  -1 -23.838 11.8950   1
   0 -17  -1 -16.495 13.0503   6
   0  17   1 -12.091 19.3096   8
   0  17   1 11.2332 17.3749   1
   0  17   1 -29.304 16.2125   5
  -1 -17  -1 -5.4737 15.4306   6
  -1 -17  -1 -12.141 18.4040   4
  -1 -17  -1 1.20392 14.5629   1
   1  17   1 -7.0964 19.9902   8
   1  17   1 -26.094 16.2922   1
   1  17   1 2.12061 17.9605   5
  -2 -17  -1 -1.1800 18.0842   6
  -2 -17  -1 19.7494 13.9782   1
  -2 -17  -1 20.4416 20.2186   4
   2  17   1 -10.740 14.2861   5
   2  17   1 -5.5603 17.1360   1
   2  17   1 -25.279 18.9534   8
  -3 -17  -1 5.04855 19.8078   4
  -3 -17  -1 12.1902 13.1880   1
  -3 -17  -1 -10.864 16.8414   6
   3  17   1 10.8154 15.8398   1
   3  17   1 0.88731 14.8913   5
   3  17   1 -15.746 18.6689   8
  -4 -17  -1 -2.4842 24.8206   4
  -4 -17  -1 0.85867 17.4174   6
  -4 -17  -1 -8.2096 14.3797   1
   4  17   1 -4.8411 18.4939   5
   4  17   1 0.58465 16.3102   1
   4  17   1 -8.1517 24.5413   8
  -5 -17  -1 8.68171 17.0317   1
  -5 -17  -1 -12.783 19.1085   6
   5  17   1 17.9409 16.8320   1
   5  17   1 -36.039 17.8548   5
  -6 -17  -1 -10.636 19.9677   1
  -6 -17  -1 7.34490 22.3634   6
   6  17   1 7.18897 18.2116   1
   4 -18  -1 13.4089 15.5752   6
   3 -18  -1 20.0083 13.8424   6
   3 -18  -1 12.8147 23.4436   4
   3 -18  -1 13.6177 15.2793   1
  -3  18   1 -56.796 23.4290   8
  -3  18   1 7.08964 22.7950   1
  -3  18   1 -11.989 21.1867   5
   2 -18  -1 6.21144 24.8896   4
   2 -18  -1 2.83287 15.9286   6
   2 -18  -1 13.7422 14.3998   1
  -2  18   1 0.15934 18.5753   1
  -2  18   1 7.66539 25.3286   8
  -2  18   1 -18.788 22.2762   5
   1 -18  -1 6.90214 19.1000   1
   1 -18  -1 40.6729 23.0197   4
   1 -18  -1 18.8992 17.6832   6
  -1  18   1 26.2336 21.5415   1
  -1  18   1 5.04910 18.9704   5
  -1  18   1 -17.762 26.1906   8
   0 -18  -1 2.17789 14.5746   6
   0 -18  -1 -23.845 21.3658   4
   0 -18  -1 20.7426 16.7894   1
   0  18   1 20.9841 19.8805   1
   0  18   1 -17.088 19.7167   5
   0  18   1 -27.185 25.2615   8
  -1 -18  -1 -13.512 21.2491   4
  -1 -18  -1 -6.9220 14.1550   1
  -1 -18  -1 10.0634 15.9905   6
   1  18   1 -12.798 24.2125   8
   1  18   1 -20.749 17.7452   5
   1  18   1 16.7019 19.5539   1
  -2 -18  -1 2.90064 22.6917   4
  -2 -18  -1 1.72278 19.1703   6
  -2 -18  -1 -44.474 10.4488   1
   2  18   1 -16.055 17.0708   5
   2  18   1 8.73972 17.8277   1
   2  18   1 -0.1252 26.4438   8
  -3 -18  -1 21.3659 13.9254   1
  -3 -18  -1 -0.7621 28.2428   4
  -3 -18  -1 -5.8710 16.9805   6
   3  18   1 -25.950 25.8074   8
   3  18   1 36.0988 20.5669   1
  -4 -18  -1 1.60105 25.1839   6
  -4 -18   2 16.1852 20.1125   6
   3  18  -2 -14.693 30.9236   8
   3  18  -2 24.7979 22.1818   1
  -3 -18   2 24.8906 16.2039   1
  -3 -18   2 37.6573 22.4756   6
   2  18  -2 -4.8123 24.1329   8
   2  18  -2 -7.9714 22.2939   5
   2  18  -2 7.20392 19.9910   1
  -2 -18   2 0.12334 19.1721   6
  -2 -18   2 36.2572 17.8787   1
   1  18  -2 33.0989 22.5742   5
   1  18  -2 -23.706 23.6005   8
  -1 -18   2 -14.917 17.2773   6
  -1 -18   2 -26.041 13.3128   1
   0  18  -2 -33.038 21.0477   5
   0  18  -2 -19.070 20.3345   8
   0 -18   2 -3.5662 14.9939   6
   0 -18   2 -13.748 11.6713   1
  -1  18  -2 -3.9599 17.7689   5
  -1  18  -2 -14.190 19.4210   8
   1 -18   2 0.45391 16.0575   1
   1 -18   2 1.26050 16.6831   6
  -2  18  -2 -7.5499 22.4258   8
  -2  18  -2 15.0657 22.2197   5
   2 -18   2 -5.5601 13.5776   1
   2 -18   2 -10.563 15.1719   6
  -3  18  -2 -22.864 19.9874   5
   3 -18   2 -7.0538 13.9416   1
   3 -18   2 5.82936 28.1281   4
   3 -18   2 3.17678 16.2288   6
   4 -18   2 -16.143 16.2804   6
   6  17  -2 42.7793 20.8083   1
  -6 -17   2 -19.735 18.9975   6
  -6 -17   2 -23.378 25.7128   1
   5  17  -2 -9.2212 17.5010   5
   5  17  -2 -19.404 26.8358   8
   5  17  -2 37.2752 19.7901   1
  -5 -17   2 -10.571 15.8591   1
  -5 -17   2 14.7829 19.8296   6
   4  17  -2 37.4197 19.4403   1
   4  17  -2 -0.6293 18.3759   5
   4  17  -2 -32.130 23.6640   8
  -4 -17   2 3.82409 17.8680   6
  -4 -17   2 -0.3335 15.4345   1
   3  17  -2 -3.1643 17.2384   5
   3  17  -2 51.8177 24.7085   8
  -3 -17   2 -3.0005 16.4830   1
  -3 -17   2 20.5988 20.3379   6
   2  17  -2 -30.612 19.2476   8
   2  17  -2 6.71606 17.7052   5
  -2 -17   2 -1.6904 15.3860   1
  -2 -17   2 11.6986 16.4170   6
   1  17  -2 24.0851 20.1698   5
   1  17  -2 6.94630 21.3748   8
  -1 -17   2 -10.961 13.7659   6
  -1 -17   2 -8.0188 13.1974   1
   0  17  -2 -1.0176 20.7011   8
   0  17  -2 -10.968 18.1037   5
   0 -17   2 -17.039 11.4800   1
   0 -17   2 14.4623 16.6151   6
  -1  17  -2 0.31729 18.9896   8
  -1  17  -2 -18.726 16.7310   5
   1 -17   2 -5.8273 13.9902   6
   1 -17   2 2.14929 12.3693   1
  -2  17  -2 1.46018 17.8558   5
  -2  17  -2 -2.1524 20.5308   8
   2 -17   2 29.2211 20.7824   4
   2 -17   2 7.59730 15.2655   1
   2 -17   2 -14.093 13.4433   6
  -3  17  -2 19.4849 22.9020   5
  -3  17  -2 8.97862 22.7790   8
   3 -17   2 8.82048 20.3154   4
   3 -17   2 -1.1861 12.8525   6
   3 -17   2 -17.257 11.9521   1
  -4  17  -2 -5.1825 20.1491   8
  -4  17  -2 13.0811 19.7699   5
   4 -17   2 -9.8994 14.8611   6
   4 -17   2 30.5856 22.5469   4
   4 -17   2 4.92143 14.3397   1
  -5  17  -2 4.24699 23.4570   8
   5 -17   2 27.6145 24.0961   4
   5 -17   2 -5.4928 15.5983   6
   6 -17   2 13.7850 15.6841   6
   7  16  -2 39.0733 20.4635   5
   7  16  -2 44.7131 21.1749   1
   7  16  -2 -18.611 30.5607   8
  -7 -16   2 8.73736 19.4915   6
  -7 -16   2 1.35655 22.9689   5
  -7 -16   2 -33.737 15.6891   1
   6  16  -2 33.9235 19.1661   1
   6  16  -2 -23.795 21.8719   8
   6  16  -2 9.85668 18.1219   5
  -6 -16   2 27.3537 20.2663   1
  -6 -16   2 28.7411 25.2499   5
  -6 -16   2 21.4362 17.9901   6
   5  16  -2 6.43791 21.3973   8
   5  16  -2 33.4723 18.5861   1
   5  16  -2 7.68903 14.3614   5
  -5 -16   2 -17.948 17.0923   5
  -5 -16   2 13.6921 15.0746   1
  -5 -16   2 -9.9217 14.8024   6
   4  16  -2 -5.1861 19.6083   8
   4  16  -2 18.6447 14.7946   5
  -4 -16   2 -0.5974 16.9586   6
  -4 -16   2 3.78734 18.2226   5
  -4 -16   2 11.8072 14.8334   1
   3  16  -2 4.91178 13.6072   5
   3  16  -2 13.4941 21.0609   8
  -3 -16   2 11.3372 13.9726   1
  -3 -16   2 -17.606 13.2023   6
   2  16  -2 -5.3865 18.0797   8
   2  16  -2 -7.5247 16.2706   5
  -2 -16   2 -10.767 12.5815   1
  -2 -16   2 14.1038 16.5281   6
   1  16  -2 14.5078 18.7266   8
   1  16  -2 -8.1756 13.7491   5
  -1 -16   2 -20.906 11.9092   1
  -1 -16   2 -6.1140 11.7295   6
   0  16  -2 31.9292 18.7263   8
   0  16  -2 17.8360 16.7132   5
   0 -16   2 -9.6290 12.2144   6
   0 -16   2 5.48528 13.0135   1
   0 -16   2 -7.5766 17.2917   4
  -1  16  -2 1.47682 18.1254   8
  -1  16  -2 6.69972 15.5705   5
   1 -16   2 -18.091 11.6167   6
   1 -16   2 9.52721 13.1440   1
   1 -16   2 -14.014 16.8165   4
  -2  16  -2 -20.336 13.5899   5
  -2  16  -2 -22.917 12.9337   8
   2 -16   2 13.2688 13.7764   1
   2 -16   2 -10.297 11.0766   6
   2 -16   2 38.8589 21.7882   4
  -3  16  -2 9.69140 18.4931   8
  -3  16  -2 -4.5910 15.3644   5
   3 -16   2 -16.957 10.9288   1
   3 -16   2 20.0105 16.8464   4
   3 -16   2 3.08841 12.6231   6
  -4  16  -2 -6.7085 16.1813   5
  -4  16  -2 3.52211 17.9944   8
   4 -16   2 -4.4241 10.7407   6
   4 -16   2 0.31587 13.0829   1
   4 -16   2 -0.7588 18.0670   4
  -5  16  -2 2.12718 19.7962   5
  -5  16  -2 16.1772 21.4902   8
   5 -16   2 5.67955 13.7056   6
   5 -16   2 21.9096 19.5753   4
  -6  16  -2 -22.531 19.5261   8
   6 -16   2 16.9053 23.8967   4
   6 -16   2 -11.402 13.7620   6
  -7  16  -2 -40.576 26.8230   8
   7 -16   2 -8.3509 13.7525   6
   7 -16   2 52.3282 26.1241   4
   8  15  -2 -39.703 27.2703   8
   8  15  -2 -1.9684 20.2667   5
   8  15  -2 21.7089 18.9815   1
  -8 -15   2 -3.6888 18.8849   6
  -8 -15   2 -2.1980 20.6088   5
  -8 -15   2 8.92669 17.5724   1
   7  15  -2 -12.442 18.5176   8
   7  15  -2 19.5596 17.3357   1
   7  15  -2 4.57661 15.4234   5
  -7 -15   2 -24.658 16.1488   1
  -7 -15   2 4.90755 19.9915   5
  -7 -15   2 -11.714 19.3901   6
   6  15  -2 -16.773 13.9865   5
   6  15  -2 30.9587 17.6946   1
   6  15  -2 -20.925 18.9191   8
  -6 -15   2 -9.9462 17.2380   5
  -6 -15   2 12.8073 15.0591   1
  -6 -15   2 -14.884 14.1967   6
   5  15  -2 -15.044 18.0151   8
   5  15  -2 9.57156 14.8668   5
  -5 -15   2 -8.2950 12.3828   6
  -5 -15   2 -4.2626 11.6855   1
  -5 -15   2 -14.610 16.2575   5
   4  15  -2 -8.5197 15.9546   8
   4  15  -2 -17.477 14.9043   5
  -4 -15   2 17.4221 11.6080   1
  -4 -15   2 -21.865 13.6403   5
  -4 -15   2 2.65812 13.6773   6
   3  15  -2 6.55201 12.4153   5
   3  15  -2 19.5372 17.5247   8
  -3 -15   2 5.50383 16.7087   5
  -3 -15   2 6.69511 14.3072   1
  -3 -15   2 7.99349 16.0116   6
   2  15  -2 2.86267 17.1961   8
   2  15  -2 8.27849 15.1407   5
  -2 -15   2 13.9051 14.7175   6
  -2 -15   2 -6.6183 8.71252   1
  -2 -15   2 3.35600 13.9117   5
   1  15  -2 -6.0310 16.4075   8
   1  15  -2 2.86609 13.0244   5
  -1 -15   2 2.21218 11.8876   6
  -1 -15   2 -3.5968 10.6637   1
  -1 -15   2 -14.602 15.2685   4
   0  15  -2 -4.3292 14.4564   5
   0  15  -2 -15.109 13.7553   8
   0 -15   2 -16.512 12.0991   6
   0 -15   2 -9.7296 11.9001   1
   0 -15   2 -1.5741 17.1324   4
  -1  15  -2 -5.5589 12.6472   5
  -1  15  -2 -11.858 13.8738   8
   1 -15   2 0.67235 14.3339   4
   1 -15   2 -5.0767 11.5559   1
   1 -15   2 10.6462 11.6729   6
  -2  15  -2 2.82635 15.9155   5
  -2  15  -2 12.9330 17.0105   8
   2 -15   2 -8.2186 11.1436   1
   2 -15   2 7.44059 15.2539   4
   2 -15   2 1.80339 10.1919   6
  -3  15  -2 4.12153 15.3881   5
  -3  15  -2 -4.4749 16.1274   8
  -3  15  -2 11.1130 17.7540   2
   3 -15   2 -8.3489 9.61703   1
   3 -15   2 10.5249 17.5658   4
   3 -15   2 10.1015 12.1798   6
  -4  15  -2 -1.0509 17.3678   8
  -4  15  -2 -23.310 12.4000   5
  -4  15  -2 -10.028 14.3020   2
   4 -15   2 -9.8755 12.0605   6
   4 -15   2 -0.9088 9.34120   1
   4 -15   2 27.8121 19.1037   4
  -5  15  -2 -23.418 15.7235   2
  -5  15  -2 -0.9401 16.9052   5
  -5  15  -2 21.5987 20.7520   8
   5 -15   2 -16.807 16.7951   4
   5 -15   2 2.66308 12.1161   6
  -6  15  -2 4.01686 19.1406   8
  -6  15  -2 51.8664 17.2153   2
   6 -15   2 -4.4751 13.4609   6
   6 -15   2 -20.135 18.3783   4
  -7  15  -2 -30.964 21.5388   8
  -7  15  -2 28.0263 19.2477   2
   7 -15   2 -19.791 23.2964   4
   7 -15   2 10.7491 13.8284   6
  -8  15  -2 -13.002 18.5783   2
  -8  15  -2 -1.1524 23.8508   8
   8 -15   2 21.7711 17.5905   6
   8 -15   2 61.9597 25.5535   4
   9 -15   2 21.6467 17.3698   6
   9  14  -2 9.13619 18.2224   1
   9  14  -2 -29.364 28.8006   8
   9  14  -2 -7.9129 18.0367   5
  -9 -14   2 45.5179 23.4194   5
  -9 -14   2 22.3200 17.7673   1
   8  14  -2 23.6550 16.1751   1
   8  14  -2 -15.479 15.0887   5
   8  14  -2 -23.225 19.7678   8
  -8 -14   2 3.36369 16.5414   1
  -8 -14   2 -18.618 18.8436   5
  -8 -14   2 6.80373 19.5863   6
   7  14  -2 -5.2905 16.4087   5
   7  14  -2 21.4830 17.3162   1
   7  14  -2 -10.570 15.8705   8
  -7 -14   2 -14.519 18.5646   5
  -7 -14   2 -6.1629 14.6886   6
  -7 -14   2 -4.8804 11.8726   1
   6  14  -2 -22.904 16.2341   8
   6  14  -2 -10.089 14.7904   5
  -6 -14   2 -14.698 13.3307   1
  -6 -14   2 12.1840 13.4191   6
  -6 -14   2 10.6020 20.5240   5
   5  14  -2 -8.3912 15.4999   8
   5  14  -2 9.42832 13.5937   5
  -5 -14   2 8.71573 16.9285   5
  -5 -14   2 29.0427 14.2981   1
  -5 -14   2 1.32132 12.4614   6
   4  14  -2 -9.1756 7.25353   5
   4  14  -2 9.13635 17.3787   8
  -4 -14   2 5.13280 13.5711   6
  -4 -14   2 -0.6046 15.8924   5
  -4 -14   2 -7.2099 11.6637   1
   3  14  -2 19.3006 15.6320   8
   3  14  -2 19.9164 12.7945   5
  -3 -14   2 -2.0561 13.0472   6
  -3 -14   2 9.70335 22.1006   4
  -3 -14   2 5.11813 15.1832   5
  -3 -14   2 6.92053 12.7149   1
   2  14  -2 -0.5949 11.7013   5
   2  14  -2 -0.3268 10.9070   8
  -2 -14   2 -10.357 11.1018   5
  -2 -14   2 -7.7175 8.80667   1
  -2 -14   2 -4.3851 13.1018   4
  -2 -14   2 17.7006 12.7753   6
   1  14  -2 -17.985 12.7324   8
   1  14  -2 -1.0178 14.1197   2
   1  14  -2 -15.190 12.0261   5
  -1 -14   2 -6.7257 10.6506   6
  -1 -14   2 -20.883 10.9662   4
  -1 -14   2 -9.6890 10.1717   5
  -1 -14   2 20.8528 10.7792   1
   0  14  -2 -26.001 10.8467   8
   0  14  -2 13.3402 12.1273   2
   0  14  -2 -10.801 9.75637   5
   0 -14   2 -5.1723 13.6729   4
   0 -14   2 0.13087 11.5160   6
   0 -14   2 25.7437 11.3032   1
  -1  14  -2 -9.5748 11.0018   8
  -1  14  -2 0.33596 12.6575   5
  -1  14  -2 3.75869 11.1130   2
   1 -14   2 17.9477 14.3152   4
   1 -14   2 1.52533 11.8097   6
   1 -14   2 16.9025 11.3883   1
  -2  14  -2 2.07190 22.5946   9
  -2  14  -2 17.1341 11.7780   2
  -2  14  -2 8.94683 14.5655   5
  -2  14  -2 7.72731 10.1061   8
   2 -14   2 23.5708 13.8456   4
   2 -14   2 11.8205 9.77550   1
   2 -14   2 -4.6474 10.2208   6
  -3  14  -2 -14.140 11.8447   8
  -3  14  -2 -8.6062 11.8041   2
  -3  14  -2 0.39597 19.9537   9
  -3  14  -2 -14.641 11.8409   5
   3 -14   2 14.0628 9.81474   1
   3 -14   2 15.6906 16.5872   4
   3 -14   2 1.45025 7.09306   6
  -4  14  -2 -24.985 12.4237   2
  -4  14  -2 13.6463 17.2644   8
  -4  14  -2 22.5795 22.9227   9
  -4  14  -2 -5.0889 13.0506   5
   4 -14   2 -3.0966 15.5019   4
   4 -14   2 0.29092 9.12350   1
   4 -14   2 3.91378 10.2347   6
  -5  14  -2 29.5375 18.4018   5
  -5  14  -2 -17.657 13.1061   2
  -5  14  -2 9.07547 16.3042   8
   5 -14   2 -3.4094 8.31643   1
   5 -14   2 -14.881 15.5008   4
   5 -14   2 0.76550 12.3753   6
  -6  14  -2 16.8896 19.0512   8
  -6  14  -2 13.7945 13.3007   2
   6 -14   2 19.1585 11.7296   6
   6 -14   2 -8.0845 17.5700   4
  -7  14  -2 31.0717 16.0820   2
  -7  14  -2 -22.359 14.4011   8
   7 -14   2 0.95188 13.2051   6
   7 -14   2 30.0567 23.2642   4
  -8  14  -2 -2.2892 17.1222   2
  -8  14  -2 18.3456 22.7460   8
   8 -14   2 25.2794 22.0364   4
   8 -14   2 -16.980 12.6197   6
  -9  14  -2 12.5722 17.7649   2
  -9  14  -2 -5.6364 23.2358   8
   9 -14   2 -1.1380 22.5575   4
   9 -14   2 -21.000 15.6130   6
  10 -14   2 -11.933 16.1857   6
  10  13  -2 10.5685 19.1770   5
 -10 -13   2 -10.859 18.9415   5
   9  13  -2 14.9937 17.1956   1
   9  13  -2 20.8083 22.0207   8
   9  13  -2 46.3789 16.9326   5
   9  13  -2 -33.885 14.2282   6
  -9 -13   2 5.10345 15.8045   1
  -9 -13   2 -7.1194 15.0325   5
   8  13  -2 18.5785 14.7738   5
   8  13  -2 -0.8160 17.5821   8
   8  13  -2 26.7136 14.8069   1
  -8 -13   2 4.86516 17.0807   1
  -8 -13   2 -4.4284 13.9718   6
  -8 -13   2 -12.373 14.8286   5
   7  13  -2 17.7319 16.4797   1
   7  13  -2 -14.758 15.2058   8
   7  13  -2 54.4990 18.2085   5
  -7 -13   2 -2.5468 15.6596   6
  -7 -13   2 -17.680 14.8263   5
  -7 -13   2 14.7637 13.5137   1
   6  13  -2 27.0732 14.3460   5
   6  13  -2 -12.020 14.4661   8
  -6 -13   2 4.10321 12.4380   1
  -6 -13   2 3.84356 12.6044   6
  -6 -13   2 1.50771 14.0187   5
   5  13  -2 18.5890 15.9204   2
   5  13  -2 18.1014 13.1778   5
   5  13  -2 -20.934 13.7250   8
  -5 -13   2 -4.9828 12.3779   5
  -5 -13   2 2.84668 11.3813   6
  -5 -13   2 1.33805 12.3238   1
   4  13  -2 -18.679 8.68076   2
   4  13  -2 -1.7701 15.9031   8
   4  13  -2 -12.438 9.00809   5
  -4 -13   2 -18.224 11.6277   5
  -4 -13   2 10.9760 11.3693   1
  -4 -13   2 -5.2510 10.7741   6
  -4 -13   2 5.11869 14.9607   4
   3  13  -2 -4.3884 10.2350   2
   3  13  -2 -3.0059 11.0266   5
   3  13  -2 -4.8956 14.8408   8
  -3 -13   2 -1.5286 10.4857   1
  -3 -13   2 7.05297 11.0933   6
  -3 -13   2 4.10760 12.3734   4
  -3 -13   2 -0.0721 12.0155   5
   2  13  -2 -2.3233 15.5757   9
   2  13  -2 -23.069 10.5296   8
   2  13  -2 1.49443 10.7585   5
   2  13  -2 -11.134 8.63927   2
  -2 -13   2 6.76057 9.25732   1
  -2 -13   2 3.00289 10.4777   6
  -2 -13   2 16.3488 11.3202   5
  -2 -13   2 -15.927 12.2178   4
   1  13  -2 -11.374 8.63432   2
   1  13  -2 18.9645 15.2861   9
   1  13  -2 -12.518 10.9669   8
   1  13  -2 12.1461 13.2910   5
  -1 -13   2 -5.9664 5.09146   1
  -1 -13   2 18.6381 12.0860   6
  -1 -13   2 -5.3989 10.2461   4
  -1 -13   2 1.32215 10.5397   5
   0  13  -2 0.38175 12.3537   9
   0  13  -2 13.0917 12.2624   8
   0  13  -2 -9.5569 9.90930   2
   0  13  -2 1.23830 8.33967   5
   0 -13   2 -2.4331 11.9146   4
   0 -13   2 -11.150 9.24333   5
   0 -13   2 -12.031 8.67165   6
   0 -13   2 -1.0328 10.0506   1
  -1  13  -2 -6.0385 9.32731   2
  -1  13  -2 0.39999 11.4138   5
  -1  13  -2 9.00234 15.1332   9
  -1  13  -2 -2.1484 7.89976   8
   1 -13   2 2.82187 8.82423   1
   1 -13   2 -2.5168 9.39845   6
   1 -13   2 13.1898 11.3301   4
  -2  13  -2 -16.218 11.3029   5
  -2  13  -2 10.7607 15.3083   9
  -2  13  -2 -5.0976 11.1526   8
  -2  13  -2 -8.9779 9.54409   2
   2 -13   2 -5.3706 11.7364   4
   2 -13   2 -4.4486 7.53443   6
   2 -13   2 -9.6680 10.1799   1
  -3  13  -2 -17.223 9.48933   2
  -3  13  -2 5.45549 15.9320   9
  -3  13  -2 -6.0177 13.3844   8
  -3  13  -2 -13.477 11.1288   5
   3 -13   2 8.15256 14.7138   4
   3 -13   2 -8.5848 8.35606   1
   3 -13   2 -5.1871 8.58641   6
  -4  13  -2 3.36788 12.1665   5
  -4  13  -2 -0.3410 10.8997   8
  -4  13  -2 3.60478 12.1063   2
  -4  13  -2 8.01810 19.9807   9
   4 -13   2 1.69347 15.8617   4
   4 -13   2 2.25371 8.34369   6
   4 -13   2 11.6454 10.2074   1
  -5  13  -2 -4.6072 12.3941   2
  -5  13  -2 -4.0535 12.9196   5
  -5  13  -2 12.4961 15.5516   8
  -5  13  -2 7.86300 22.7086   9
   5 -13   2 10.1129 16.6586   4
   5 -13   2 1.18917 8.44583   1
   5 -13   2 0.08739 8.48545   6
  -6  13  -2 9.50090 17.2344   8
  -6  13  -2 15.7189 11.3057   2
   6 -13   2 -26.873 8.49552   6
   6 -13   2 0.40853 15.7336   4
  -7  13  -2 -8.7297 12.7744   8
  -7  13  -2 13.4504 13.2892   2
   7 -13   2 14.7986 18.3054   4
   7 -13   2 -10.562 11.1040   6
  -8  13  -2 7.06642 20.0590   8
  -8  13  -2 -11.677 15.9951   2
   8 -13   2 5.42042 11.4778   6
   8 -13   2 2.12837 20.1754   4
  -9  13  -2 8.03923 17.0452   2
  -9  13  -2 -22.454 20.4310   8
   9 -13   2 -17.923 20.0092   4
   9 -13   2 17.7538 13.1162   6
 -10  13  -2 0.24660 22.5069   2
 -10  13  -2 -2.5236 24.5607   8
  10 -13   2 -3.5660 19.2880   4
  10 -13   2 38.2717 16.2927   6
  10  12  -2 23.8639 16.6421   5
  10  12  -2 -8.9338 24.6976   8
 -10 -12   2 -29.106 20.0319   5
 -10 -12   2 -39.917 29.3706   8
   9  12  -2 11.8782 13.7557   1
   9  12  -2 8.28549 13.1407   5
   9  12  -2 -10.318 16.6931   8
   9  12  -2 -20.375 12.1585   6
  -9 -12   2 -20.620 14.3329   5
  -9 -12   2 11.3085 15.7155   1
  -9 -12   2 -1.9837 18.0834   8
   8  12  -2 13.3249 12.4708   1
   8  12  -2 -18.962 19.7585   2
   8  12  -2 -2.1024 12.0831   5
   8  12  -2 31.0402 17.2927   8
  -8 -12   2 20.7445 18.1652   5
  -8 -12   2 -6.4574 13.0639   1
  -8 -12   2 10.5321 15.8726   8
  -8 -12   2 4.68374 16.8235   6
   7  12  -2 -36.563 11.4162   2
   7  12  -2 2.42138 15.3052   8
   7  12  -2 23.5773 14.0470   5
  -7 -12   2 -15.187 13.7728   8
  -7 -12   2 -1.9311 12.5827   1
  -7 -12   2 -8.6050 13.2151   5
  -7 -12   2 -13.954 11.0869   6
   6  12  -2 26.3030 13.8981   5
   6  12  -2 1.99028 14.8157   8
   6  12  -2 0.59902 11.5530   2
  -6 -12   2 -5.0022 11.1591   1
  -6 -12   2 -8.1569 11.4037   5
  -6 -12   2 11.5275 11.6871   6
   5  12  -2 34.1884 13.6837   5
   5  12  -2 17.5170 17.0161   8
   5  12  -2 53.2764 20.4804   9
   5  12  -2 59.6297 14.7136   2
  -5 -12   2 32.2209 12.9351   1
  -5 -12   2 24.2312 16.3182   4
  -5 -12   2 39.1684 18.2964   5
  -5 -12   2 39.2571 15.3471   6
   4  12  -2 14.4372 10.4531   5
   4  12  -2 -21.924 11.6070   8
   4  12  -2 17.9941 10.2861   2
   4  12  -2 3.51416 12.7808   9
  -4 -12   2 15.1366 11.1992   1
  -4 -12   2 -15.586 12.7576   5
  -4 -12   2 -6.4615 9.87297   6
  -4 -12   2 14.5642 13.1818   4
   3  12  -2 -2.6438 10.1754   2
   3  12  -2 -7.6522 10.6389   9
   3  12  -2 -7.5561 11.3084   8
   3  12  -2 8.30201 6.47344   5
  -3 -12   2 3.14878 9.38344   1
  -3 -12   2 12.6954 11.2735   4
  -3 -12   2 -1.5160 8.57123   5
  -3 -12   2 -3.0153 10.4229   6
   2  12  -2 1.41298 9.16523   5
   2  12  -2 -1.1010 11.5049   9
   2  12  -2 10.1878 8.40675   2
   2  12  -2 7.49873 11.9369   8
  -2 -12   2 -5.3028 9.52157   6
  -2 -12   2 -9.5521 10.6749   4
  -2 -12   2 -9.5972 9.18711   5
  -2 -12   2 -6.2668 6.05982   1
   1  12  -2 23.9086 11.9007   9
   1  12  -2 8.70646 8.40337   8
   1  12  -2 7.33899 8.93957   5
   1  12  -2 22.9032 10.0669   2
  -1 -12   2 7.22524 8.23682   1
  -1 -12   2 8.61648 10.0585   6
  -1 -12   2 1.86189 12.2420   4
  -1 -12   2 12.4843 7.90426   5
   0  12  -2 -1.3135 9.51210   8
   0  12  -2 2.48150 9.69632   5
   0  12  -2 2.13966 11.6046   9
   0  12  -2 0.11644 8.59900   2
   0 -12   2 8.32001 9.33075   1
   0 -12   2 -1.2802 9.56728   6
   0 -12   2 5.05087 10.5551   4
   0 -12   2 10.0596 10.4669   5
  -1  12  -2 -6.4824 7.27810   5
  -1  12  -2 9.01842 11.0493   8
  -1  12  -2 19.4857 10.7776   9
  -1  12  -2 7.06014 9.69376   2
   1 -12   2 8.77435 8.20862   6
   1 -12   2 23.0285 12.1138   4
   1 -12   2 25.4238 9.76608   1
  -2  12  -2 -0.1203 10.3091   5
  -2  12  -2 -3.0077 11.0842   9
  -2  12  -2 4.30085 10.6657   8
  -2  12  -2 -0.7549 11.3872   2
   2 -12   2 7.79879 9.12733   6
   2 -12   2 1.90344 11.1335   4
   2 -12   2 6.17033 8.66513   1
  -3  12  -2 -4.0944 10.7130   8
  -3  12  -2 9.87062 12.1239   5
  -3  12  -2 -10.737 10.0463   2
  -3  12  -2 -4.0176 11.2406   9
   3 -12   2 5.90457 8.04424   1
   3 -12   2 -5.9730 7.76741   6
   3 -12   2 9.08108 11.7070   4
  -4  12  -2 -2.6454 12.8220   5
  -4  12  -2 1.65934 13.3164   8
  -4  12  -2 -13.851 15.1886   9
  -4  12  -2 -4.4224 10.2867   2
   4 -12   2 0.41070 8.54051   6
   4 -12   2 4.42638 8.11595   1
   4 -12   2 -8.8733 10.5642   4
  -5  12  -2 50.8034 20.0588   8
  -5  12  -2 16.7855 12.6067   5
  -5  12  -2 47.1017 20.7609   9
  -5  12  -2 44.8417 14.9993   2
   5 -12   2 14.8129 10.3069   6
   5 -12   2 78.8094 22.1280   4
   5 -12   2 13.3212 9.69409   1
  -6  12  -2 21.9560 21.1475   9
  -6  12  -2 3.15699 14.4174   8
  -6  12  -2 23.9289 11.8976   2
   6 -12   2 9.17654 16.1520   4
   6 -12   2 3.46819 9.25299   6
  -7  12  -2 -18.446 15.8777   8
  -7  12  -2 10.6940 11.5729   2
   7 -12   2 4.28011 10.5209   6
   7 -12   2 18.5624 18.2162   4
  -8  12  -2 11.5632 14.9962   2
  -8  12  -2 -11.920 13.7903   8
   8 -12   2 2.76555 18.4963   4
   8 -12   2 3.49331 10.6911   6
  -9  12  -2 8.51705 15.7294   2
  -9  12  -2 -1.4980 18.7239   8
   9 -12   2 4.78481 18.1397   4
   9 -12   2 3.06093 12.6984   6
 -10  12  -2 -45.312 17.9853   2
 -10  12  -2 -18.621 22.3944   8
  10 -12   2 4.44293 13.8115   6
  10 -12   2 3.97952 19.9860   4
 -11  12  -2 41.8293 25.8279   8
 -11  12  -2 -42.332 19.0522   2
  11 -12   2 -36.731 15.2407   6
  11 -12   2 9.50163 30.1320   4
  10  11  -2 -10.763 20.4620   8
  10  11  -2 1.77174 18.1015   2
  10  11  -2 11.5589 15.9094   5
 -10 -11   2 -29.358 22.1375   8
 -10 -11   2 6.88936 17.4175   5
   9  11  -2 -7.4796 13.4255   6
   9  11  -2 -1.5055 12.0121   2
   9  11  -2 26.6255 13.9578   1
   9  11  -2 -11.286 17.4522   8
   9  11  -2 -38.656 12.0437   5
  -9 -11   2 -12.225 15.2000   2
  -9 -11   2 15.0039 16.1817   5
  -9 -11   2 -14.690 18.6301   8
  -9 -11   2 2.78550 13.9501   1
   8  11  -2 2.71759 14.9328   8
   8  11  -2 15.3832 27.9297   9
   8  11  -2 -10.550 11.1754   2
   8  11  -2 -25.002 12.8072   5
   8  11  -2 20.2351 11.6157   1
  -8 -11   2 4.00391 14.6989   8
  -8 -11   2 11.2488 12.0316   1
  -8 -11   2 -1.4242 15.9490   2
  -8 -11   2 7.75452 12.1628   5
  -8 -11   2 -1.8913 12.8828   6
   7  11  -2 -8.4920 9.31271   2
   7  11  -2 17.2246 15.8018   8
   7  11  -2 -21.350 11.9691   5
   7  11  -2 16.7435 16.4603   9
  -7 -11   2 -3.3747 14.0630   8
  -7 -11   2 2.99028 14.0272   6
  -7 -11   2 14.2040 13.1188   1
  -7 -11   2 -6.3515 12.3067   5
   6  11  -2 31.8345 13.3981   2
   6  11  -2 53.8928 16.6582   8
   6  11  -2 17.4899 15.0884   5
   6  11  -2 23.8443 15.5277   9
  -6 -11   2 44.9073 17.5332   8
  -6 -11   2 45.1846 17.1962   6
  -6 -11   2 62.3053 18.4347   4
  -6 -11   2 60.0360 18.1743   1
  -6 -11   2 23.6554 14.2105   5
   5  11  -2 99.4725 25.9551   5
   5  11  -2 184.325 27.4899   9
   5  11  -2 161.966 27.9995   2
   5  11  -2 165.150 28.9063   8
  -5 -11   2 142.828 28.4882   6
  -5 -11   2 122.789 28.5531   1
  -5 -11   2 182.972 30.8052   4
  -5 -11   2 139.166 29.7419   5
   4  11  -2 8.91453 11.1752   9
   4  11  -2 8.58296 8.44708   2
   4  11  -2 -3.3574 10.2262   5
   4  11  -2 -11.148 9.54663   8
  -4 -11   2 14.2984 9.56237   1
  -4 -11   2 -7.8502 7.64746   6
  -4 -11   2 -3.5048 10.0031   4
  -4 -11   2 -3.3262 10.9013   5
   3  11  -2 8.49927 10.4555   9
   3  11  -2 -7.5492 7.16205   2
   3  11  -2 1.26038 10.4742   8
   3  11  -2 5.16349 9.34912   5
  -3 -11   2 1.87107 9.21658   1
  -3 -11   2 8.86822 8.70513   4
  -3 -11   2 4.97858 9.70916   5
  -3 -11   2 9.80701 10.1789   6
   2  11  -2 -3.5384 8.14860   2
   2  11  -2 -5.7733 9.97936   8
   2  11  -2 -13.340 9.52020   9
   2  11  -2 7.51735 8.33380   5
  -2 -11   2 6.71020 8.10935   1
  -2 -11   2 2.16350 7.78371   6
  -2 -11   2 3.69825 8.64191   5
  -2 -11   2 -0.0415 8.90761   4
   1  11  -2 20.7971 11.4927   8
   1  11  -2 -2.3776 8.00700   2
   1  11  -2 2.05150 9.14834   5
   1  11  -2 22.8839 9.34913   9
  -1 -11   2 3.20909 7.59826   1
  -1 -11   2 15.6087 11.4784   6
  -1 -11   2 7.52939 9.54084   4
  -1 -11   2 1.01859 8.22104   5
   0  11  -2 12.2501 10.3753   5
   0  11  -2 12.3143 10.6195   9
   0  11  -2 -0.1040 8.51015   2
   0  11  -2 8.19723 10.5437   8
   0 -11   2 -6.2628 5.37898   6
   0 -11   2 3.10375 9.07940   4
   0 -11   2 6.72554 8.78231   5
   0 -11   2 3.73976 7.39463   1
  -1  11  -2 0.20285 10.4465   8
  -1  11  -2 13.9512 8.34826   2
  -1  11  -2 4.26603 9.30072   5
  -1  11  -2 12.1260 9.64077   9
   1 -11   2 10.5896 8.27717   1
   1 -11   2 3.64474 9.19489   4
   1 -11   2 -6.6123 6.90688   6
   1 -11   2 16.2793 10.7768   5
  -2  11  -2 1.86149 10.4752   5
  -2  11  -2 7.04964 8.88895   2
  -2  11  -2 8.63709 9.90492   9
  -2  11  -2 2.17919 7.00558   8
   2 -11   2 -3.8425 6.71155   6
   2 -11   2 -1.6772 5.55424   1
   2 -11   2 2.10420 9.63787   4
  -3  11  -2 28.6054 12.6017   5
  -3  11  -2 1.41967 10.9614   8
  -3  11  -2 -8.9585 10.2632   2
  -3  11  -2 14.7534 12.2046   9
   3 -11   2 -6.5535 6.97364   6
   3 -11   2 -2.8369 11.7525   4
   3 -11   2 15.2613 7.39559   1
  -4  11  -2 -16.990 8.73862   2
  -4  11  -2 0.03491 11.9916   9
  -4  11  -2 5.05601 9.45553   8
  -4  11  -2 5.94980 11.8747   5
   4 -11   2 11.1629 7.17271   6
   4 -11   2 -5.2604 11.4678   4
   4 -11   2 -2.5488 6.79432   1
  -5  11  -2 135.353 26.1121   5
  -5  11  -2 146.210 27.9272   8
  -5  11  -2 207.544 31.2804   2
  -5  11  -2 153.999 26.5160   9
   5 -11   2 91.2878 25.3448   4
   5 -11   2 81.4716 21.8683   6
   5 -11   2 72.1609 17.8513   1
  -6  11  -2 73.3531 21.7479   8
  -6  11  -2 47.2095 22.1749   9
  -6  11  -2 58.6620 16.9366   2
  -6  11  -2 35.6182 15.1294   5
   6 -11   2 39.2413 15.0414   6
   6 -11   2 43.4540 18.6291   4
  -7  11  -2 24.5852 27.9204   9
  -7  11  -2 17.5850 14.3583   2
  -7  11  -2 -2.7448 15.3743   8
   7 -11   2 4.13530 9.20383   6
   7 -11   2 14.8380 12.2742   4
  -8  11  -2 -10.201 14.3025   2
  -8  11  -2 -25.848 15.8764   8
   8 -11   2 -22.334 13.7056   4
   8 -11   2 -2.3359 10.6555   6
  -9  11  -2 -15.011 19.1712   8
  -9  11  -2 17.5825 16.8192   2
   9 -11   2 -17.676 15.3301   4
   9 -11   2 1.36939 12.0001   6
 -10  11  -2 -5.2024 16.2449   2
 -10  11  -2 -3.0919 19.3324   8
  10 -11   2 29.3298 19.5978   4
  10 -11   2 15.8866 13.5462   6
 -11  11  -2 -3.8513 18.4120   2
 -11  11  -2 20.3694 21.4423   8
  11 -11   2 26.9387 18.9178   6
  11 -11   2 39.8276 19.9206   4
  12  10  -2 28.3536 18.2012   2
  12  10  -2 15.4847 18.2927   7
 -12 -10   2 12.3735 27.3936   7
  11  10  -2 -10.424 28.4734   8
  11  10  -2 -4.9651 13.5560   7
  11  10  -2 -9.7355 13.4602   2
 -11 -10   2 -8.9842 17.8819   2
 -11 -10   2 27.0419 17.3059   7
  10  10  -2 -2.0378 12.9027   7
  10  10  -2 13.7300 19.0778   8
  10  10  -2 -22.926 11.7187   2
  10  10  -2 -3.9268 15.4328   5
 -10 -10   2 8.81495 13.9984   5
 -10 -10   2 -6.5118 17.4793   2
 -10 -10   2 15.8626 16.6221   8
 -10 -10   2 14.6229 12.9662   7
   9  10  -2 -23.502 10.7235   6
   9  10  -2 17.8129 16.8924   8
   9  10  -2 43.1716 14.2357   1
   9  10  -2 -3.3473 10.1620   7
   9  10  -2 33.6617 22.7192   9
   9  10  -2 3.42292 12.5347   5
   9  10  -2 1.37819 11.8330   2
  -9 -10   2 1.66439 16.9232   2
  -9 -10   2 -7.6246 15.3960   8
  -9 -10   2 10.8615 20.5425   6
  -9 -10   2 15.4555 12.7350   7
  -9 -10   2 -12.491 13.8434   1
  -9 -10   2 23.5887 13.7931   5
   8  10  -2 7.33077 12.2148   5
   8  10  -2 -20.634 9.39569   7
   8  10  -2 9.49643 15.1165   9
   8  10  -2 0.30610 8.77003   6
   8  10  -2 3.03818 13.6516   8
   8  10  -2 -19.556 9.60418   2
   8  10  -2 29.4964 12.0657   1
  -8 -10   2 6.54530 14.6623   8
  -8 -10   2 -14.795 10.3819   6
  -8 -10   2 14.6637 12.1721   2
  -8 -10   2 11.6118 12.0915   5
  -8 -10   2 -8.4784 10.2919   1
  -8 -10   2 17.0526 11.7413   7
   7  10  -2 10.6914 9.45281   2
   7  10  -2 -18.799 10.4733   5
   7  10  -2 -4.3872 12.3326   8
   7  10  -2 -10.654 8.01128   7
   7  10  -2 -11.426 11.2667   9
   7  10  -2 -5.3033 11.3903   4
  -7 -10   2 12.4662 10.6745   1
  -7 -10   2 5.41675 9.48914   6
  -7 -10   2 9.64660 11.5802   5
  -7 -10   2 6.18794 9.50159   7
  -7 -10   2 -9.7871 10.7772   2
  -7 -10   2 -21.837 11.8763   8
  -7 -10   2 22.9432 15.0326   4
   6  10  -2 238.019 33.9822   8
   6  10  -2 189.731 27.6992   7
   6  10  -2 166.769 31.4158   5
   6  10  -2 185.255 31.0796   2
   6  10  -2 213.978 29.6677   9
  -6 -10   2 159.081 31.9523   1
  -6 -10   2 228.818 34.6334   4
  -6 -10   2 140.809 30.4355   5
  -6 -10   2 244.437 34.5742   8
  -6 -10   2 156.225 31.2817   6
   5  10  -2 -0.2993 9.57844   2
   5  10  -2 -6.4274 10.6668   9
   5  10  -2 2.52134 9.24986   8
   5  10  -2 15.8678 10.8804   5
   5  10  -2 5.13959 7.58236   7
  -5 -10   2 -13.820 10.6308   8
  -5 -10   2 -10.530 6.99536   1
  -5 -10   2 1.42245 8.27559   6
  -5 -10   2 2.06871 11.1567   4
  -5 -10   2 16.7753 12.1150   5
   4  10  -2 -7.4334 8.69201   8
   4  10  -2 -13.263 7.43199   2
   4  10  -2 9.50573 9.93601   5
   4  10  -2 -10.024 9.11227   9
  -4 -10   2 -5.4048 7.73768   4
  -4 -10   2 -3.5230 9.84110   1
  -4 -10   2 1.54258 9.05516   6
  -4 -10   2 4.61170 9.36176   5
   3  10  -2 -4.5241 7.58974   9
   3  10  -2 -12.254 6.95588   5
   3  10  -2 4.41712 6.92284   2
   3  10  -2 -11.069 8.24622   8
  -3 -10   2 -1.6891 7.87601   5
  -3 -10   2 2.14350 7.74429   6
  -3 -10   2 10.5814 9.18743   4
  -3 -10   2 -1.3914 8.15000   1
   2  10  -2 -4.6237 7.19050   2
   2  10  -2 -11.614 7.16398   5
   2  10  -2 -11.790 7.42288   8
   2  10  -2 3.44160 9.19801   9
  -2 -10   2 -0.5069 8.11290   5
  -2 -10   2 10.0965 7.68011   1
  -2 -10   2 -8.0589 8.06947   4
  -2 -10   2 -8.6643 6.61896   6
   1  10  -2 16.0556 8.83587   5
   1  10  -2 2.72954 9.07175   8
   1  10  -2 14.2368 8.72266   2
   1  10  -2 2.84186 8.91149   9
  -1 -10   2 -1.6913 5.10255   1
  -1 -10   2 26.8815 10.7204   4
  -1 -10   2 10.1219 10.0916   5
  -1 -10   2 1.35389 5.72048   6
   0  10  -2 -8.8343 7.72623   8
   0  10  -2 7.16251 8.23442   5
   0  10  -2 6.69396 8.67957   9
   0  10  -2 -9.9032 5.71830   2
   0 -10   2 -5.9639 8.11735   5
   0 -10   2 4.34213 8.66630   4
   0 -10   2 6.65705 7.03171   1
   0 -10   2 -8.5596 5.30900   6
  -1  10  -2 11.3507 7.87419   2
  -1  10  -2 3.05809 8.34481   5
  -1  10  -2 8.88356 7.83227   8
  -1  10  -2 8.46816 8.79406   9
   1 -10   2 1.58071 5.81613   1
   1 -10   2 1.86542 5.82464   6
   1 -10   2 8.00016 7.97386   5
   1 -10   2 15.6801 9.38870   4
  -2  10  -2 4.05509 7.60427   8
  -2  10  -2 4.66356 9.02468   5
  -2  10  -2 3.51403 8.37191   2
  -2  10  -2 8.74619 9.06785   9
   2 -10   2 -2.0264 6.32786   1
   2 -10   2 -6.4753 5.31873   6
   2 -10   2 5.37148 9.58585   4
  -3  10  -2 4.22515 10.2134   9
  -3  10  -2 -4.4157 8.06676   5
  -3  10  -2 -6.8548 6.65948   8
  -3  10  -2 10.9790 9.18859   2
   3 -10   2 -4.1636 6.30766   1
   3 -10   2 -17.052 8.80217   4
   3 -10   2 6.19513 5.11038   6
  -4  10  -2 -3.5245 10.5265   9
  -4  10  -2 4.89891 9.74415   2
  -4  10  -2 -4.3205 9.54883   8
  -4  10  -2 18.2021 11.8269   5
   4 -10   2 -8.8327 4.72523   6
   4 -10   2 2.09164 6.56110   1
   4 -10   2 -1.6550 10.8944   4
  -5  10  -2 0.66043 9.49261   2
  -5  10  -2 -3.6043 9.78744   5
  -5  10  -2 14.4939 12.1872   8
  -5  10  -2 -10.891 11.9957   9
   5 -10   2 -13.841 6.00963   6
   5 -10   2 6.98314 7.24489   1
   5 -10   2 3.51423 12.6855   4
  -6  10  -2 216.919 33.9023   8
  -6  10  -2 146.320 28.4099   2
  -6  10  -2 186.359 29.4617   5
  -6  10  -2 189.668 30.2797   9
   6 -10   2 114.114 26.1424   6
   6 -10   2 142.375 24.8151   1
   6 -10   2 180.386 34.4070   4
  -7  10  -2 1.58495 14.4075   8
  -7  10  -2 12.3730 11.5955   2
  -7  10  -2 12.6849 17.3134   9
   7 -10   2 -0.5345 13.4759   4
   7 -10   2 -13.508 6.65421   6
  -8  10  -2 8.03111 16.1638   8
  -8  10  -2 -21.070 11.4519   2
   8 -10   2 27.7685 15.3408   4
   8 -10   2 2.25156 9.92207   6
  -9  10  -2 20.2178 18.0180   8
  -9  10  -2 -11.526 14.4644   2
   9 -10   2 1.37318 14.2087   4
   9 -10   2 -17.442 8.54806   6
 -10  10  -2 -4.2361 20.3451   8
 -10  10  -2 -26.961 16.6022   2
  10 -10   2 -8.9990 11.3147   6
  10 -10   2 3.24394 15.0035   4
 -11  10  -2 61.2132 25.6366   8
 -11  10  -2 3.10411 18.4981   2
  11 -10   2 -29.594 13.4675   6
  11 -10   2 7.94259 18.3333   4
 -12  10  -2 -5.5417 18.8880   2
 -12  10  -2 -1.7298 20.3045   8
  12 -10   2 24.3364 20.2866   4
  13   9  -2 -9.1226 17.9674   7
 -13  -9   2 18.5199 20.7814   7
  12   9  -2 11.9569 16.0795   2
  12   9  -2 13.6714 14.5268   7
  12   9  -2 -2.6445 25.6619   3
 -12  -9   2 -19.562 20.6106   2
 -12  -9   2 -4.7735 16.2798   7
  11   9  -2 10.4100 22.1444   8
  11   9  -2 -15.999 14.6814   3
  11   9  -2 -0.2837 11.4682   7
  11   9  -2 -18.125 11.7658   2
 -11  -9   2 -12.394 16.2992   8
 -11  -9   2 7.24189 22.5118   3
 -11  -9   2 9.99314 13.5525   7
 -11  -9   2 2.92663 17.6875   2
  10   9  -2 11.4496 10.0081   7
  10   9  -2 29.9605 19.1991   8
  10   9  -2 -6.0278 14.3185   3
  10   9  -2 29.4113 11.4567   2
  10   9  -2 16.7991 14.7266   5
 -10  -9   2 21.8959 17.7989   2
 -10  -9   2 39.2208 18.5561   5
 -10  -9   2 27.2769 14.4294   7
 -10  -9   2 20.1275 20.2260   8
 -10  -9   2 34.4282 23.0788   3
   9   9  -2 19.8043 16.8442   8
   9   9  -2 20.1758 13.0742   5
   9   9  -2 22.7038 9.86580   2
   9   9  -2 25.2191 12.3963   1
   9   9  -2 1.55754 9.11806   7
   9   9  -2 -6.6363 11.5989   3
   9   9  -2 34.6918 19.2576   9
   9   9  -2 32.1845 12.5214   6
  -9  -9   2 10.8600 18.4384   8
  -9  -9   2 -10.520 14.6308   2
  -9  -9   2 0.40447 10.7869   7
  -9  -9   2 14.1099 13.6652   5
  -9  -9   2 3.83119 19.1846   3
  -9  -9   2 -9.5270 12.9953   6
  -9  -9   2 -8.7722 12.1645   1
   8   9  -2 -20.645 11.5340   9
   8   9  -2 11.6010 10.1794   1
   8   9  -2 -6.5773 12.4276   8
   8   9  -2 11.5010 8.20069   7
   8   9  -2 21.5388 9.56961   3
   8   9  -2 2.30542 10.0584   5
   8   9  -2 -2.3061 8.12730   6
   8   9  -2 2.74300 10.4357   2
   8   9  -2 0.84551 11.3340   4
  -8  -9   2 -5.8589 10.2187   5
  -8  -9   2 6.98643 9.71931   1
  -8  -9   2 7.16272 9.96655   7
  -8  -9   2 -6.6910 9.92442   6
  -8  -9   2 -1.8412 13.6198   8
  -8  -9   2 21.5340 15.2713   3
  -8  -9   2 1.46150 13.5835   4
  -8  -9   2 -5.5791 12.3951   2
   7   9  -2 -14.375 8.79706   4
   7   9  -2 8.64932 8.67107   2
   7   9  -2 -11.978 12.5437   8
   7   9  -2 7.50539 9.77308   5
   7   9  -2 -2.8261 7.48063   7
   7   9  -2 -9.9273 10.1383   3
   7   9  -2 32.0598 11.4932   9
  -7  -9   2 2.84413 12.6493   8
  -7  -9   2 24.3949 10.7568   7
  -7  -9   2 -4.5631 9.05087   1
  -7  -9   2 -4.4276 13.6309   3
  -7  -9   2 13.9984 11.3068   2
  -7  -9   2 -6.9311 9.47866   5
  -7  -9   2 9.32685 11.0772   6
  -7  -9   2 15.9621 12.6767   4
   6   9  -2 43.3957 10.6454   7
   6   9  -2 53.4197 14.2024   2
   6   9  -2 40.8523 12.1291   3
   6   9  -2 31.9056 12.5035   5
   6   9  -2 35.8522 11.9759   9
   6   9  -2 29.9424 14.4974   8
  -6  -9   2 61.9579 16.7252   3
  -6  -9   2 76.5573 20.0292   4
  -6  -9   2 52.7422 13.2021   7
  -6  -9   2 39.0272 16.8836   8
  -6  -9   2 26.5055 13.1296   1
  -6  -9   2 63.3362 16.8357   2
  -6  -9   2 37.7674 14.4092   6
  -6  -9   2 23.8108 12.6627   5
   5   9  -2 18.6414 7.41929   3
   5   9  -2 52.8916 13.3712   9
   5   9  -2 15.6395 7.38822   7
   5   9  -2 32.2681 12.3924   5
   5   9  -2 34.4906 10.8517   2
   5   9  -2 41.4993 13.0716   8
  -5  -9   2 29.1747 12.7153   3
  -5  -9   2 25.5263 11.2570   1
  -5  -9   2 52.0124 14.3228   4
  -5  -9   2 26.1031 12.0972   8
  -5  -9   2 29.3935 11.9962   6
  -5  -9   2 6.07211 10.2457   5
   4   9  -2 -5.2242 8.40909   8
   4   9  -2 -3.0324 4.37759   7
   4   9  -2 -4.8452 4.86596   3
   4   9  -2 -5.5371 5.84420   2
   4   9  -2 2.87413 6.91743   5
   4   9  -2 -10.400 8.48956   9
  -4  -9   2 12.4618 10.2233   8
  -4  -9   2 3.45196 9.14653   4
  -4  -9   2 -1.2925 8.27159   3
  -4  -9   2 -2.4523 6.58853   1
  -4  -9   2 -5.7191 6.23755   6
  -4  -9   2 -2.4854 7.33866   5
   3   9  -2 6.18113 4.33014   7
   3   9  -2 -0.7349 7.03024   8
   3   9  -2 -0.7090 5.76858   2
   3   9  -2 -15.428 4.43872   5
   3   9  -2 -1.4562 8.03948   9
   3   9  -2 10.1552 4.98375   3
  -3  -9   2 0.51509 6.49780   5
  -3  -9   2 -0.3041 5.82695   6
  -3  -9   2 9.38685 6.78387   3
  -3  -9   2 -3.1582 7.13426   4
  -3  -9   2 2.16468 7.70630   1
   2   9  -2 9.01499 6.84789   2
   2   9  -2 7.45436 4.13918   7
   2   9  -2 19.6236 8.97546   9
   2   9  -2 16.2176 8.24688   8
   2   9  -2 9.77351 7.63771   5
  -2  -9   2 -1.7245 5.94456   6
  -2  -9   2 4.75379 5.73019   5
  -2  -9   2 1.13375 6.26098   1
  -2  -9   2 11.8048 8.60828   4
   1   9  -2 39.8200 12.6284   8
[truncated: 2,048,659 more chars]
