# Supplementary material for: 5,8-Dihy­droxy-2,2-dimethyl-12-(3-methyl­but-2-en­yl)pyrano[3,2-b]xanthen-6-one (brasixanthone B)
Source: IUCrdata. 2023 Jan 6;8(Pt 1):x221198. doi: 10.1107/S2414314622011981 (PMC9912322; doi:10.1107/S2414314622011981)
Supplement: Supplementary file 2 [file x-08-x221198-Isup2.hkl]

data_I                                                                          
_shelx_title ' mo_barsi_b_0m in P2(1)/c at RT         New:P21/n'                
_shelx_refln_list_code          4                                               
_shelx_F_calc_maximum      181.18                                               
_exptl_crystal_F_000       800.00                                               
_reflns_d_resolution_high  0.9287                                               
                                                                                
loop_                                                                           
 _space_group_symop_operation_xyz                                               
 'x, y, z'                                                                      
 '-x+1/2, y+1/2, -z+1/2'                                                        
 '-x, -y, -z'                                                                   
 'x-1/2, -y-1/2, z-1/2'                                                         
                                                                                
_cell_length_a    13.0710                                                       
_cell_length_b    10.4580                                                       
_cell_length_c    13.3580                                                       
_cell_angle_alpha  90.000                                                       
_cell_angle_beta   90.576                                                       
_cell_angle_gamma  90.000                                                       
                                                                                
_shelx_F_squared_multiplier     1.000                                           
                                                                                
loop_                                                                           
 _refln_index_h                                                                 
 _refln_index_k                                                                 
 _refln_index_l                                                                 
 _refln_F_squared_calc                                                          
 _refln_F_squared_meas                                                          
 _refln_F_squared_sigma                                                         
 _refln_observed_status                                                         
   2   0   0       2513.99       2318.77        77.03 o                         
   4   0   0       1044.00        934.86        33.21 o                         
   6   0   0        147.78        152.34         9.66 o                         
   8   0   0        258.81        263.27        15.16 o                         
  10   0   0        477.91        541.61        30.62 o                         
  12   0   0          7.07         13.86        13.60 o                         
  14   0   0          0.62         33.95        17.75 o                         
   1   1   0       4433.80       3993.90        90.89 o                         
   2   1   0       5006.94       4612.19        98.27 o                         
   3   1   0       2002.11       1800.32        39.34 o                         
   4   1   0       2586.31       2565.83        58.46 o                         
   5   1   0        248.48        253.63         8.17 o                         
   6   1   0          9.46          8.38         2.09 o                         
   7   1   0        277.02        246.97        11.61 o                         
   8   1   0       1599.29       1846.56        50.95 o                         
   9   1   0         39.06         25.30         5.79 o                         
  10   1   0          2.72          1.45         5.38 o                         
  11   1   0          9.21         15.74         7.15 o                         
  12   1   0         10.26         16.44         8.26 o                         
  13   1   0          0.01          1.82        10.58 o                         
  14   1   0          0.86         -3.59        11.65 o                         
   0   2   0       9625.72       8695.26       261.29 o                         
   1   2   0       1494.20       1404.54        32.36 o                         
   2   2   0        836.02        789.48        19.45 o                         
   3   2   0        930.76        795.70        18.51 o                         
   4   2   0         13.79         21.88         2.33 o                         
   5   2   0        228.01        211.71         7.45 o                         
   6   2   0        474.55        482.53        13.78 o                         
   7   2   0         19.41         17.54         3.96 o                         
   8   2   0         93.63         85.53         5.07 o                         
   9   2   0          1.41         -4.69         4.33 o                         
  10   2   0          0.44         -0.63         5.32 o                         
  11   2   0         14.06         13.52         7.46 o                         
  12   2   0          0.41        -13.62         7.73 o                         
  13   2   0         18.18          6.34        10.47 o                         
   1   3   0        942.90        863.52        19.48 o                         
   2   3   0          2.61          3.70         1.69 o                         
   3   3   0          5.30          5.55         2.09 o                         
   4   3   0       1016.80       1064.25        25.98 o                         
   5   3   0         31.08         29.71         3.09 o                         
   6   3   0        734.39        793.51        20.38 o                         
   7   3   0        131.64        110.80         5.98 o                         
   8   3   0         66.57         67.56         5.55 o                         
   9   3   0         36.41         27.85         5.51 o                         
  10   3   0          0.48          1.40         5.87 o                         
  11   3   0          0.24         -0.38         6.87 o                         
  12   3   0         10.57         16.35         8.86 o                         
  13   3   0          0.70          6.47        10.02 o                         
   0   4   0        146.01        148.67         8.80 o                         
   1   4   0         21.30         25.72         2.63 o                         
   2   4   0          0.39         -1.98         1.77 o                         
   3   4   0        197.24        211.32         9.00 o                         
   4   4   0        341.40        302.58        11.15 o                         
   5   4   0         16.89         19.86         3.35 o                         
   6   4   0        100.72        107.75         6.25 o                         
   7   4   0       1087.08       1256.25        31.66 o                         
   8   4   0        136.42        122.77         8.41 o                         
   9   4   0         93.75        100.06         8.14 o                         
  10   4   0          5.22          5.33         6.64 o                         
  11   4   0          5.17         17.31         8.47 o                         
  12   4   0          1.60          1.34         9.15 o                         
  13   4   0          0.12          3.04        10.04 o                         
   1   5   0         86.62         99.52         5.30 o                         
   2   5   0        119.53        104.29         5.93 o                         
   3   5   0        112.77        108.54         5.86 o                         
   4   5   0        230.69        215.78         9.35 o                         
   5   5   0         56.77         40.37         4.78 o                         
   6   5   0          1.16          3.75         4.03 o                         
   7   5   0         33.12         29.14         4.91 o                         
   8   5   0         91.55        106.35         7.42 o                         
   9   5   0         28.86         23.34         5.88 o                         
  10   5   0         22.20         21.65         7.34 o                         
  11   5   0          0.05          1.25         8.23 o                         
  12   5   0         20.01          8.41        11.87 o                         
   0   6   0       1915.34       2286.77        80.46 o                         
   1   6   0        231.66        255.20        12.33 o                         
   2   6   0        175.98        225.82        10.05 o                         
   3   6   0        161.01        182.01         8.82 o                         
   4   6   0        292.70        294.82        11.80 o                         
   5   6   0         14.21          9.92         4.52 o                         
   6   6   0         23.50         24.63         4.81 o                         
   7   6   0         22.46         16.78         5.01 o                         
   8   6   0        596.60        725.50        25.54 o                         
   9   6   0        450.90        534.52        18.94 o                         
  10   6   0         51.00         42.30         8.38 o                         
  11   6   0         43.01         27.02        10.77 o                         
   1   7   0         35.58         30.01         5.89 o                         
   2   7   0        107.12         92.22         7.34 o                         
   3   7   0         19.98         12.68         4.69 o                         
   4   7   0          6.03          1.78         4.78 o                         
   5   7   0        101.57        108.22         7.85 o                         
   6   7   0        175.31        161.88        10.87 o                         
   7   7   0       1199.09       1499.84        35.97 o                         
   8   7   0        687.19        906.31        27.79 o                         
   9   7   0         71.44         75.71         8.41 o                         
  10   7   0          0.38         -1.97         7.82 o                         
  11   7   0          0.52          2.96        11.28 o                         
   0   8   0        103.49        106.77        12.78 o                         
   1   8   0          3.43          7.80         6.18 o                         
   2   8   0         10.14          0.50         5.92 o                         
   3   8   0         11.85          9.32         6.24 o                         
   4   8   0          3.64         -2.82         5.73 o                         
   5   8   0         18.32         26.10         6.24 o                         
   6   8   0        120.25        110.66         9.10 o                         
   7   8   0          4.25          0.76         6.10 o                         
   8   8   0         13.44         -0.86         6.68 o                         
   9   8   0          0.75         11.03         7.16 o                         
   1   9   0         57.67         53.44         8.89 o                         
   2   9   0         15.42         26.51         7.90 o                         
   3   9   0         53.15         48.26         9.19 o                         
   4   9   0         87.98         99.78        10.83 o                         
   5   9   0         20.81         18.89         7.76 o                         
   6   9   0          0.59         11.03         6.86 o                         
   7   9   0         35.09         31.34         7.50 o                         
   8   9   0         12.36         13.36         7.94 o                         
   0  10   0         28.40         19.28        13.20 o                         
   1  10   0        116.53         90.29        11.10 o                         
   2  10   0         42.00         23.57         9.29 o                         
   3  10   0          9.42          2.03         8.75 o                         
   4  10   0         12.12         -3.68         8.55 o                         
   5  10   0          0.04        -17.85         8.93 o                         
   6  10   0         32.55         37.80        10.25 o                         
   1  11   0        121.35         85.48        15.31 o                         
   2  11   0          1.40          7.74        12.46 o                         
   3  11   0          4.58          2.65        12.73 o                         
 -13   0   1          2.44          2.00        13.23 o                         
 -11   0   1        162.09        170.93        17.28 o                         
  -9   0   1        383.64        442.05        27.27 o                         
  -7   0   1        334.47        393.34        22.98 o                         
  -5   0   1       1118.79       1035.40        35.35 o                         
  -3   0   1       1608.61       1410.42        47.91 o                         
  -1   0   1      14752.05      12719.17       438.84 o                         
   1   0   1      17603.49      15561.63       569.92 o                         
   3   0   1      13550.38      12735.51       417.93 o                         
   5   0   1         80.23         73.25        10.21 o                         
   7   0   1        271.59        262.15        15.19 o                         
   9   0   1          0.55        -11.63         5.82 o                         
  11   0   1         31.87         51.87        11.71 o                         
  13   0   1          0.06        -14.96        12.89 o                         
 -13   1   1          1.93          0.72         7.89 o                         
 -12   1   1         20.35         14.91         8.20 o                         
 -11   1   1         32.74         38.04         7.94 o                         
 -10   1   1          3.50         11.85         6.50 o                         
  -9   1   1       1093.68       1266.54        36.44 o                         
  -8   1   1       1007.80       1118.95        32.09 o                         
  -7   1   1        376.55        354.10        12.40 o                         
  -6   1   1        192.02        164.85         7.10 o                         
  -5   1   1         86.53         90.10         6.27 o                         
  -4   1   1        600.04        562.01        14.30 o                         
  -3   1   1       1852.88       1830.28        41.75 o                         
  -2   1   1       1220.16       1053.24        21.91 o                         
  -1   1   1       2204.69       2055.18        44.27 o                         
   0   1   1       2259.74       1991.75        44.60 o                         
   1   1   1       1120.94        937.88        20.49 o                         
   2   1   1       3343.96       2955.32        62.02 o                         
   3   1   1      12375.44      11889.74       246.92 o                         
   4   1   1        178.63        178.10         6.09 o                         
   5   1   1        263.06        248.20         8.33 o                         
   6   1   1         66.52         55.92         3.58 o                         
   7   1   1       1188.23       1337.72        33.87 o                         
   8   1   1         22.16         20.82         4.90 o                         
   9   1   1          4.24          6.60         4.55 o                         
  10   1   1          1.40          4.15         5.37 o                         
  11   1   1          7.18         -2.21         6.66 o                         
  12   1   1         48.45         58.95        10.84 o                         
  13   1   1         14.64         12.47        10.05 o                         
 -13   2   1         22.12         -3.29         9.71 o                         
 -12   2   1          1.56         -6.16         7.75 o                         
 -11   2   1         23.21         11.52         7.20 o                         
 -10   2   1         15.10          7.35         6.47 o                         
  -9   2   1         24.89         12.26         4.82 o                         
  -8   2   1        207.43        238.21        11.39 o                         
  -7   2   1        317.66        336.19        14.25 o                         
  -6   2   1         46.31         44.99         4.40 o                         
  -5   2   1        802.59        783.16        19.80 o                         
  -4   2   1         19.03         13.67         2.07 o                         
  -3   2   1        709.53        654.40        15.56 o                         
  -2   2   1        329.41        398.90        10.11 o                         
  -1   2   1       2982.93       2767.96        59.79 o                         
   0   2   1          0.28          0.89         0.87 o                         
   1   2   1          2.68          5.72         1.17 o                         
   2   2   1        491.01        451.94        11.23 o                         
   3   2   1        655.65        593.04        14.25 o                         
   4   2   1        234.89        247.49         7.63 o                         
   5   2   1       4015.80       4361.03        94.38 o                         
   6   2   1       2259.05       2632.30        60.87 o                         
   7   2   1         24.47         17.74         2.84 o                         
   8   2   1          0.03         -1.95         2.61 o                         
   9   2   1         32.42         17.65         5.01 o                         
  10   2   1        189.49        234.93        12.86 o                         
  11   2   1          0.36          4.85         6.93 o                         
  12   2   1        143.00        154.12        13.69 o                         
  13   2   1        168.97        195.13        18.94 o                         
 -13   3   1          2.63         -0.07         9.68 o                         
 -12   3   1          9.23          1.31         8.17 o                         
 -11   3   1          0.60          4.63         7.42 o                         
 -10   3   1          0.00         -1.50         6.36 o                         
  -9   3   1          1.60         -3.31         5.67 o                         
  -8   3   1          0.34         -0.58         3.84 o                         
  -7   3   1          5.57         -0.18         3.25 o                         
  -6   3   1        516.50        509.89        14.82 o                         
  -5   3   1       2090.56       2191.39        50.10 o                         
  -4   3   1        330.84        381.91        11.70 o                         
  -3   3   1        386.72        416.19        12.32 o                         
  -2   3   1        249.63        243.95         8.10 o                         
  -1   3   1        292.68        274.02         8.40 o                         
   0   3   1        147.84        145.22         5.63 o                         
   1   3   1        554.28        521.23        14.26 o                         
   2   3   1        627.85        614.36        15.27 o                         
   3   3   1       3989.62       4242.21        93.65 o                         
   4   3   1         70.27         60.60         3.71 o                         
   5   3   1         36.12         33.63         3.27 o                         
   6   3   1          8.00         11.76         2.85 o                         
   7   3   1          3.35          2.55         3.05 o                         
   8   3   1         87.47         82.78         5.27 o                         
   9   3   1          3.37          1.71         4.50 o                         
  10   3   1         20.76         14.47         5.60 o                         
  11   3   1         36.30         31.47         7.76 o                         
  12   3   1          1.20         -7.93         8.23 o                         
  13   3   1          0.47         -1.24        10.60 o                         
 -13   4   1         12.82         29.13        10.64 o                         
 -12   4   1          2.26         -9.80         8.68 o                         
 -11   4   1          0.31         -3.35         7.61 o                         
 -10   4   1         12.07         16.16         6.69 o                         
  -9   4   1         53.87         59.81         6.62 o                         
  -8   4   1        428.12        481.43        16.68 o                         
  -7   4   1        148.34        149.00         7.74 o                         
  -6   4   1         81.52         84.52         5.70 o                         
  -5   4   1         59.04         48.71         4.34 o                         
  -4   4   1        124.58        133.92         6.47 o                         
  -3   4   1        632.16        670.70        18.14 o                         
  -2   4   1       2597.29       2847.68        64.22 o                         
  -1   4   1         51.35         45.12         3.46 o                         
   0   4   1        100.65         93.89         4.56 o                         
   1   4   1       1021.53       1061.70        28.19 o                         
   2   4   1        450.98        485.36        14.56 o                         
   3   4   1         11.91         17.97         3.14 o                         
   4   4   1        322.94        333.15        10.66 o                         
   5   4   1         69.57         45.19         4.11 o                         
   6   4   1        421.92        465.12        14.45 o                         
   7   4   1        777.37        999.18        25.07 o                         
   8   4   1        436.65        467.34        15.21 o                         
   9   4   1          0.34         -2.09         5.14 o                         
  10   4   1         14.50          6.33         6.49 o                         
  11   4   1          4.12         -0.21         7.69 o                         
  12   4   1          3.75         -7.67         8.54 o                         
  13   4   1          1.45        -20.50        10.25 o                         
 -12   5   1          1.69         -1.60         9.49 o                         
 -11   5   1         67.07         88.82        10.97 o                         
 -10   5   1        190.37        257.83        13.97 o                         
  -9   5   1         17.86         19.59         6.14 o                         
  -8   5   1         28.80         43.21         5.49 o                         
  -7   5   1          0.18         -0.88         4.11 o                         
  -6   5   1          0.45         -3.04         3.54 o                         
  -5   5   1          0.01         -1.33         3.47 o                         
  -4   5   1         55.88         64.81         4.88 o                         
  -3   5   1        802.75        901.86        23.00 o                         
  -2   5   1       1502.23       1720.48        41.41 o                         
  -1   5   1       3345.95       3729.51        87.54 o                         
   0   5   1       2288.56       2806.32        68.06 o                         
   1   5   1        160.14        155.85         8.42 o                         
   2   5   1         33.61         37.57         4.20 o                         
   3   5   1        269.85        300.03        11.24 o                         
   4   5   1          2.40          7.92         2.75 o                         
   5   5   1         19.03         22.81         3.74 o                         
   6   5   1        189.82        211.57         8.97 o                         
   7   5   1         86.93         91.24         6.85 o                         
   8   5   1          2.30         -4.80         4.43 o                         
   9   5   1          9.27          0.19         5.28 o                         
  10   5   1         16.75         21.75         7.59 o                         
  11   5   1          1.24         -1.63         8.27 o                         
  12   5   1         20.59          7.46         9.68 o                         
 -11   6   1          1.69         -2.34         9.59 o                         
 -10   6   1          0.50         -2.12         7.90 o                         
  -9   6   1          1.24          7.52         5.97 o                         
  -8   6   1         68.75         64.36         6.75 o                         
  -7   6   1         53.04         38.04         5.56 o                         
  -6   6   1          2.72         -4.21         4.44 o                         
  -5   6   1          0.60          1.76         3.92 o                         
  -4   6   1          0.45         -6.30         3.64 o                         
  -3   6   1         19.42         16.44         3.59 o                         
  -2   6   1          2.90          0.89         3.07 o                         
  -1   6   1       1836.63       2221.91        54.18 o                         
   0   6   1       2038.39       2355.42        58.39 o                         
   1   6   1          0.31         -1.55         3.48 o                         
   2   6   1        211.71        252.45        11.53 o                         
   3   6   1         45.71         43.85         6.96 o                         
   4   6   1          7.78          6.81         4.24 o                         
   5   6   1         25.86         24.86         4.11 o                         
   6   6   1          8.53          5.74         4.23 o                         
   7   6   1         58.61         44.84         6.32 o                         
   8   6   1        634.03        760.15        24.41 o                         
   9   6   1        170.40        181.69        10.56 o                         
  10   6   1         62.64         52.70         9.82 o                         
  11   6   1          6.61         23.24        10.23 o                         
 -10   7   1          0.25         -6.20         7.55 o                         
  -9   7   1          0.26          5.17         6.81 o                         
  -8   7   1        128.46        121.75         8.99 o                         
  -7   7   1        244.04        225.97        13.36 o                         
  -6   7   1         20.21         13.94         5.66 o                         
  -5   7   1        244.00        279.19        11.95 o                         
  -4   7   1        355.57        391.17        14.74 o                         
  -3   7   1         81.43         67.01         6.22 o                         
  -2   7   1         54.70         45.40         5.44 o                         
  -1   7   1        111.89        107.65         7.21 o                         
   0   7   1        248.76        278.10        15.31 o                         
   1   7   1         35.29         34.98         5.52 o                         
   2   7   1          0.40          2.18         4.33 o                         
   3   7   1         10.95          5.76         4.74 o                         
   4   7   1         32.47         29.90         5.80 o                         
   5   7   1         20.98         22.55         5.59 o                         
   6   7   1          9.94         -1.27         5.17 o                         
   7   7   1        346.96        370.24        15.08 o                         
   8   7   1        195.89        207.46        10.86 o                         
   9   7   1          2.52          1.79         7.03 o                         
  10   7   1          2.38         -3.26         8.19 o                         
  -9   8   1          1.62          0.58         7.60 o                         
  -8   8   1          2.57         -1.45         6.53 o                         
  -7   8   1          3.03          0.37         6.16 o                         
  -6   8   1          1.20         -8.61         5.97 o                         
  -5   8   1          6.56          7.34         5.92 o                         
  -4   8   1         16.29         12.05         5.92 o                         
  -3   8   1         71.44         66.37         7.50 o                         
  -2   8   1         11.22         16.37         6.17 o                         
  -1   8   1         58.93         38.75         7.90 o                         
   0   8   1        117.17        143.47        10.73 o                         
   1   8   1          2.00         -9.30         5.44 o                         
   2   8   1         38.25         36.63         7.69 o                         
   3   8   1        298.25        284.77        13.17 o                         
   4   8   1        484.61        577.55        20.75 o                         
   5   8   1         97.06         98.17         9.48 o                         
   6   8   1          0.09         -1.54         6.31 o                         
   7   8   1         59.99         59.07         9.74 o                         
   8   8   1          1.98          1.54         6.53 o                         
   9   8   1          2.17        -13.99         7.44 o                         
  -8   9   1         41.87         36.14         8.26 o                         
  -7   9   1        223.61        317.68        17.41 o                         
  -6   9   1        101.95        113.99        10.27 o                         
  -5   9   1         59.82         74.74         9.74 o                         
  -4   9   1         20.18          3.11         7.34 o                         
  -3   9   1          5.80         10.77         7.38 o                         
  -2   9   1         14.85         13.18         8.23 o                         
  -1   9   1          6.94         -1.43         7.78 o                         
   0   9   1          8.37          7.30         7.39 o                         
   1   9   1          2.44         -2.82         6.62 o                         
   2   9   1          1.97         -0.95         7.23 o                         
   3   9   1         90.15         99.97        11.53 o                         
   4   9   1        133.73        138.49        12.12 o                         
   5   9   1         66.03         48.10         9.24 o                         
   6   9   1        374.71        514.48        23.68 o                         
   7   9   1         46.19         36.48         9.96 o                         
   8   9   1          2.79         -4.60         7.38 o                         
  -6  10   1          8.33        -10.55        10.54 o                         
  -5  10   1         29.35         11.60        10.08 o                         
  -4  10   1          0.95         -5.68         9.57 o                         
  -3  10   1          3.42         -9.65         8.80 o                         
  -2  10   1         24.52         12.10        10.52 o                         
  -1  10   1          9.90         -2.74         9.01 o                         
   0  10   1          0.24         13.55        10.04 o                         
   1  10   1        127.00        119.48        14.27 o                         
   2  10   1          5.85         -4.28         9.73 o                         
   3  10   1         13.21         21.52        10.17 o                         
   4  10   1          0.12          5.94        10.20 o                         
   5  10   1         12.35         10.54        10.26 o                         
   6  10   1          2.80         16.04        10.63 o                         
  -2  11   1          0.07         -1.63        10.66 o                         
  -1  11   1          9.56         12.07        10.04 o                         
   0  11   1        115.28         90.76        15.27 o                         
   1  11   1          3.55         13.66        13.38 o                         
   2  11   1         11.67          8.93        11.32 o                         
 -12   0   2         19.63         10.01        11.22 o                         
 -10   0   2          0.61         -6.22         8.88 o                         
  -8   0   2         42.09         34.33         7.11 o                         
  -6   0   2        134.48        111.29         7.13 o                         
  -4   0   2        517.77        486.39        20.68 o                         
  -2   0   2        448.27        376.57        14.33 o                         
   0   0   2       1098.63       1002.10        34.03 o                         
   2   0   2       5305.49       4726.08       148.74 o                         
   4   0   2        313.32        328.40        13.11 o                         
   6   0   2       6493.29       6915.52       219.27 o                         
   8   0   2        121.85         98.59        12.75 o                         
  10   0   2        107.60         91.47        13.59 o                         
  12   0   2          1.68         -3.52        15.65 o                         
 -13   1   2          0.19          1.26         7.91 o                         
 -12   1   2         34.77         36.27         7.86 o                         
 -11   1   2         17.44         22.91         7.25 o                         
 -10   1   2         12.57         22.83         6.07 o                         
  -9   1   2        159.95        168.84        10.59 o                         
  -8   1   2       1009.89       1089.45        30.22 o                         
  -7   1   2        298.11        280.30        10.37 o                         
  -6   1   2         75.74         87.62         5.88 o                         
  -5   1   2       1169.76       1086.67        27.72 o                         
  -4   1   2       1166.23       1140.54        26.44 o                         
  -3   1   2      27180.12      26458.53       584.68 o                         
  -2   1   2      32826.50      30661.49       710.02 o                         
  -1   1   2        426.06        401.72         9.75 o                         
   0   1   2        138.61        146.36         4.45 o                         
   1   1   2        142.74        144.74         5.06 o                         
   2   1   2       4780.08       4279.02        97.67 o                         
   3   1   2         51.15         47.83         2.64 o                         
   4   1   2       2123.05       2157.32        48.29 o                         
   5   1   2         28.71         22.94         2.28 o                         
   6   1   2         72.23         62.20         3.60 o                         
   7   1   2        669.15        761.53        20.95 o                         
   8   1   2         39.37         29.80         3.94 o                         
   9   1   2         32.76         17.16         4.63 o                         
  10   1   2          1.56         -9.70         4.85 o                         
  11   1   2         18.23         -2.05         7.04 o                         
  12   1   2         73.31         64.04        10.95 o                         
  13   1   2         37.94         32.45        10.85 o                         
 -13   2   2          1.33        -14.87         8.77 o                         
 -12   2   2          9.40          0.33         7.92 o                         
 -11   2   2          1.21          2.70         6.81 o                         
 -10   2   2          2.37         -5.05         6.27 o                         
  -9   2   2         24.21         20.38         4.74 o                         
  -8   2   2          1.72         -0.23         3.43 o                         
  -7   2   2        162.66        179.46         8.07 o                         
  -6   2   2          4.47         -0.76         2.46 o                         
  -5   2   2        190.06        177.01         6.67 o                         
  -4   2   2        774.56        721.17        17.44 o                         
  -3   2   2        721.99        674.83        15.81 o                         
  -2   2   2        155.06        208.53         6.87 o                         
  -1   2   2        660.45        619.20        15.62 o                         
   0   2   2        208.93        225.90         7.46 o                         
   1   2   2          1.31         -0.62         1.29 o                         
   2   2   2       2702.51       2489.84        55.30 o                         
   3   2   2        262.68        306.51         9.02 o                         
   4   2   2        114.76        126.56         4.82 o                         
   5   2   2        839.54        819.48        20.14 o                         
   6   2   2       5741.38       6582.87       148.21 o                         
   7   2   2         44.69         60.19         5.20 o                         
   8   2   2          6.50          5.78         3.00 o                         
   9   2   2          0.64          0.01         4.66 o                         
  10   2   2         18.97         23.93         6.33 o                         
  11   2   2         50.96         48.92         8.17 o                         
  12   2   2        256.75        282.82        20.08 o                         
  13   2   2        459.62        544.38        37.54 o                         
 -13   3   2          3.42        -11.53         9.57 o                         
 -12   3   2          0.23          0.79         7.97 o                         
 -11   3   2          7.43         13.85         7.82 o                         
 -10   3   2          1.01         -5.52         6.24 o                         
  -9   3   2          4.07         -0.26         4.44 o                         
  -8   3   2         47.85         42.93         4.77 o                         
  -7   3   2        138.80        146.10         7.46 o                         
  -6   3   2        270.18        286.33        11.39 o                         
  -5   3   2          9.24          5.54         2.72 o                         
  -4   3   2         87.52         77.18         4.30 o                         
  -3   3   2        225.43        228.45         7.76 o                         
  -2   3   2        441.43        481.12        12.96 o                         
  -1   3   2        140.00        183.34         6.79 o                         
   0   3   2        122.91        116.87         5.56 o                         
   1   3   2       1310.56       1299.96        30.69 o                         
   2   3   2        533.29        576.77        15.28 o                         
   3   3   2         46.03         42.38         2.98 o                         
   4   3   2        774.10        866.32        20.20 o                         
   5   3   2        241.20        214.50         7.60 o                         
   6   3   2       1496.21       1779.52        39.70 o                         
   7   3   2         36.58         26.00         3.85 o                         
   8   3   2         25.19         19.27         4.25 o                         
   9   3   2        181.35        200.94        10.68 o                         
  10   3   2         15.91          9.30         6.76 o                         
  11   3   2          0.06         -4.50         7.14 o                         
  12   3   2          2.83         -0.49         8.62 o                         
  13   3   2         46.64         46.12        12.31 o                         
 -13   4   2          0.77         -5.16         9.75 o                         
 -12   4   2          0.09          1.02         9.13 o                         
 -11   4   2          5.79         -0.11         7.71 o                         
 -10   4   2          1.79         -6.70         6.93 o                         
  -9   4   2          2.25         -8.93         4.72 o                         
  -8   4   2         53.45         65.62         6.04 o                         
  -7   4   2          0.29         -2.37         3.67 o                         
  -6   4   2         33.80         31.46         4.26 o                         
  -5   4   2        279.23        319.30        12.06 o                         
  -4   4   2         15.97         14.67         3.08 o                         
  -3   4   2         72.72         66.11         4.39 o                         
  -2   4   2        358.93        382.82        11.41 o                         
  -1   4   2        921.56        870.48        23.78 o                         
   0   4   2        278.46        281.66         9.47 o                         
   1   4   2       1468.90       1587.61        37.66 o                         
   2   4   2       1072.65       1114.68        25.91 o                         
   3   4   2        320.48        383.83        11.73 o                         
   4   4   2         21.46         15.14         2.94 o                         
   5   4   2         69.86         60.96         4.25 o                         
   6   4   2          3.14          3.93         3.09 o                         
   7   4   2          0.65          9.82         3.53 o                         
   8   4   2          9.55          5.72         4.21 o                         
   9   4   2         15.00          3.48         5.16 o                         
  10   4   2          1.33         -4.79         6.33 o                         
  11   4   2          9.64          5.74         7.50 o                         
  12   4   2         36.53         28.25        10.04 o                         
 -12   5   2         97.15        114.61        12.94 o                         
 -11   5   2        401.46        459.57        26.59 o                         
 -10   5   2          1.72         -0.66         7.16 o                         
  -9   5   2         86.93         86.53         8.04 o                         
  -8   5   2         18.79         16.31         5.15 o                         
  -7   5   2          2.27         -3.39         4.37 o                         
  -6   5   2        171.24        172.58         8.61 o                         
  -5   5   2         58.54         52.36         5.04 o                         
  -4   5   2        116.36        111.90         6.41 o                         
  -3   5   2        911.80       1038.22        25.50 o                         
  -2   5   2       2933.89       3459.35        79.86 o                         
  -1   5   2        466.80        561.61        17.79 o                         
   0   5   2        179.58        229.60         9.06 o                         
   1   5   2       2118.85       2513.29        61.59 o                         
   2   5   2         13.76         13.68         3.20 o                         
   3   5   2         75.56         63.13         5.20 o                         
   4   5   2         80.52         66.28         4.87 o                         
   5   5   2         38.29         34.46         4.03 o                         
   6   5   2         30.01         26.74         4.20 o                         
   7   5   2         16.12         11.25         4.20 o                         
   8   5   2         22.37         19.66         4.85 o                         
   9   5   2         48.76         56.91         6.87 o                         
  10   5   2         64.30         69.38         9.48 o                         
  11   5   2         12.09          7.50         7.92 o                         
  12   5   2          0.00          0.33         9.50 o                         
 -11   6   2        107.50        139.64        13.85 o                         
 -10   6   2        495.02        597.72        23.90 o                         
  -9   6   2        137.70        135.51         9.66 o                         
  -8   6   2          1.51         -5.59         5.33 o                         
  -7   6   2         29.48         21.03         5.59 o                         
  -6   6   2         35.57         34.98         5.23 o                         
  -5   6   2         16.68         13.82         4.35 o                         
  -4   6   2         36.07         37.68         4.89 o                         
  -3   6   2        169.10        190.00         9.27 o                         
  -2   6   2        720.81        787.23        22.33 o                         
  -1   6   2       1380.34       1611.20        41.53 o                         
   0   6   2         27.51         28.60         3.63 o                         
   1   6   2        349.87        399.78        14.15 o                         
   2   6   2        121.32        132.93         7.73 o                         
   3   6   2          5.81          1.10         3.87 o                         
   4   6   2        137.41        154.56         8.16 o                         
   5   6   2          1.67          1.30         4.19 o                         
   6   6   2         73.14         81.17         6.36 o                         
   7   6   2        190.72        219.76        10.90 o                         
   8   6   2         75.93         60.86         6.96 o                         
   9   6   2         58.25         60.73         8.79 o                         
  10   6   2         19.89         23.96         9.60 o                         
  11   6   2         11.01         -7.16         9.97 o                         
 -10   7   2          0.47         -3.88         8.35 o                         
  -9   7   2         10.96         21.93         8.56 o                         
  -8   7   2          0.26          4.14         6.59 o                         
  -7   7   2         17.46         12.20         6.07 o                         
  -6   7   2         13.14          6.09         5.98 o                         
  -5   7   2         46.31         39.94         6.34 o                         
  -4   7   2         61.17         55.66         6.88 o                         
  -3   7   2          0.84          4.00         4.32 o                         
  -2   7   2          6.63          1.43         4.39 o                         
  -1   7   2          0.39         -2.00         3.80 o                         
   0   7   2         44.36         31.46         5.87 o                         
   1   7   2         23.45         12.04         4.90 o                         
   2   7   2         42.05         42.94         5.43 o                         
   3   7   2          9.95         11.66         4.75 o                         
   4   7   2         28.06         30.86         5.43 o                         
   5   7   2        115.87        101.49         7.95 o                         
   6   7   2        312.13        353.60        14.36 o                         
   7   7   2         16.91         24.72         6.25 o                         
   8   7   2          1.26         -6.17         6.22 o                         
   9   7   2         16.19         10.68         7.86 o                         
  10   7   2         43.22         34.38         9.81 o                         
  -9   8   2          0.04          5.97         7.19 o                         
  -8   8   2          9.59         14.90         6.75 o                         
  -7   8   2         20.00         22.27         7.31 o                         
  -6   8   2          4.41          0.71         6.10 o                         
  -5   8   2         28.74         28.26         6.34 o                         
  -4   8   2         17.91         14.83         5.82 o                         
  -3   8   2        135.26        129.96         9.22 o                         
  -2   8   2          1.19         -5.42         5.49 o                         
  -1   8   2          6.65         -0.60         5.10 o                         
   0   8   2         23.37         23.04         6.70 o                         
   1   8   2         42.91         29.65         6.48 o                         
   2   8   2        382.55        434.32        19.84 o                         
   3   8   2        136.27        114.98         8.99 o                         
   4   8   2          6.59         13.01         5.93 o                         
   5   8   2       1481.34       1891.12        48.42 o                         
   6   8   2          4.39          5.72         6.05 o                         
   7   8   2          0.05         -6.09         6.14 o                         
   8   8   2          1.73          4.74         7.06 o                         
   9   8   2         18.51         29.99        10.03 o                         
  -8   9   2         99.40        142.15        11.41 o                         
  -7   9   2        118.89        144.47        11.02 o                         
  -6   9   2         26.04          7.56         8.23 o                         
  -5   9   2        161.23        149.94        12.06 o                         
  -4   9   2         92.22         81.21         9.32 o                         
  -3   9   2          0.00         -5.85         7.14 o                         
  -2   9   2          1.25          2.17         7.20 o                         
  -1   9   2         30.43         28.12         8.54 o                         
   0   9   2         13.89         15.77         7.60 o                         
   1   9   2          2.12         -1.21         7.39 o                         
   2   9   2         13.21          6.61         8.01 o                         
   3   9   2         22.61         22.36         8.43 o                         
   4   9   2        273.21        302.84        19.70 o                         
   5   9   2        796.08       1070.21        37.10 o                         
   6   9   2        296.28        342.29        17.85 o                         
   7   9   2         35.48         31.62         9.22 o                         
   8   9   2          8.15          0.25         9.03 o                         
  -6  10   2          6.23        -10.94        13.40 o                         
  -5  10   2          0.36        -17.56         8.78 o                         
  -4  10   2          8.98          7.65         9.97 o                         
  -3  10   2         67.08         57.89        10.62 o                         
  -2  10   2         39.86         31.57         9.38 o                         
  -1  10   2         14.22         23.60         9.52 o                         
   0  10   2         33.33         32.25         9.82 o                         
   1  10   2          0.18         -9.00         8.78 o                         
   2  10   2          0.46         -5.06         8.72 o                         
   3  10   2          0.00        -15.58         8.91 o                         
   4  10   2         18.71         26.85         9.84 o                         
   5  10   2          8.54          3.96         9.73 o                         
   6  10   2         10.18        -10.10        10.56 o                         
  -2  11   2          4.61         -9.41        10.17 o                         
  -1  11   2          7.19         -6.46        10.00 o                         
   0  11   2          7.63          9.85        11.82 o                         
   1  11   2          8.64         -2.05        11.64 o                         
   2  11   2          1.72          5.64        11.50 o                         
 -13   0   3          4.65         -4.51        12.08 o                         
 -11   0   3        887.87       1067.77        52.26 o                         
  -9   0   3         22.68         22.86         7.06 o                         
  -7   0   3        149.81        171.74        12.96 o                         
  -5   0   3          2.46          3.01         3.43 o                         
  -3   0   3       2760.95       2786.41        94.09 o                         
  -1   0   3      27854.37      26123.91       816.11 o                         
   1   0   3         67.72         63.77         5.29 o                         
   3   0   3       2738.32       2857.00        91.34 o                         
   5   0   3        514.48        495.46        18.83 o                         
   7   0   3         90.44         83.02         6.27 o                         
   9   0   3        519.47        616.52        29.95 o                         
  11   0   3         59.16         75.05        15.15 o                         
  13   0   3          2.53         -4.92        13.50 o                         
 -13   1   3         19.38         34.41         8.81 o                         
 -12   1   3         42.66         35.47         8.41 o                         
 -11   1   3          3.66         -4.82         6.64 o                         
 -10   1   3         13.83          7.81         6.43 o                         
  -9   1   3          6.62          4.07         4.56 o                         
  -8   1   3         48.53         32.20         4.89 o                         
  -7   1   3        123.03         91.65         6.29 o                         
  -6   1   3        469.04        469.11        15.15 o                         
  -5   1   3         16.24         13.98         2.31 o                         
  -4   1   3       3804.08       3669.20        87.26 o                         
  -3   1   3      27267.97      27886.67       663.40 o                         
  -2   1   3      16861.03      16260.63       387.62 o                         
  -1   1   3       1874.10       1740.92        38.24 o                         
   0   1   3       2874.44       2658.93        58.58 o                         
   1   1   3       5512.45       5215.88       111.27 o                         
   2   1   3       3809.82       3723.71        83.39 o                         
   3   1   3          5.86          7.01         2.47 o                         
   4   1   3        700.44        719.55        19.60 o                         
   5   1   3        221.01        249.28         8.06 o                         
   6   1   3        691.19        760.39        19.24 o                         
   7   1   3          0.00          5.39         2.62 o                         
   8   1   3        535.40        580.17        17.42 o                         
   9   1   3         40.01         35.47         6.16 o                         
  10   1   3         61.52         44.25         7.24 o                         
  11   1   3          0.88         -0.73         7.39 o                         
  12   1   3         15.55         20.31         8.72 o                         
  13   1   3         23.10         20.02        10.04 o                         
 -13   2   3          2.55         -6.05         8.54 o                         
 -12   2   3          2.33         -6.77         7.60 o                         
 -11   2   3         20.47          6.28         7.38 o                         
 -10   2   3         58.17         62.86         8.00 o                         
  -9   2   3         50.07         54.16         6.09 o                         
  -8   2   3         44.01         36.18         4.71 o                         
  -7   2   3          3.45         -1.23         3.03 o                         
  -6   2   3        132.53        103.64         5.71 o                         
  -5   2   3          4.54          3.12         2.39 o                         
  -4   2   3        754.99        769.97        18.93 o                         
  -3   2   3         10.19          7.25         2.03 o                         
  -2   2   3        750.67        708.16        18.19 o                         
  -1   2   3          0.22          0.84         1.39 o                         
   0   2   3        267.60        250.53         8.24 o                         
   1   2   3        923.75        891.93        22.64 o                         
   2   2   3        750.73        654.96        16.64 o                         
   3   2   3       1261.79       1174.32        28.53 o                         
   4   2   3        155.51        159.99         6.25 o                         
   5   2   3         54.38         45.28         3.26 o                         
   6   2   3        505.65        613.76        17.10 o                         
   7   2   3          9.19          6.26         3.19 o                         
   8   2   3         33.55         28.67         4.58 o                         
   9   2   3         58.92         52.84         6.41 o                         
  10   2   3          3.11         -3.96         6.09 o                         
  11   2   3          0.06         18.28         7.87 o                         
  12   2   3        223.22        255.43        17.88 o                         
  13   2   3        137.27        113.40        14.17 o                         
 -13   3   3          7.39         11.14        10.07 o                         
 -12   3   3          1.24         -6.85         8.13 o                         
 -11   3   3          4.59          5.68         7.49 o                         
 -10   3   3         53.25         44.82         9.10 o                         
  -9   3   3          5.34          6.94         5.07 o                         
  -8   3   3        108.39        105.76         6.64 o                         
  -7   3   3        123.41        132.06         6.87 o                         
  -6   3   3         29.16         21.03         3.69 o                         
  -5   3   3         29.64         24.92         3.47 o                         
  -4   3   3        466.63        513.29        15.32 o                         
  -3   3   3        666.98        679.38        16.22 o                         
  -2   3   3         18.37         11.18         2.00 o                         
  -1   3   3        235.54        244.77         8.15 o                         
   0   3   3         34.93         30.52         3.30 o                         
   1   3   3         70.80         60.30         3.46 o                         
   2   3   3         12.53          7.36         2.33 o                         
   3   3   3        548.82        561.18        14.76 o                         
   4   3   3       4686.41       5504.22       124.28 o                         
   5   3   3       3693.19       4374.53        99.78 o                         
   6   3   3        271.46        284.55         9.99 o                         
   7   3   3         69.78         69.60         5.55 o                         
   8   3   3         25.68         15.87         4.21 o                         
   9   3   3         38.92         44.00         6.50 o                         
  10   3   3          7.04         13.14         6.73 o                         
  11   3   3          8.66          8.51         8.51 o                         
  12   3   3          2.94          0.74         9.01 o                         
  13   3   3        250.51        296.03        29.32 o                         
 -12   4   3          1.66          7.52         9.52 o                         
 -11   4   3          0.68          6.34         9.11 o                         
 -10   4   3         73.81         58.61         8.48 o                         
  -9   4   3        225.29        242.12        12.61 o                         
  -8   4   3        164.46        146.55         9.26 o                         
  -7   4   3         37.62         30.19         4.81 o                         
  -6   4   3         64.02         49.07         5.02 o                         
  -5   4   3        462.39        462.68        14.90 o                         
  -4   4   3        531.47        634.87        18.17 o                         
  -3   4   3          1.72          1.54         2.64 o                         
  -2   4   3        423.49        456.25        15.28 o                         
  -1   4   3        156.96        154.33         7.07 o                         
   0   4   3        358.21        403.85        12.86 o                         
   1   4   3         17.65         15.44         2.49 o                         
   2   4   3        572.08        599.75        16.54 o                         
   3   4   3         86.59         86.30         4.76 o                         
   4   4   3         49.12         55.01         4.19 o                         
   5   4   3        374.10        412.06        12.81 o                         
   6   4   3         63.52         51.79         4.57 o                         
   7   4   3          9.58          4.17         3.92 o                         
   8   4   3          8.12          7.20         4.48 o                         
   9   4   3          0.64         -5.61         6.43 o                         
  10   4   3          1.53         -3.49         6.78 o                         
  11   4   3         23.10         10.90         8.35 o                         
  12   4   3         23.70         22.05         9.75 o                         
 -12   5   3         52.28         69.34        11.56 o                         
 -11   5   3          2.55         -0.72         8.65 o                         
 -10   5   3        411.94        462.20        20.60 o                         
  -9   5   3         78.07         71.36         8.43 o                         
  -8   5   3          1.37          5.92         5.12 o                         
  -7   5   3         17.36         14.17         4.83 o                         
  -6   5   3          8.82          3.01         4.26 o                         
  -5   5   3          6.67          3.44         3.79 o                         
  -4   5   3        173.27        210.78         8.82 o                         
  -3   5   3        316.22        367.82        13.29 o                         
  -2   5   3         75.10         75.04         7.13 o                         
  -1   5   3        307.65        330.16        12.60 o                         
   0   5   3         32.41         21.78         3.88 o                         
   1   5   3        282.78        281.93        10.59 o                         
   2   5   3          2.70          1.91         2.74 o                         
   3   5   3        133.28        139.21         6.93 o                         
   4   5   3        119.44        112.41         6.33 o                         
   5   5   3         86.20         75.98         5.21 o                         
   6   5   3        127.29        145.69         7.25 o                         
   7   5   3         17.42         19.68         4.48 o                         
   8   5   3         47.38         43.87         5.63 o                         
   9   5   3          3.66         -4.20         6.56 o                         
  10   5   3         36.68         32.24         8.12 o                         
  11   5   3         15.37         11.58         8.94 o                         
  12   5   3          0.04        -10.19        10.72 o                         
 -11   6   3        168.77        207.86        16.55 o                         
 -10   6   3        382.24        460.33        34.83 o                         
  -9   6   3        203.76        235.44        14.38 o                         
  -8   6   3         44.59         41.04         7.40 o                         
  -7   6   3        136.74        137.21         8.43 o                         
  -6   6   3         24.85         14.00         4.95 o                         
  -5   6   3         12.39         11.57         4.41 o                         
  -4   6   3         23.33         17.95         4.20 o                         
  -3   6   3        151.19        139.97         7.98 o                         
  -2   6   3         99.45         78.69         6.08 o                         
  -1   6   3         46.05         37.51         4.95 o                         
   0   6   3         78.08         69.15         5.69 o                         
   1   6   3        266.95        300.34        12.07 o                         
   2   6   3         10.27          8.20         3.97 o                         
   3   6   3         34.87         30.58         4.93 o                         
   4   6   3         12.29          3.39         4.52 o                         
   5   6   3         15.92          5.80         4.85 o                         
   6   6   3         51.22         37.31         6.11 o                         
   7   6   3         36.24         41.65         6.05 o                         
   8   6   3          3.78         -1.89         5.55 o                         
   9   6   3         37.01         28.36         8.42 o                         
  10   6   3        120.35        139.29        13.25 o                         
  11   6   3         12.06         36.12        11.58 o                         
 -10   7   3         16.22          7.92        10.06 o                         
  -9   7   3         56.45         54.93         9.13 o                         
  -8   7   3         13.34         -5.19         6.77 o                         
  -7   7   3          0.00        -13.31         7.01 o                         
  -6   7   3          5.91          3.50         5.72 o                         
  -5   7   3          0.21          1.67         4.98 o                         
  -4   7   3        472.96        491.22        17.34 o                         
  -3   7   3         69.79         63.50         6.60 o                         
  -2   7   3        246.73        229.66        11.43 o                         
  -1   7   3         61.02         56.46         7.00 o                         
   0   7   3          9.12          5.94         4.67 o                         
   1   7   3          2.43          0.18         4.89 o                         
   2   7   3          2.85          0.81         4.53 o                         
   3   7   3         27.01         27.03         5.10 o                         
   4   7   3          9.12          3.10         5.76 o                         
   5   7   3        461.00        452.94        18.05 o                         
   6   7   3        773.12        975.91        28.78 o                         
   7   7   3        331.50        338.98        14.20 o                         
   8   7   3         25.51         18.82         7.30 o                         
   9   7   3          0.17          2.23         9.55 o                         
  10   7   3         64.53         73.70        12.11 o                         
  -9   8   3          1.98         10.01         8.41 o                         
  -8   8   3         17.52         13.02         7.62 o                         
  -7   8   3         23.03         13.83         7.24 o                         
  -6   8   3         70.37         53.29         7.79 o                         
  -5   8   3          6.39         -8.54         6.38 o                         
  -4   8   3         10.81         11.21         6.17 o                         
  -3   8   3          3.03          3.31         6.16 o                         
  -2   8   3          0.02         -2.96         6.12 o                         
  -1   8   3          1.19         -2.96         6.42 o                         
   0   8   3        103.97        137.99        11.06 o                         
   1   8   3        143.33        150.70        10.77 o                         
   2   8   3         60.93         54.76         7.81 o                         
   3   8   3        137.08        126.29        12.24 o                         
   4   8   3        358.25        362.03        16.93 o                         
   5   8   3        333.04        330.66        21.36 o                         
   6   8   3        336.62        371.80        16.93 o                         
   7   8   3         27.99         20.94         7.75 o                         
   8   8   3          0.20        -10.80         7.74 o                         
   9   8   3         22.57          5.91         9.28 o                         
  -7   9   3          0.11          8.07         8.65 o                         
  -6   9   3          2.91         11.54         8.80 o                         
  -5   9   3         91.00         94.28        11.41 o                         
  -4   9   3         86.31         78.62        10.27 o                         
  -3   9   3         41.20         34.40         8.77 o                         
  -2   9   3          9.40        -12.68         7.37 o                         
  -1   9   3          4.53          1.01         7.77 o                         
   0   9   3         78.02         66.81         9.85 o                         
   1   9   3         19.38          0.65         7.67 o                         
   2   9   3          1.03          5.15         7.88 o                         
   3   9   3         57.98         40.11         8.68 o                         
   4   9   3          2.87         19.39         8.32 o                         
   5   9   3        247.73        290.84        17.89 o                         
   6   9   3         87.09        113.40        11.88 o                         
   7   9   3          1.78          0.47         9.03 o                         
  -5  10   3          0.19        -14.27         9.76 o                         
  -4  10   3         15.05         -0.21         8.87 o                         
  -3  10   3        106.87         83.36        11.42 o                         
  -2  10   3        139.64        167.09        13.72 o                         
  -1  10   3          0.00         -6.92         9.04 o                         
   0  10   3         36.32         36.50        10.63 o                         
   1  10   3          7.28         10.46         8.86 o                         
   2  10   3         21.66          4.72         9.97 o                         
   3  10   3         69.43         51.99        12.50 o                         
   4  10   3          6.82          3.77         9.71 o                         
   5  10   3          2.39          3.15        10.41 o                         
   0  11   3          9.81         -3.97        10.39 o                         
 -12   0   4        199.10        210.83        20.10 o                         
 -10   0   4        998.81       1143.00        72.42 o                         
  -8   0   4        703.02        750.64        38.56 o                         
  -6   0   4          2.92         -2.54         4.58 o                         
  -4   0   4        668.43        684.11        25.94 o                         
  -2   0   4      18591.71      19604.35       613.21 o                         
   0   0   4        392.91        368.84        15.46 o                         
   2   0   4         28.58         25.15         3.07 o                         
   4   0   4         51.79         69.97         4.48 o                         
   6   0   4        307.10        323.56        15.00 o                         
   8   0   4         57.14         53.37         6.68 o                         
  10   0   4        123.60        105.72        18.36 o                         
  12   0   4          7.35         -4.13        12.52 o                         
 -13   1   4         10.82         24.72         9.52 o                         
 -12   1   4          2.49        -11.57         7.95 o                         
 -11   1   4         19.05         17.22         7.81 o                         
 -10   1   4        213.80        252.57        15.46 o                         
  -9   1   4          1.64          0.27         4.78 o                         
  -8   1   4         14.52         13.58         4.37 o                         
  -7   1   4         63.83         69.90         5.78 o                         
  -6   1   4        307.07        363.67        14.36 o                         
  -5   1   4         34.46         29.45         2.89 o                         
  -4   1   4        745.19        715.14        19.56 o                         
  -3   1   4       5067.48       5191.16       121.96 o                         
  -2   1   4       5235.44       5390.20       126.99 o                         
  -1   1   4       1168.94       1068.26        24.39 o                         
   0   1   4         17.94         16.53         2.58 o                         
   1   1   4        272.92        290.92         8.61 o                         
   2   1   4        920.30        933.11        21.50 o                         
   3   1   4         23.83         23.20         2.17 o                         
   4   1   4        703.10        684.19        20.41 o                         
   5   1   4        679.64        713.23        21.36 o                         
   6   1   4         94.55         98.24         5.77 o                         
   7   1   4          2.61          1.23         3.17 o                         
   8   1   4          1.26         -3.13         4.14 o                         
   9   1   4        244.30        256.63        14.11 o                         
  10   1   4       1330.16       1631.18        58.43 o                         
  11   1   4        398.34        444.03        22.81 o                         
  12   1   4         66.35         69.87        11.23 o                         
  13   1   4         11.14         -2.12        12.32 o                         
 -13   2   4          1.99          0.47         9.58 o                         
 -12   2   4          1.27         -3.76         8.30 o                         
 -11   2   4         54.92         69.16        11.79 o                         
 -10   2   4         55.39         46.91         7.66 o                         
  -9   2   4         20.80         11.58         5.20 o                         
  -8   2   4          1.96          4.44         4.24 o                         
  -7   2   4        400.11        448.83        14.90 o                         
  -6   2   4        699.73        775.12        22.17 o                         
  -5   2   4       2341.41       2540.26        62.12 o                         
  -4   2   4         15.85         16.05         2.84 o                         
  -3   2   4          0.63         -3.67         1.83 o                         
  -2   2   4         26.15         25.56         2.52 o                         
  -1   2   4        605.89        601.73        15.72 o                         
   0   2   4       3016.81       3125.28        67.96 o                         
   1   2   4        286.05        285.79         9.35 o                         
   2   2   4        668.86        686.08        18.10 o                         
   3   2   4        451.17        490.51        14.05 o                         
   4   2   4        168.32        215.57         7.67 o                         
   5   2   4        135.71        129.35         5.52 o                         
   6   2   4         12.54         11.92         3.55 o                         
   7   2   4         92.67         88.76         5.50 o                         
   8   2   4         68.93         81.38         5.33 o                         
   9   2   4         16.68          9.96         5.76 o                         
  10   2   4         39.05         27.87         8.01 o                         
  11   2   4         91.04         92.91        11.96 o                         
  12   2   4         45.43         37.64        10.36 o                         
  13   2   4          1.19         -1.27         9.78 o                         
 -13   3   4          0.25         -7.03        10.05 o                         
 -12   3   4          0.02         -6.36         8.77 o                         
 -11   3   4         21.66         27.86         8.45 o                         
 -10   3   4          1.03         -1.74         5.95 o                         
  -9   3   4          0.01          3.72         5.25 o                         
  -8   3   4         18.19         17.98         4.83 o                         
  -7   3   4         30.09         30.27         4.46 o                         
  -6   3   4        194.95        182.24         8.77 o                         
  -5   3   4         61.92         72.12         5.77 o                         
  -4   3   4         46.88         34.47         3.47 o                         
  -3   3   4          6.47          1.60         2.47 o                         
  -2   3   4        179.87        179.31         7.19 o                         
  -1   3   4          0.53          1.08         1.76 o                         
   0   3   4        870.79        784.44        20.50 o                         
   1   3   4        346.03        345.49        11.14 o                         
   2   3   4        790.65        832.95        23.04 o                         
   3   3   4       3260.79       3647.46        87.62 o                         
   4   3   4        230.83        215.12         9.02 o                         
   5   3   4        361.33        412.75        13.06 o                         
   6   3   4        109.70        106.80         5.90 o                         
   7   3   4          0.99         -2.56         3.15 o                         
   8   3   4         66.96         68.27         7.55 o                         
   9   3   4          0.70         -4.41         6.03 o                         
  10   3   4          0.68          0.08         7.44 o                         
  11   3   4          5.24          7.82         8.88 o                         
  12   3   4        281.10        352.13        20.57 o                         
 -12   4   4         14.82         25.95         9.22 o                         
 -11   4   4         32.20         43.00        10.12 o                         
 -10   4   4          6.45         15.29         7.32 o                         
  -9   4   4        127.05        117.16         9.15 o                         
  -8   4   4          1.94         -5.31         5.03 o                         
  -7   4   4          1.71          0.03         4.19 o                         
  -6   4   4        195.67        190.75         8.72 o                         
  -5   4   4        899.93        980.93        25.79 o                         
  -4   4   4        441.76        481.57        14.96 o                         
  -3   4   4         16.38         18.37         3.06 o                         
  -2   4   4        175.47        183.92         7.68 o                         
  -1   4   4        193.28        216.86         8.18 o                         
   0   4   4         77.64         70.01         4.60 o                         
   1   4   4        517.54        552.44        16.55 o                         
   2   4   4         60.17         61.13         4.22 o                         
   3   4   4        216.08        259.50         9.76 o                         
   4   4   4        421.79        467.52        15.28 o                         
   5   4   4        102.81        108.31         6.36 o                         
   6   4   4         82.45         88.93         5.78 o                         
   7   4   4        320.23        379.06        15.27 o                         
   8   4   4          2.46          0.91         6.57 o                         
   9   4   4         50.64         41.25         7.18 o                         
  10   4   4          2.75         -0.52         7.33 o                         
  11   4   4         55.71         54.85        10.49 o                         
  12   4   4         13.02          9.22         9.79 o                         
 -12   5   4         11.00         24.48        10.55 o                         
 -11   5   4         31.27         30.91         9.54 o                         
 -10   5   4          2.88        -12.06         7.39 o                         
  -9   5   4          5.47         -0.59         6.81 o                         
  -8   5   4         16.59          5.45         5.38 o                         
  -7   5   4          1.31         -0.89         4.69 o                         
  -6   5   4         75.57         55.84         8.09 o                         
  -5   5   4        166.05        168.87         8.53 o                         
  -4   5   4         84.33         78.17         5.64 o                         
  -3   5   4        132.90        119.13         6.47 o                         
  -2   5   4         11.60         11.15         3.30 o                         
  -1   5   4        216.70        233.39        10.60 o                         
   0   5   4          8.01         10.19         3.70 o                         
   1   5   4         92.38         73.81         5.81 o                         
   2   5   4          1.00         -1.27         2.81 o                         
   3   5   4         22.04         16.69         3.36 o                         
   4   5   4          7.18          5.94         3.44 o                         
   5   5   4         26.06         16.32         4.28 o                         
   6   5   4        115.61        123.67         7.19 o                         
   7   5   4         54.45         58.05         5.80 o                         
   8   5   4         22.65          9.75         6.35 o                         
   9   5   4          1.28         -1.90         6.83 o                         
  10   5   4          1.93          0.47         8.54 o                         
  11   5   4          1.22        -11.48         9.11 o                         
 -11   6   4         35.44         40.58        11.37 o                         
 -10   6   4        179.40        188.51        14.76 o                         
  -9   6   4         44.69         23.81         8.07 o                         
  -8   6   4          0.20          1.63         6.27 o                         
  -7   6   4         81.62         64.77         7.07 o                         
  -6   6   4          0.51         -7.48         4.97 o                         
  -5   6   4          6.95         -0.21         4.71 o                         
  -4   6   4         59.10         60.37         5.81 o                         
  -3   6   4        232.69        258.50        11.03 o                         
  -2   6   4        396.22        420.01        15.68 o                         
  -1   6   4        252.98        271.61        11.71 o                         
   0   6   4          1.63          5.49         5.00 o                         
   1   6   4         87.41         76.74         6.24 o                         
   2   6   4         34.23         26.26         6.24 o                         
   3   6   4         23.38         21.94         4.38 o                         
   4   6   4          3.47          4.98         4.02 o                         
   5   6   4          2.41         -0.34         4.64 o                         
   6   6   4         50.60         49.33         6.29 o                         
   7   6   4          9.19         23.77         6.25 o                         
   8   6   4         60.06         49.75        10.45 o                         
   9   6   4         34.63         36.52         9.13 o                         
  10   6   4          0.12          1.01         9.01 o                         
  11   6   4         16.48         -2.64        10.77 o                         
 -10   7   4          2.69          3.37        10.04 o                         
  -9   7   4         14.78         17.24         9.21 o                         
  -8   7   4          5.49         11.36         7.43 o                         
  -7   7   4         11.47          5.30         6.67 o                         
  -6   7   4          4.78         -0.64         5.73 o                         
  -5   7   4          7.02         -0.85         5.40 o                         
  -4   7   4        223.83        233.64        11.24 o                         
  -3   7   4        515.64        583.75        20.43 o                         
  -2   7   4        140.69        155.24         9.84 o                         
  -1   7   4        197.52        219.29        12.20 o                         
   0   7   4         62.03         41.11         6.79 o                         
   1   7   4        304.33        317.06        15.32 o                         
   2   7   4        682.34        791.70        31.13 o                         
   3   7   4         57.35         41.70         6.86 o                         
   4   7   4        107.36         85.28         7.98 o                         
   5   7   4        625.12        750.52        26.03 o                         
   6   7   4        287.04        279.76        13.38 o                         
   7   7   4        141.65        137.12        11.93 o                         
   8   7   4          0.35          0.44         7.35 o                         
   9   7   4         28.50         19.86         9.45 o                         
  10   7   4         17.98          1.75        10.53 o                         
  -9   8   4          3.51          4.29        10.38 o                         
  -8   8   4         12.16         -5.73         8.65 o                         
  -7   8   4         25.18         21.68         9.82 o                         
  -6   8   4         41.21         27.99         8.10 o                         
  -5   8   4         32.56         24.83         9.73 o                         
  -4   8   4          0.05        -10.11         7.23 o                         
  -3   8   4         65.84         53.95         8.63 o                         
  -2   8   4          5.32        -11.63         6.50 o                         
  -1   8   4          0.41         -6.96         6.31 o                         
   0   8   4          2.08         -3.26         5.97 o                         
   1   8   4         20.09         18.67         6.83 o                         
   2   8   4        706.25        800.43        30.95 o                         
   3   8   4       1384.13       1833.28        55.15 o                         
   4   8   4        630.21        672.57        27.38 o                         
   5   8   4        129.11        139.50        12.04 o                         
   6   8   4          0.99          3.70         7.23 o                         
   7   8   4          5.94         13.84         8.53 o                         
   8   8   4          4.47         11.92         9.52 o                         
   9   8   4          0.51         -2.08        11.61 o                         
  -7   9   4          1.11         -6.73        10.06 o                         
  -6   9   4          6.90          7.94         9.60 o                         
  -5   9   4         37.53         35.34         9.19 o                         
  -4   9   4          0.09         16.54         8.89 o                         
  -3   9   4          7.23         11.69         8.24 o                         
  -2   9   4          1.75        -11.30         7.81 o                         
  -1   9   4         11.50         -5.26         7.74 o                         
   0   9   4          5.46         -1.67         8.00 o                         
   1   9   4         47.98         46.01         9.42 o                         
   2   9   4          3.69         13.14         8.31 o                         
   3   9   4         13.87          2.75         8.17 o                         
   4   9   4          1.74         -4.56         8.53 o                         
   5   9   4         10.64         32.56         9.60 o                         
   6   9   4          0.02          7.43         9.43 o                         
   7   9   4          0.05          6.43        12.99 o                         
  -5  10   4          1.68         -4.55        11.14 o                         
  -4  10   4         13.16         -0.87        10.24 o                         
  -3  10   4        110.44        124.39        13.18 o                         
  -2  10   4         10.54        -15.72         9.22 o                         
  -1  10   4         13.28          2.70         9.46 o                         
   0  10   4          0.78         -4.87         9.41 o                         
   1  10   4         24.93         24.07         9.72 o                         
   2  10   4          7.91          9.68         9.93 o                         
   3  10   4         29.04         27.84        10.38 o                         
   4  10   4          4.10         -2.04         9.16 o                         
   5  10   4          3.21         10.87         9.88 o                         
 -13   0   5         10.47         -5.05        11.71 o                         
 -11   0   5        247.87        294.67        25.64 o                         
  -9   0   5         22.12          8.77         8.57 o                         
  -7   0   5         30.78         17.94         6.67 o                         
  -5   0   5          0.50         -1.40         3.97 o                         
  -3   0   5          3.11          9.35         3.30 o                         
  -1   0   5       1816.25       1757.54        60.86 o                         
   1   0   5          4.73          8.53         3.15 o                         
   3   0   5        429.28        485.24        19.06 o                         
   5   0   5        896.51        962.28        43.96 o                         
   7   0   5         13.06          6.81         6.50 o                         
   9   0   5        701.50        819.64        46.21 o                         
  11   0   5        129.10        107.00        23.35 o                         
  13   0   5         35.81         16.40        14.14 o                         
 -13   1   5         34.15         38.60        10.84 o                         
 -12   1   5         20.48          6.03         8.84 o                         
 -11   1   5          2.39         -0.43         7.42 o                         
 -10   1   5          8.19          6.93         6.52 o                         
  -9   1   5          8.47         -0.42         5.14 o                         
  -8   1   5         10.93          9.96         5.23 o                         
  -7   1   5         63.21         73.72         6.38 o                         
  -6   1   5          3.45          1.96         2.65 o                         
  -5   1   5        288.50        254.47         9.67 o                         
  -4   1   5       1066.69       1211.14        31.98 o                         
  -3   1   5         91.85         80.83         5.47 o                         
  -2   1   5         39.28         43.66         3.62 o                         
  -1   1   5        546.06        604.38        15.69 o                         
   0   1   5        798.20        706.08        17.85 o                         
   1   1   5       1475.39       1579.56        37.04 o                         
   2   1   5        142.90        131.80         5.22 o                         
   3   1   5       1793.00       1909.13        43.49 o                         
   4   1   5        472.17        462.97        14.92 o                         
   5   1   5        174.27        165.80         7.57 o                         
   6   1   5        195.11        219.50        11.52 o                         
   7   1   5        695.30        788.76        26.05 o                         
   8   1   5        199.50        225.11        14.95 o                         
   9   1   5        183.25        183.53        13.28 o                         
  10   1   5        816.87        875.76        34.99 o                         
  11   1   5        250.28        291.47        18.00 o                         
  12   1   5         42.60         20.84         9.17 o                         
  13   1   5          0.39        -13.01         9.03 o                         
 -13   2   5          8.36          6.94         9.25 o                         
 -12   2   5          0.39          2.11         8.88 o                         
 -11   2   5          7.48         -4.03         7.98 o                         
 -10   2   5          1.00         -1.33         6.26 o                         
  -9   2   5        117.02        115.42         8.51 o                         
  -8   2   5         53.83         61.72         6.64 o                         
  -7   2   5        156.34        147.33         7.45 o                         
  -6   2   5       1352.17       1443.92        38.32 o                         
  -5   2   5       4460.57       4936.64       124.19 o                         
  -4   2   5        896.82        868.91        25.93 o                         
  -3   2   5       1168.98       1314.85        35.49 o                         
  -2   2   5        552.89        534.98        16.03 o                         
  -1   2   5        233.43        232.30         8.13 o                         
   0   2   5        579.14        550.82        15.04 o                         
   1   2   5       1387.89       1409.85        33.52 o                         
   2   2   5       3630.47       4121.52        93.65 o                         
   3   2   5          6.26         10.71         2.57 o                         
   4   2   5        788.78        879.19        22.43 o                         
   5   2   5        989.40       1148.21        31.86 o                         
   6   2   5          2.45          2.36         3.68 o                         
   7   2   5          3.32         -1.63         3.95 o                         
   8   2   5         67.96         59.27         6.43 o                         
   9   2   5         14.75         11.20         7.03 o                         
  10   2   5         78.18         86.15        15.72 o                         
  11   2   5        323.61        363.15        27.07 o                         
  12   2   5         89.92         54.10        11.12 o                         
 -12   3   5         25.68         20.39        10.74 o                         
 -11   3   5         10.00         23.09         8.80 o                         
 -10   3   5          8.53          3.70         6.68 o                         
  -9   3   5         21.79         26.27         6.38 o                         
  -8   3   5         64.85         66.36         6.91 o                         
  -7   3   5          0.18         -2.96         3.99 o                         
  -6   3   5         84.51         81.98         5.81 o                         
  -5   3   5        231.98        235.13         9.64 o                         
  -4   3   5        731.48        796.11        23.19 o                         
  -3   3   5         12.63          8.44         2.73 o                         
  -2   3   5        128.11        117.12         6.04 o                         
  -1   3   5          7.30          9.42         2.27 o                         
   0   3   5        196.44        204.25         7.95 o                         
   1   3   5          8.81          6.79         2.67 o                         
   2   3   5        187.59        192.09         8.17 o                         
   3   3   5       4189.87       4987.47       118.93 o                         
   4   3   5        124.03        127.53         6.43 o                         
   5   3   5          1.00          0.68         2.96 o                         
   6   3   5         31.82         33.67         4.66 o                         
   7   3   5          0.41         -5.62         4.46 o                         
   8   3   5          8.50         12.65         5.26 o                         
   9   3   5         19.48         21.48         7.89 o                         
  10   3   5        129.96        118.30        14.91 o                         
  11   3   5         76.69         54.37        10.55 o                         
  12   3   5          0.01         12.39         9.54 o                         
 -12   4   5          7.45         -8.10         9.83 o                         
 -11   4   5         11.82         12.54         9.00 o                         
 -10   4   5         17.21         13.84         6.95 o                         
  -9   4   5          1.37         -2.28         6.11 o                         
  -8   4   5          4.74         -0.88         5.41 o                         
  -7   4   5          6.51          2.76         4.80 o                         
  -6   4   5        252.64        264.93        10.30 o                         
  -5   4   5       1451.06       1733.72        43.12 o                         
  -4   4   5        994.65       1137.60        30.31 o                         
  -3   4   5          1.49         -0.57         3.08 o                         
  -2   4   5        264.12        282.56        11.32 o                         
  -1   4   5         23.74         17.13         3.33 o                         
   0   4   5        309.84        293.79        11.10 o                         
   1   4   5        134.79        170.87         7.69 o                         
   2   4   5        122.48        142.19         7.68 o                         
   3   4   5         63.84         59.79         5.45 o                         
   4   4   5          2.27          3.16         3.43 o                         
   5   4   5         12.19         10.50         3.97 o                         
   6   4   5          8.52          7.43         3.88 o                         
   7   4   5         60.94         64.73         7.08 o                         
   8   4   5        180.47        163.03        15.72 o                         
   9   4   5          0.04         -1.49         7.35 o                         
  10   4   5         53.90         53.92        11.08 o                         
  11   4   5         29.83         38.96        14.11 o                         
  12   4   5          1.17        -13.16        11.11 o                         
 -11   5   5         12.72         28.84        10.43 o                         
 -10   5   5         28.88         15.41         8.77 o                         
  -9   5   5         50.20         54.57         8.50 o                         
  -8   5   5        100.80         90.50         9.03 o                         
  -7   5   5          0.39         -3.81         4.93 o                         
  -6   5   5          2.48          5.87         4.65 o                         
  -5   5   5         20.78         24.77         4.93 o                         
  -4   5   5         23.08         18.97         4.34 o                         
  -3   5   5        475.66        511.00        17.93 o                         
  -2   5   5        526.08        609.86        19.96 o                         
  -1   5   5          0.73          3.42         4.06 o                         
   0   5   5         23.20         21.46         3.66 o                         
   1   5   5          3.74          1.66         3.57 o                         
   2   5   5         19.12         18.04         3.30 o                         
   3   5   5         37.04         30.39         4.38 o                         
   4   5   5         19.72         16.52         4.44 o                         
   5   5   5         14.22         19.28         4.67 o                         
   6   5   5         21.09         22.41         5.18 o                         
   7   5   5         33.10         25.41         6.49 o                         
   8   5   5          1.72          9.79         6.18 o                         
   9   5   5         94.24         71.21         9.62 o                         
  10   5   5          0.77        -10.42         8.35 o                         
  11   5   5          2.30          9.81        10.44 o                         
 -10   6   5          0.20         10.43         9.27 o                         
  -9   6   5          0.08         -4.19         7.80 o                         
  -8   6   5          0.28         -4.26         6.86 o                         
  -7   6   5          2.10          1.10         6.08 o                         
  -6   6   5         14.66          8.65         6.04 o                         
  -5   6   5         46.94         44.63         6.58 o                         
  -4   6   5         38.22         35.84         5.37 o                         
  -3   6   5         68.05         79.84         7.73 o                         
  -2   6   5        555.89        653.61        23.05 o                         
  -1   6   5          0.72          4.91         4.58 o                         
   0   6   5          1.47         -3.60         4.45 o                         
   1   6   5        175.48        191.05         9.73 o                         
   2   6   5         48.88         49.99         6.45 o                         
   3   6   5         14.91         20.06         5.37 o                         
   4   6   5          0.46          5.03         4.85 o                         
   5   6   5         34.97         39.54         6.50 o                         
   6   6   5         15.61          3.01         6.75 o                         
   7   6   5         25.41         17.62         7.08 o                         
   8   6   5        116.32        126.65        12.61 o                         
   9   6   5         44.27         29.51        10.48 o                         
  10   6   5          0.67         -3.72        11.25 o                         
  -9   7   5         23.53         23.22        10.19 o                         
  -8   7   5          5.80         12.47         8.22 o                         
  -7   7   5          0.01        -13.87         6.93 o                         
  -6   7   5          1.91         14.09         7.22 o                         
  -5   7   5          2.70          3.71         6.44 o                         
  -4   7   5        145.41        128.51         9.31 o                         
  -3   7   5         68.81         70.17         7.94 o                         
  -2   7   5         82.04         76.87         9.54 o                         
  -1   7   5         23.75         27.49         6.02 o                         
   0   7   5         12.38         15.43         6.29 o                         
   1   7   5        242.73        263.72        14.03 o                         
   2   7   5        256.25        238.14        14.39 o                         
   3   7   5         62.26         57.45         8.47 o                         
   4   7   5        298.59        382.06        19.02 o                         
   5   7   5         20.88         19.48         7.36 o                         
   6   7   5         21.59         10.72         7.79 o                         
   7   7   5         41.93         50.19         9.73 o                         
   8   7   5         25.80         26.16        10.33 o                         
   9   7   5          2.11         -2.80         9.21 o                         
  -8   8   5         32.05         30.97        10.51 o                         
  -7   8   5         25.05         34.63         9.79 o                         
  -6   8   5         86.40         67.53         9.88 o                         
  -5   8   5         19.79         21.06         7.80 o                         
  -4   8   5          5.88          0.89         7.10 o                         
  -3   8   5          9.45          5.63         7.36 o                         
  -2   8   5         89.23         95.32         9.36 o                         
  -1   8   5         12.85         16.60         7.02 o                         
   0   8   5          0.75         -8.83         6.38 o                         
   1   8   5        186.35        183.13        12.70 o                         
   2   8   5       1070.31       1305.65        43.82 o                         
   3   8   5        132.07        129.08        16.82 o                         
   4   8   5        554.28        652.67        33.65 o                         
   5   8   5         95.58        122.40        11.57 o                         
   6   8   5         30.90         33.91         9.43 o                         
   7   8   5          0.02         -0.09         9.18 o                         
   8   8   5          1.90          6.11        10.44 o                         
  -6   9   5         62.52         69.77        13.04 o                         
  -5   9   5         58.29         41.85        12.16 o                         
  -4   9   5          0.04        -16.40         8.20 o                         
  -3   9   5         23.58         28.15         9.24 o                         
  -2   9   5         48.37         44.11         9.26 o                         
  -1   9   5          4.21         -6.53         8.93 o                         
   0   9   5          3.10         10.87         8.01 o                         
   1   9   5          7.01         14.76         8.37 o                         
   2   9   5        349.69        427.09        21.75 o                         
   3   9   5        179.36        201.13        14.42 o                         
   4   9   5         64.43         66.77        10.70 o                         
   5   9   5          0.42        -17.77         8.89 o                         
   6   9   5         11.06         13.53        10.35 o                         
  -4  10   5         11.04         -0.11        11.32 o                         
  -3  10   5          0.01        -10.55        10.25 o                         
  -2  10   5          2.19          8.37         9.45 o                         
  -1  10   5          0.99         11.83         8.83 o                         
   0  10   5         12.79         10.95         9.50 o                         
   1  10   5          4.67         -9.70         8.56 o                         
   2  10   5          0.03          5.49         9.37 o                         
   3  10   5          1.62         24.80        10.44 o                         
   4  10   5          7.79         20.60        10.68 o                         
 -12   0   6          2.58         29.30        13.74 o                         
 -10   0   6         94.59        110.60        15.30 o                         
  -8   0   6         48.61         47.66        12.66 o                         
  -6   0   6         19.86         11.44         6.30 o                         
  -4   0   6       1241.44       1466.06        52.35 o                         
  -2   0   6        389.16        380.75        16.12 o                         
   0   0   6       1645.87       1708.75        59.53 o                         
   2   0   6        568.86        525.79        19.93 o                         
   4   0   6         27.10         21.80         4.88 o                         
   6   0   6         54.27         53.50         8.56 o                         
   8   0   6       1458.17       1542.88        69.39 o                         
  10   0   6         89.98         92.59        24.80 o                         
  12   0   6          7.23         14.61        13.24 o                         
 -12   1   6         25.08          0.41         9.32 o                         
 -11   1   6         24.31         21.89         8.88 o                         
 -10   1   6        117.45        145.68        12.80 o                         
  -9   1   6         16.05         17.51         6.34 o                         
  -8   1   6         60.46         74.76         7.35 o                         
  -7   1   6          7.98          9.98         4.72 o                         
  -6   1   6        456.51        515.69        17.13 o                         
  -5   1   6       1185.61       1359.59        37.35 o                         
  -4   1   6       3334.74       3625.02        92.27 o                         
  -3   1   6       1868.58       2027.01        53.18 o                         
  -2   1   6          4.70          6.65         2.32 o                         
  -1   1   6        223.26        181.98         7.22 o                         
   0   1   6         40.66         57.15         4.07 o                         
   1   1   6         56.74         70.37         4.64 o                         
   2   1   6        254.51        264.27         8.75 o                         
   3   1   6         66.73         67.16         5.61 o                         
   4   1   6          5.03          5.93         2.69 o                         
   5   1   6         38.73         30.25         3.77 o                         
   6   1   6          8.29          9.93         3.32 o                         
   7   1   6        119.38        126.41         7.38 o                         
   8   1   6         45.76         45.40         7.15 o                         
   9   1   6         25.23         22.60         8.62 o                         
  10   1   6        163.91        176.40        15.14 o                         
  11   1   6         77.07         45.29        11.51 o                         
  12   1   6          1.23        -15.88         9.69 o                         
 -12   2   6          2.02          2.85         9.47 o                         
 -11   2   6          1.29        -11.24         8.21 o                         
 -10   2   6         20.67         17.25         7.12 o                         
  -9   2   6         39.34         44.71         7.37 o                         
  -8   2   6         19.56         20.73         5.90 o                         
  -7   2   6        135.43        134.39         9.17 o                         
  -6   2   6       2410.45       2714.08        75.49 o                         
  -5   2   6       4051.07       4828.46       122.35 o                         
  -4   2   6       1257.15       1478.71        41.36 o                         
  -3   2   6         73.53         64.76         5.67 o                         
  -2   2   6        130.13        107.97         6.59 o                         
  -1   2   6        280.95        293.14        10.33 o                         
   0   2   6        125.25        129.69         6.55 o                         
   1   2   6       1908.17       2087.02        48.86 o                         
   2   2   6       1471.00       1620.82        38.75 o                         
   3   2   6       3352.84       4059.69        90.69 o                         
   4   2   6        528.54        646.36        17.92 o                         
   5   2   6         12.82         17.17         3.83 o                         
   6   2   6         32.33         30.45         4.97 o                         
   7   2   6        100.11        102.49         7.36 o                         
   8   2   6          8.40          3.48         5.82 o                         
   9   2   6        111.71        128.25        12.46 o                         
  10   2   6        382.22        419.78        23.70 o                         
  11   2   6        147.80        158.99        14.92 o                         
  12   2   6         70.06         58.46        12.38 o                         
 -12   3   6          0.74         -8.65        10.49 o                         
 -11   3   6         20.33         14.98         9.26 o                         
 -10   3   6         13.40         18.50         7.22 o                         
  -9   3   6         20.79         15.40         6.81 o                         
  -8   3   6         15.49         10.42         6.06 o                         
  -7   3   6         80.73         75.14         6.86 o                         
  -6   3   6         21.35         22.44         4.57 o                         
  -5   3   6          4.74         -3.16         4.02 o                         
  -4   3   6         72.76         73.63         6.50 o                         
  -3   3   6          1.11          1.27         3.31 o                         
  -2   3   6          7.86          5.76         2.79 o                         
  -1   3   6         28.17         18.85         3.04 o                         
   0   3   6          0.30         -0.01         2.40 o                         
   1   3   6         46.85         39.04         3.94 o                         
   2   3   6        290.34        318.58        11.41 o                         
   3   3   6         22.86         29.32         4.30 o                         
   4   3   6        496.58        569.63        17.53 o                         
   5   3   6         12.79          4.85         3.74 o                         
   6   3   6          5.19          9.33         4.47 o                         
   7   3   6          1.01          7.45         4.99 o                         
   8   3   6         19.47         22.35         6.39 o                         
   9   3   6          8.63         -1.84         8.60 o                         
  10   3   6         26.92         14.54        10.22 o                         
  11   3   6          0.00          4.24        11.04 o                         
  12   3   6          3.91          6.66        11.95 o                         
 -11   4   6          2.53         -2.93         8.41 o                         
 -10   4   6         19.91         18.34         7.50 o                         
  -9   4   6          3.33          4.59         6.55 o                         
  -8   4   6          9.25         -7.56         6.17 o                         
  -7   4   6         19.30         12.37         5.38 o                         
  -6   4   6         11.85         11.17         4.73 o                         
  -5   4   6         13.17         20.55         4.63 o                         
  -4   4   6        259.70        268.57        11.43 o                         
  -3   4   6         54.05         35.95         4.93 o                         
  -2   4   6          0.08         -2.64         2.91 o                         
  -1   4   6         37.59         31.12         4.30 o                         
   0   4   6        217.09        215.49         9.91 o                         
   1   4   6          4.35          6.88         4.03 o                         
   2   4   6         63.88         73.45         5.55 o                         
   3   4   6          5.03          7.40         3.95 o                         
   4   4   6        212.04        235.69        10.38 o                         
   5   4   6        171.56        159.79         8.69 o                         
   6   4   6         16.66         13.96         4.68 o                         
   7   4   6         93.40         85.45         8.44 o                         
   8   4   6          1.72          2.60         5.99 o                         
   9   4   6         66.14         55.53        11.08 o                         
  10   4   6         76.62         47.27        14.20 o                         
  11   4   6         83.95         63.23        12.52 o                         
 -11   5   6        104.05        115.37        14.36 o                         
 -10   5   6         16.30         23.11         8.94 o                         
  -9   5   6          7.37         -8.38         7.66 o                         
  -8   5   6          4.99          1.83         6.25 o                         
  -7   5   6          5.45          3.66         5.60 o                         
  -6   5   6         28.27         34.83         5.60 o                         
  -5   5   6         14.31         13.30         4.87 o                         
  -4   5   6         76.28         61.43         5.79 o                         
  -3   5   6         88.99         80.54         5.74 o                         
  -2   5   6        109.06        102.69         7.61 o                         
  -1   5   6        225.82        216.16         9.91 o                         
   0   5   6          8.55         13.36         5.04 o                         
   1   5   6         22.86         19.03         5.54 o                         
   2   5   6          7.75          0.66         4.69 o                         
   3   5   6          1.27          2.25         4.36 o                         
   4   5   6         27.22         23.77         5.36 o                         
   5   5   6         66.61         70.97         7.28 o                         
   6   5   6          2.94          9.69         5.57 o                         
   7   5   6          1.09         -3.40         6.48 o                         
   8   5   6        149.47        117.69        12.27 o                         
   9   5   6         14.18         -0.01         8.50 o                         
  10   5   6        113.89         74.67        17.23 o                         
  11   5   6          0.06          0.72        11.46 o                         
 -10   6   6          2.02          2.23         9.52 o                         
  -9   6   6          0.00         19.12         8.96 o                         
  -8   6   6          1.14        -12.06         7.22 o                         
  -7   6   6         10.79         14.42         7.34 o                         
  -6   6   6          3.79          5.99         6.49 o                         
  -5   6   6         43.26         40.38         7.11 o                         
  -4   6   6        149.71        156.82        11.89 o                         
  -3   6   6          1.04         -3.95         5.02 o                         
  -2   6   6         22.85         16.85         5.87 o                         
  -1   6   6         38.81         31.36         6.07 o                         
   0   6   6         13.46         10.44         5.39 o                         
   1   6   6          0.00          2.38         5.58 o                         
   2   6   6          0.66          1.09         5.40 o                         
   3   6   6         54.24         58.41         7.85 o                         
   4   6   6          0.65          3.32         6.56 o                         
   5   6   6          7.31          4.35         6.72 o                         
   6   6   6          6.25        -12.79         7.30 o                         
   7   6   6         53.64         52.63         9.46 o                         
   8   6   6         30.57         17.16         8.88 o                         
   9   6   6        167.79        145.14        15.95 o                         
  10   6   6         11.76         23.47        11.91 o                         
  -9   7   6          4.81         11.69         9.66 o                         
  -8   7   6          1.75          9.55         8.68 o                         
  -7   7   6          3.48          8.04         7.35 o                         
  -6   7   6          6.45          2.66         7.14 o                         
  -5   7   6         78.92         70.31         8.68 o                         
  -4   7   6         12.94         14.51         6.53 o                         
  -3   7   6          8.04          1.44         6.33 o                         
  -2   7   6        128.10        115.03        10.75 o                         
  -1   7   6         33.97         28.62         7.81 o                         
   0   7   6        385.13        386.90        17.98 o                         
   1   7   6        402.05        504.78        22.13 o                         
   2   7   6          2.98         11.94         7.18 o                         
   3   7   6        239.45        264.94        16.30 o                         
   4   7   6          0.38         -0.72         7.44 o                         
   5   7   6         37.06         27.00         8.24 o                         
   6   7   6         24.09         16.13         9.20 o                         
   7   7   6        164.00        198.81        15.87 o                         
   8   7   6          0.42          5.38         9.35 o                         
   9   7   6         10.34         19.70        12.05 o                         
  -8   8   6          1.31          3.98        10.66 o                         
  -7   8   6         57.19         46.58        10.30 o                         
  -6   8   6         28.13         36.45        11.64 o                         
  -5   8   6         14.53          4.01         8.09 o                         
  -4   8   6          3.71          4.09         7.86 o                         
  -3   8   6         24.89         10.68         7.61 o                         
  -2   8   6          0.87        -11.19         7.10 o                         
  -1   8   6         17.95         15.71         7.46 o                         
   0   8   6        160.56        155.35        12.25 o                         
   1   8   6        138.27        138.69        11.65 o                         
   2   8   6         31.79         47.16         9.26 o                         
   3   8   6       1302.96       1673.46        71.97 o                         
   4   8   6        212.34        211.45        14.92 o                         
   5   8   6          8.59         11.89         9.58 o                         
   6   8   6         12.25         26.09        10.60 o                         
   7   8   6         10.84         22.13        10.59 o                         
  -6   9   6         86.32         96.52        14.94 o                         
  -5   9   6        169.58        174.62        16.04 o                         
  -4   9   6         12.59         14.14         9.17 o                         
  -3   9   6         27.00         30.25        10.12 o                         
  -2   9   6          9.87         24.70         9.31 o                         
  -1   9   6          1.04         -3.69         8.04 o                         
   0   9   6          3.44          7.82         8.25 o                         
   1   9   6         38.65         54.57         9.80 o                         
   2   9   6        359.49        451.29        23.45 o                         
   3   9   6         16.87          8.56         9.18 o                         
   4   9   6         33.53         32.67        11.19 o                         
   5   9   6          6.21        -13.30        11.47 o                         
   6   9   6          0.01          3.31        11.10 o                         
  -2  10   6          0.05         -1.91        10.29 o                         
  -1  10   6          9.21         15.55        10.59 o                         
   0  10   6          0.75          8.75         9.89 o                         
   1  10   6          8.49         23.27        10.06 o                         
   2  10   6         13.17          6.95        10.60 o                         
 -11   0   7         48.61         63.14        15.68 o                         
  -9   0   7         13.03         15.59        11.06 o                         
  -7   0   7         61.32         37.91         8.39 o                         
  -5   0   7         25.28         18.95         5.70 o                         
  -3   0   7        573.97        592.21        30.92 o                         
  -1   0   7        122.90         96.96        10.70 o                         
   1   0   7        186.55        178.99        11.24 o                         
   3   0   7        841.15        868.30        30.34 o                         
   5   0   7        268.58        217.74        11.17 o                         
   7   0   7       2883.53       3329.01       138.70 o                         
   9   0   7        374.15        335.68        30.25 o                         
  11   0   7         17.15          7.63        14.41 o                         
 -12   1   7          4.19         -0.46         9.06 o                         
 -11   1   7          5.08          8.00         9.29 o                         
 -10   1   7         10.06          7.02         7.56 o                         
  -9   1   7         84.21         98.82        10.19 o                         
  -8   1   7         23.18         14.92         6.60 o                         
  -7   1   7          8.98          2.00         5.53 o                         
  -6   1   7        209.48        212.94        16.78 o                         
  -5   1   7        593.97        599.27        20.12 o                         
  -4   1   7        343.98        380.73        16.25 o                         
  -3   1   7        255.04        265.57        11.43 o                         
  -2   1   7         19.33         16.15         3.09 o                         
  -1   1   7         23.64         26.29         3.62 o                         
   0   1   7        803.51        899.97        23.91 o                         
   1   1   7        219.03        236.58        10.37 o                         
   2   1   7         36.04         29.71         3.77 o                         
   3   1   7          0.14         -2.88         2.95 o                         
   4   1   7          2.67          2.36         2.70 o                         
   5   1   7          4.71          3.19         3.70 o                         
   6   1   7          8.76          9.41         5.13 o                         
   7   1   7        143.60        142.84        10.15 o                         
   8   1   7        374.76        412.98        19.54 o                         
   9   1   7        316.00        339.03        20.54 o                         
  10   1   7         24.48         16.81        12.46 o                         
  11   1   7         34.30         22.77        10.99 o                         
  12   1   7          0.08         -1.92        11.53 o                         
 -12   2   7          0.32        -14.07         9.96 o                         
 -11   2   7         13.36          4.96         9.37 o                         
 -10   2   7          3.18         -4.46         7.15 o                         
  -9   2   7          0.56         -5.37         6.26 o                         
  -8   2   7          1.12          1.51         6.01 o                         
  -7   2   7        104.41        115.71         9.14 o                         
  -6   2   7         14.44          7.60         4.62 o                         
  -5   2   7        151.37        145.49         8.55 o                         
  -4   2   7        104.37         94.82         6.82 o                         
  -3   2   7          0.89          4.07         3.71 o                         
  -2   2   7        102.43         94.98         5.46 o                         
  -1   2   7         61.97         44.20         4.22 o                         
   0   2   7         94.73         79.45         4.88 o                         
   1   2   7        119.04        106.39         5.51 o                         
   2   2   7        744.00        841.68        22.95 o                         
   3   2   7        342.41        347.79        11.68 o                         
   4   2   7        164.40        179.15         7.58 o                         
   5   2   7        116.10         91.96         6.25 o                         
   6   2   7          8.81         14.65         4.44 o                         
   7   2   7          3.66          3.12         5.71 o                         
   8   2   7         63.41         68.84         8.43 o                         
   9   2   7         75.54         64.62        10.78 o                         
  10   2   7        118.64        137.62        14.93 o                         
  11   2   7         50.36         47.48        12.93 o                         
 -11   3   7          3.40         -4.36         9.50 o                         
 -10   3   7          9.88         14.73         7.98 o                         
  -9   3   7        227.10        254.59        14.16 o                         
  -8   3   7         16.02         21.81         6.81 o                         
  -7   3   7       1051.70       1302.67        41.01 o                         
  -6   3   7        182.18        217.04        13.35 o                         
  -5   3   7        188.40        183.53        10.00 o                         
  -4   3   7         35.64         36.41         5.13 o                         
  -3   3   7         45.14         40.31         4.93 o                         
  -2   3   7         99.59         75.78         5.66 o                         
  -1   3   7         33.15         32.69         3.94 o                         
   0   3   7        317.53        360.90        12.89 o                         
   1   3   7        174.83        169.28         8.17 o                         
   2   3   7       1418.79       1636.08        41.91 o                         
   3   3   7         43.65         43.63         4.74 o                         
   4   3   7          7.56          7.01         3.78 o                         
   5   3   7        212.68        207.70         9.46 o                         
   6   3   7         43.40         56.45         6.57 o                         
   7   3   7          7.79          3.26         5.60 o                         
   8   3   7          8.66          4.48         8.40 o                         
   9   3   7         37.18         54.12        10.95 o                         
  10   3   7          2.11          0.61         9.51 o                         
  11   3   7          0.39         25.18        11.71 o                         
 -11   4   7         13.74         12.23        10.09 o                         
 -10   4   7         10.96         17.33         8.03 o                         
  -9   4   7         10.01         -2.41         6.84 o                         
  -8   4   7         16.07          8.35         6.60 o                         
  -7   4   7         61.18         51.83         7.41 o                         
  -6   4   7         17.04         17.61         5.51 o                         
  -5   4   7        141.66        113.79         8.20 o                         
  -4   4   7         47.68         55.86         6.63 o                         
  -3   4   7          1.30          1.16         3.91 o                         
  -2   4   7          0.36         -1.42         3.41 o                         
  -1   4   7        167.46        169.63         8.95 o                         
   0   4   7        509.38        574.19        19.59 o                         
   1   4   7        880.18       1057.07        30.80 o                         
   2   4   7          0.18          3.65         3.97 o                         
   3   4   7        119.54        124.35         8.02 o                         
   4   4   7        177.87        187.82         9.39 o                         
   5   4   7          0.09         -1.83         5.05 o                         
   6   4   7         20.21         18.67         6.21 o                         
   7   4   7          0.00         -5.01         5.87 o                         
   8   4   7          0.31          3.18         7.41 o                         
   9   4   7         31.99         19.02         9.56 o                         
  10   4   7        102.95         84.08        13.02 o                         
  11   4   7         18.67         15.84        12.93 o                         
 -10   5   7          1.82         -2.29         8.59 o                         
  -9   5   7          5.44         -4.90         7.86 o                         
  -8   5   7          2.30         -8.73         7.40 o                         
  -7   5   7         29.14         20.05         7.67 o                         
  -6   5   7         12.62          8.60         6.37 o                         
  -5   5   7         13.83         10.17         6.35 o                         
  -4   5   7         92.18         94.68         8.80 o                         
  -3   5   7          3.78          7.25         5.36 o                         
  -2   5   7         88.12        101.76         7.91 o                         
  -1   5   7         23.45         21.74         5.03 o                         
   0   5   7          4.60          2.17         5.00 o                         
   1   5   7         38.30         26.56         5.81 o                         
   2   5   7          1.43          2.77         5.13 o                         
   3   5   7          0.85          0.49         5.35 o                         
   4   5   7          0.30          1.14         5.29 o                         
   5   5   7          0.53         10.66         6.87 o                         
   6   5   7        133.45        125.39        15.19 o                         
   7   5   7          1.00         -2.04         7.42 o                         
   8   5   7         53.23         49.96         9.09 o                         
   9   5   7         25.32         27.42        10.88 o                         
  10   5   7          5.02         17.73        11.01 o                         
  -9   6   7          0.28        -12.07         8.53 o                         
  -8   6   7          6.66         -1.41         8.38 o                         
  -7   6   7         93.09        103.88        10.67 o                         
  -6   6   7          0.84         -0.59         6.61 o                         
  -5   6   7          0.11          2.56         6.46 o                         
  -4   6   7          3.55          5.10         6.05 o                         
  -3   6   7          0.12         -4.39         6.03 o                         
  -2   6   7        272.94        300.59        15.24 o                         
  -1   6   7         85.36         71.16         9.81 o                         
   0   6   7        225.55        237.46        13.10 o                         
   1   6   7          0.37         -9.60         5.72 o                         
   2   6   7          9.99         13.89         5.90 o                         
   3   6   7         10.06         -1.49         6.56 o                         
   4   6   7         47.53         40.32         8.00 o                         
   5   6   7          0.95        -13.28         6.64 o                         
   6   6   7          0.73         -0.61         8.38 o                         
   7   6   7         37.56         25.66         9.80 o                         
   8   6   7        121.29         93.01        12.15 o                         
   9   6   7         16.17         19.19        16.38 o                         
  -8   7   7          0.05        -14.75         8.86 o                         
  -7   7   7         40.98         16.87         9.13 o                         
  -6   7   7        102.61         99.80        10.69 o                         
  -5   7   7         24.55         23.01         8.22 o                         
  -4   7   7        270.98        322.16        17.59 o                         
  -3   7   7          0.25         -0.84         6.88 o                         
  -2   7   7         35.57         44.82        10.67 o                         
  -1   7   7        202.15        194.25        16.63 o                         
   0   7   7        882.12       1213.36        42.49 o                         
   1   7   7        552.71        645.18        30.66 o                         
   2   7   7          0.56         -6.06         7.42 o                         
   3   7   7        207.41        214.23        16.35 o                         
   4   7   7          0.02        -11.13         7.76 o                         
   5   7   7          0.91         -3.10         8.77 o                         
   6   7   7         43.72         29.15         9.73 o                         
   7   7   7         24.76         16.77        12.76 o                         
   8   7   7          8.89          4.72         9.95 o                         
  -7   8   7         14.07         21.23        10.69 o                         
  -6   8   7        142.21        151.14        14.79 o                         
  -5   8   7          3.29         15.38         9.87 o                         
  -4   8   7          4.80          6.11         8.06 o                         
  -3   8   7         33.98         33.77         8.73 o                         
  -2   8   7          0.72         -3.38         7.94 o                         
  -1   8   7         45.82         25.98         9.09 o                         
   0   8   7          1.04          1.69         8.42 o                         
   1   8   7        226.06        253.98        15.70 o                         
   2   8   7         57.93         60.08         9.93 o                         
   3   8   7        198.61        191.01        19.69 o                         
   4   8   7        122.03        108.40        13.82 o                         
   5   8   7          4.82          1.13        10.19 o                         
   6   8   7          3.49         -5.02        10.64 o                         
   7   8   7          0.00         -7.18        10.97 o                         
  -5   9   7          9.00          6.58        10.83 o                         
  -4   9   7         17.33         32.51        11.20 o                         
  -3   9   7         10.44          3.53         9.87 o                         
  -2   9   7          0.07          1.51         9.11 o                         
  -1   9   7          0.64         -4.99         9.83 o                         
   0   9   7          1.76          5.00         9.61 o                         
   1   9   7          3.09         19.33         9.52 o                         
   2   9   7          2.48         12.93         8.30 o                         
   3   9   7         16.34          6.93         9.39 o                         
   4   9   7          9.33         12.57        10.70 o                         
 -10   0   8          0.03          9.85        14.26 o                         
  -8   0   8         17.00         16.90        10.67 o                         
  -6   0   8         72.39         88.68        11.98 o                         
  -4   0   8        144.62        167.13        14.23 o                         
  -2   0   8        531.14        550.48        24.34 o                         
   0   0   8       1081.48       1193.11        47.18 o                         
   2   0   8         43.93         28.88         7.00 o                         
   4   0   8        295.74        326.62        16.18 o                         
   6   0   8        439.51        485.78        33.55 o                         
   8   0   8       2510.79       3009.00       128.00 o                         
  10   0   8         14.60         21.20        14.40 o                         
 -11   1   8          2.15          6.24         9.18 o                         
 -10   1   8          1.62         -4.39         8.01 o                         
  -9   1   8          1.27          6.63         7.68 o                         
  -8   1   8          4.34         -0.79         6.95 o                         
  -7   1   8         74.11         70.74         8.50 o                         
  -6   1   8          0.00         -2.94         5.26 o                         
  -5   1   8         12.73         15.08         4.81 o                         
  -4   1   8        138.86        137.87         9.35 o                         
  -3   1   8         46.30         47.38         5.42 o                         
  -2   1   8        256.53        281.25        10.50 o                         
  -1   1   8        697.84        801.79        22.78 o                         
   0   1   8        887.98        970.62        28.19 o                         
   1   1   8         75.53         65.58         5.48 o                         
   2   1   8        228.33        250.26        10.01 o                         
   3   1   8        181.75        170.14         9.66 o                         
   4   1   8         10.70         10.98         3.62 o                         
   5   1   8        182.18        180.32         9.70 o                         
   6   1   8         13.39         10.00         5.86 o                         
   7   1   8        772.55        942.59        35.52 o                         
   8   1   8        466.50        573.54        34.97 o                         
   9   1   8        360.78        346.16        23.24 o                         
  10   1   8         50.19         19.45        10.20 o                         
  11   1   8          2.11         -0.93        10.81 o                         
 -11   2   8          0.15          1.82        10.03 o                         
 -10   2   8          2.18        -10.31         7.91 o                         
  -9   2   8         26.39         18.71         8.14 o                         
  -8   2   8         58.52         50.73         8.52 o                         
  -7   2   8        720.85        924.96        33.50 o                         
  -6   2   8          6.59         12.50         5.55 o                         
  -5   2   8        130.66        138.27        11.28 o                         
  -4   2   8         24.63         25.62         5.76 o                         
  -3   2   8         34.34         30.39         5.10 o                         
  -2   2   8         73.54         71.14         4.87 o                         
  -1   2   8         66.82         70.36         6.34 o                         
   0   2   8       1115.13       1235.77        32.71 o                         
   1   2   8          1.82         -1.64         3.42 o                         
   2   2   8        115.41        105.79         6.47 o                         
   3   2   8         17.92         10.01         3.75 o                         
   4   2   8        185.35        170.42         8.43 o                         
   5   2   8         35.78         33.96         5.78 o                         
   6   2   8          3.62          2.77         6.86 o                         
   7   2   8         14.99         26.59         7.14 o                         
   8   2   8        125.64        136.56        13.91 o                         
   9   2   8         48.58         43.83        10.43 o                         
  10   2   8          0.00         11.67        10.52 o                         
  11   2   8         32.04         39.11        12.55 o                         
 -11   3   8          0.87         -8.20         9.92 o                         
 -10   3   8          2.26         -0.10         8.36 o                         
  -9   3   8        132.82        121.01        11.00 o                         
  -8   3   8       1076.72       1349.77        51.03 o                         
  -7   3   8         48.46         41.08         9.83 o                         
  -6   3   8         22.48         19.83         5.80 o                         
  -5   3   8         23.22         20.54         5.63 o                         
  -4   3   8         17.83         14.42         5.13 o                         
  -3   3   8         26.41         22.80         5.28 o                         
  -2   3   8         86.51         73.99         6.24 o                         
  -1   3   8          2.17          1.52         3.82 o                         
   0   3   8        130.00        131.78         7.09 o                         
   1   3   8        893.54       1103.85        32.09 o                         
   2   3   8         11.25         24.16         4.72 o                         
   3   3   8          0.06          1.93         4.33 o                         
   4   3   8         36.95         27.09         4.88 o                         
   5   3   8         27.87         25.25         5.43 o                         
   6   3   8          6.97          8.33         5.48 o                         
   7   3   8          0.88         -3.01         8.71 o                         
   8   3   8          3.01          5.69         7.68 o                         
   9   3   8          2.87          0.52         9.25 o                         
  10   3   8          6.65         -4.48        10.20 o                         
  11   3   8          0.77         -0.43        10.74 o                         
 -10   4   8         11.52         11.11         8.85 o                         
  -9   4   8          0.58          3.97         7.44 o                         
  -8   4   8         25.74         19.21         7.51 o                         
  -7   4   8         14.14          6.41         7.18 o                         
  -6   4   8         65.25         66.53         8.61 o                         
  -5   4   8          7.04          2.38         4.92 o                         
  -4   4   8          8.56          9.82         5.42 o                         
  -3   4   8          8.33         -0.80         5.16 o                         
  -2   4   8         11.11         12.75         6.29 o                         
  -1   4   8        145.49        120.78         7.81 o                         
   0   4   8        176.67        192.74        11.61 o                         
   1   4   8        303.66        355.58        14.81 o                         
   2   4   8         19.10         19.40         5.69 o                         
   3   4   8         87.95         90.37         7.53 o                         
   4   4   8         35.39         27.46         6.20 o                         
   5   4   8         26.30         27.33         6.71 o                         
   6   4   8          8.39          8.22         6.37 o                         
   7   4   8         14.83         19.75         7.88 o                         
   8   4   8         44.08         26.30         9.09 o                         
   9   4   8         20.00         15.64        10.01 o                         
  10   4   8         30.62         16.72        14.66 o                         
  -9   5   8          0.04        -13.18         8.41 o                         
  -8   5   8         19.07          9.59         9.37 o                         
  -7   5   8          3.14        -15.78         7.89 o                         
  -6   5   8          8.61          4.83         7.17 o                         
  -5   5   8         19.66         13.05         6.64 o                         
  -4   5   8          5.94         -2.67         5.83 o                         
  -3   5   8          5.00          4.41         6.41 o                         
  -2   5   8          0.00         -1.85         5.96 o                         
  -1   5   8          3.62         -1.02         5.58 o                         
   0   5   8        148.73        146.56         9.40 o                         
   1   5   8         24.65         15.64         5.85 o                         
   2   5   8         16.44         13.61         5.96 o                         
   3   5   8         11.32          8.81         6.26 o                         
   4   5   8         35.37         33.37         7.46 o                         
   5   5   8        177.95        170.89        11.86 o                         
   6   5   8         26.10          2.07         7.13 o                         
   7   5   8          0.71          8.60         8.59 o                         
   8   5   8         23.53         22.35        10.09 o                         
   9   5   8         74.49         50.46        20.39 o                         
  -9   6   8          2.32         11.00        10.00 o                         
  -8   6   8         25.68         12.07         8.72 o                         
  -7   6   8          0.61         -1.18         8.67 o                         
  -6   6   8          3.20         12.19         7.74 o                         
  -5   6   8         18.42          3.41         7.39 o                         
  -4   6   8        158.80        166.53        12.72 o                         
  -3   6   8          3.74          2.83         7.04 o                         
  -2   6   8         12.95         13.78         7.51 o                         
  -1   6   8         32.85         21.76         7.20 o                         
   0   6   8        275.51        290.60        14.55 o                         
   1   6   8         42.58         48.63         7.75 o                         
   2   6   8          0.60         -0.98         6.39 o                         
   3   6   8          2.15         -0.51         7.44 o                         
   4   6   8          0.05          7.09         8.21 o                         
   5   6   8          0.02          4.38         8.34 o                         
   6   6   8         57.82         37.15         9.45 o                         
   7   6   8         23.08         18.05         9.36 o                         
   8   6   8         32.98         20.88        12.83 o                         
  -7   7   8          0.09          9.27        10.25 o                         
  -6   7   8         58.72         45.58         9.42 o                         
  -5   7   8         35.68         19.91         8.73 o                         
  -4   7   8         47.02         57.95         9.61 o                         
  -3   7   8         42.18         25.96         8.89 o                         
  -2   7   8        154.34        124.90        13.14 o                         
  -1   7   8        519.34        611.23        27.32 o                         
   0   7   8        757.81        930.11        35.18 o                         
   1   7   8        339.52        366.78        21.10 o                         
   2   7   8          1.85          1.47         7.70 o                         
   3   7   8          2.90          6.38         8.11 o                         
   4   7   8          6.70          6.65         9.23 o                         
   5   7   8          1.21          4.72         9.23 o                         
   6   7   8          0.05         -2.25         9.20 o                         
   7   7   8         45.29         50.00        11.25 o                         
  -6   8   8          0.00          3.44        10.76 o                         
  -5   8   8         50.93         47.33        11.83 o                         
  -4   8   8          2.72         -2.46         8.88 o                         
  -3   8   8          4.48          4.77        10.18 o                         
  -2   8   8         15.14          6.55         8.36 o                         
  -1   8   8         23.87         12.81         9.03 o                         
   0   8   8         77.89         62.87        11.32 o                         
   1   8   8         57.01         51.69         9.60 o                         
   2   8   8        153.76        153.72        14.09 o                         
   3   8   8         11.71          9.38         9.44 o                         
   4   8   8         48.51         35.49        12.16 o                         
   5   8   8         16.77         19.56        10.85 o                         
  -3   9   8          0.50         -4.67         9.16 o                         
  -2   9   8         12.20         19.61         9.98 o                         
  -1   9   8         78.96         73.72        13.32 o                         
   0   9   8         38.62         33.97        11.54 o                         
   1   9   8        256.77        337.39        27.59 o                         
   2   9   8         11.75         23.35        10.10 o                         
   3   9   8          2.14          4.12        10.11 o                         
 -11   0   9          3.88         -5.98        15.48 o                         
  -9   0   9          4.62          6.16        11.99 o                         
  -7   0   9        183.13        223.06        23.11 o                         
  -5   0   9         22.67         22.85         7.73 o                         
  -3   0   9         11.26          7.66         6.23 o                         
  -1   0   9         59.69         60.21         8.68 o                         
   1   0   9         14.25         21.81         6.88 o                         
   3   0   9        116.45        138.80        11.03 o                         
   5   0   9         10.52          7.37         8.48 o                         
   7   0   9         48.39         30.12        11.73 o                         
   9   0   9        205.63        193.24        32.89 o                         
 -10   1   9          0.24          1.71         8.16 o                         
  -9   1   9         41.86         42.95         9.91 o                         
  -8   1   9          2.05          1.30         7.43 o                         
  -7   1   9          0.00         -9.50         6.72 o                         
  -6   1   9          3.81         -1.55         6.60 o                         
  -5   1   9          0.91          3.54         4.86 o                         
  -4   1   9         67.85         58.12         6.43 o                         
  -3   1   9        214.10        213.19        10.71 o                         
  -2   1   9         70.45         63.86         5.25 o                         
  -1   1   9        869.61        939.99        26.42 o                         
   0   1   9        191.62        202.83        10.30 o                         
   1   1   9          8.85         12.85         4.88 o                         
   2   1   9        139.27        145.56         8.31 o                         
   3   1   9        171.76        144.85         7.87 o                         
   4   1   9        143.12        150.38         9.70 o                         
   5   1   9         78.14         58.47         9.09 o                         
   6   1   9         18.79         24.01         7.44 o                         
   7   1   9         98.91         91.04         9.48 o                         
   8   1   9        602.70        700.59        30.22 o                         
   9   1   9         27.58         17.93        10.36 o                         
  10   1   9         11.79         15.01        11.01 o                         
 -10   2   9         61.85         58.00        10.63 o                         
  -9   2   9        134.12        134.76        14.47 o                         
  -8   2   9        209.26        217.53        17.18 o                         
  -7   2   9        615.73        749.92        41.95 o                         
  -6   2   9         68.82         51.71         9.27 o                         
  -5   2   9         53.47         24.59         6.10 o                         
  -4   2   9          9.14          9.24         5.29 o                         
  -3   2   9         10.93         12.59         5.31 o                         
  -2   2   9         94.97         98.35         7.56 o                         
  -1   2   9        154.74        175.73         8.99 o                         
   0   2   9        284.06        296.48        11.89 o                         
   1   2   9         98.19        101.63         7.99 o                         
   2   2   9        117.00        110.16         8.30 o                         
   3   2   9        267.24        275.95        12.39 o                         
   4   2   9          0.87         -2.84         4.70 o                         
   5   2   9          6.88          5.96         6.77 o                         
   6   2   9         54.86         42.81         8.12 o                         
   7   2   9          0.16          6.13         7.69 o                         
   8   2   9          0.47        -11.57         7.53 o                         
   9   2   9          0.00         -8.99         9.86 o                         
  10   2   9          3.31         18.52        11.50 o                         
 -10   3   9         19.69         29.11         9.22 o                         
  -9   3   9         81.06         78.27        10.83 o                         
  -8   3   9        299.98        347.81        18.41 o                         
  -7   3   9        250.74        263.61        17.70 o                         
  -6   3   9         10.90          5.89         7.83 o                         
  -5   3   9         50.55         48.99         6.85 o                         
  -4   3   9         38.71         44.17         6.57 o                         
  -3   3   9         36.48         27.64         5.79 o                         
  -2   3   9         46.50         45.21         5.79 o                         
  -1   3   9        274.62        277.48        12.40 o                         
   0   3   9         94.09         87.21         6.97 o                         
   1   3   9         20.14         18.64         5.51 o                         
   2   3   9         36.24         33.95         5.76 o                         
   3   3   9          0.00         -1.04         5.22 o                         
   4   3   9         76.35         84.48         8.70 o                         
   5   3   9         22.15         21.03         5.99 o                         
   6   3   9          0.42         -2.01         6.79 o                         
   7   3   9         22.88         24.79         8.44 o                         
   8   3   9          1.20        -14.09         7.90 o                         
   9   3   9         14.60         10.49         9.81 o                         
  10   3   9          0.41         17.69        11.57 o                         
  -9   4   9          0.10         12.94        10.26 o                         
  -8   4   9         23.26         33.34        10.38 o                         
  -7   4   9          4.80          1.90         7.93 o                         
  -6   4   9         69.01         70.49         9.68 o                         
  -5   4   9          8.43          7.19         6.68 o                         
  -4   4   9          1.67         10.81         6.21 o                         
  -3   4   9          1.31         -0.01         5.56 o                         
  -2   4   9        123.60        119.84         9.67 o                         
  -1   4   9         39.62         19.62         6.27 o                         
   0   4   9          7.68          5.31         5.66 o                         
   1   4   9         19.94         15.06         5.84 o                         
   2   4   9          2.54          5.88         5.82 o                         
   3   4   9         59.96         55.39         7.26 o                         
   4   4   9          0.36         -8.58         6.43 o                         
   5   4   9          0.16          5.13         6.94 o                         
   6   4   9        147.29        170.00        13.59 o                         
   7   4   9          0.02         -3.95         8.30 o                         
   8   4   9          0.06         -0.85         9.68 o                         
   9   4   9          2.73          6.81        13.49 o                         
  -9   5   9         20.76         12.07        10.30 o                         
  -8   5   9          3.97         -8.35         8.53 o                         
  -7   5   9          2.24         16.27         9.37 o                         
  -6   5   9          5.33         13.10         8.97 o                         
  -5   5   9          0.94          2.72         7.00 o                         
  -4   5   9          4.29          6.78         6.86 o                         
  -3   5   9         15.04          4.60         6.81 o                         
  -2   5   9         26.71          9.67         7.04 o                         
  -1   5   9         59.55         57.77         8.36 o                         
   0   5   9          0.05          8.09         6.68 o                         
   1   5   9          1.15          4.36         6.27 o                         
   2   5   9         10.41          3.34         6.48 o                         
   3   5   9         11.48         10.71         6.66 o                         
   4   5   9         73.81         58.74         9.34 o                         
   5   5   9         69.51         60.17         9.78 o                         
   6   5   9         74.06         72.47        11.35 o                         
   7   5   9        279.59        268.17        18.35 o                         
   8   5   9         78.26         90.53        14.45 o                         
  -8   6   9          4.91          7.32        10.86 o                         
  -7   6   9          0.97        -10.13        11.42 o                         
  -6   6   9          9.29         -4.93         9.21 o                         
  -5   6   9         29.01         46.99         9.37 o                         
  -4   6   9          8.72          6.13         7.67 o                         
  -3   6   9         80.98         77.19        10.23 o                         
  -2   6   9        170.87        151.09        12.80 o                         
  -1   6   9          0.29          3.90         7.22 o                         
   0   6   9        111.50        101.81         9.77 o                         
   1   6   9        162.21        162.84        11.93 o                         
   2   6   9          1.39         -6.46         6.73 o                         
   3   6   9         21.73         20.43         8.43 o                         
   4   6   9          1.06         -5.38         9.07 o                         
   5   6   9          3.30         11.58         9.58 o                         
   6   6   9         44.88         38.92        11.58 o                         
   7   6   9          0.03         -4.51        10.80 o                         
  -6   7   9          3.27         -7.81         9.72 o                         
  -5   7   9         16.07         20.67         9.05 o                         
  -4   7   9         13.06         18.75         8.38 o                         
  -3   7   9          8.19         16.11         8.93 o                         
  -2   7   9         11.12         22.77         9.33 o                         
  -1   7   9          3.58          0.32         8.88 o                         
   0   7   9        105.42         91.80        12.16 o                         
   1   7   9          6.22         -1.55         8.43 o                         
   2   7   9         52.27         58.71        10.87 o                         
   3   7   9         25.41         15.50        10.01 o                         
   4   7   9          2.59          3.24         8.80 o                         
   5   7   9          0.19          0.63         9.71 o                         
   6   7   9         82.52        123.32        14.07 o                         
  -4   8   9          0.00          6.47         8.88 o                         
  -3   8   9         13.28         21.13        10.38 o                         
  -2   8   9          5.99         10.30         9.66 o                         
  -1   8   9         12.03          7.32         9.28 o                         
   0   8   9         18.99          6.00         9.72 o                         
   1   8   9          0.03          7.75         9.17 o                         
   2   8   9          1.45         -2.51         9.05 o                         
   3   8   9        107.64        109.32        14.76 o                         
   4   8   9         12.52         28.55        11.36 o                         
 -10   0  10          1.77         -3.13        14.59 o                         
  -8   0  10         10.31         21.38        12.76 o                         
  -6   0  10         34.11         31.79        11.56 o                         
  -4   0  10         40.34         35.62         9.24 o                         
  -2   0  10         15.56          9.80         7.69 o                         
   0   0  10         43.65         26.61         8.33 o                         
   2   0  10        154.44        155.92        13.06 o                         
   4   0  10         43.53         59.78        12.59 o                         
   6   0  10       2286.02       3022.26       123.39 o                         
   8   0  10          5.92         18.41        12.66 o                         
  10   0  10          0.00          5.92        16.21 o                         
 -10   1  10          9.59          5.47        10.05 o                         
  -9   1  10          3.30          3.75         9.01 o                         
  -8   1  10          0.60         -3.21         8.37 o                         
  -7   1  10         15.64         27.94         8.66 o                         
  -6   1  10          1.85         -2.16         6.62 o                         
  -5   1  10          9.94          9.40         6.54 o                         
  -4   1  10        198.67        192.63        10.81 o                         
  -3   1  10        108.65        131.03         8.88 o                         
  -2   1  10          7.90         -3.30         4.74 o                         
  -1   1  10          5.29          0.48         4.88 o                         
   0   1  10        363.82        382.20        18.68 o                         
   1   1  10         61.94         50.26         6.48 o                         
   2   1  10          0.00         -5.94         5.18 o                         
   3   1  10         14.89          5.03         5.64 o                         
   4   1  10        451.44        522.95        32.75 o                         
   5   1  10        333.99        338.87        24.02 o                         
   6   1  10        840.63        959.75        37.95 o                         
   7   1  10         61.77         64.43        11.75 o                         
   8   1  10          0.13         21.97         8.74 o                         
   9   1  10         28.19         36.05        11.11 o                         
  -9   2  10          0.17          6.27         9.18 o                         
  -8   2  10         25.68          6.28         8.79 o                         
  -7   2  10        142.78        124.60        11.86 o                         
  -6   2  10          4.80          6.86         7.13 o                         
  -5   2  10         12.89          9.97         6.33 o                         
  -4   2  10         22.87          5.56         5.61 o                         
  -3   2  10          2.89          3.38         5.92 o                         
  -2   2  10          7.82         15.21         5.50 o                         
  -1   2  10        402.58        439.95        21.89 o                         
   0   2  10        199.90        186.30        10.34 o                         
   1   2  10         21.86         16.33         5.88 o                         
   2   2  10         34.74         37.54         7.63 o                         
   3   2  10         20.28          5.89         6.43 o                         
   4   2  10         65.54         43.42         9.73 o                         
   5   2  10         25.26         19.75         7.54 o                         
   6   2  10         16.61         13.39         7.98 o                         
   7   2  10          0.22          4.69         8.16 o                         
   8   2  10         19.45         16.21         9.01 o                         
   9   2  10          3.62         -4.32         9.82 o                         
  -9   3  10         25.28         35.31        10.53 o                         
  -8   3  10          1.46          6.60         8.57 o                         
  -7   3  10          1.78          5.61         8.86 o                         
  -6   3  10         13.75          8.39         8.36 o                         
  -5   3  10          0.60        -12.28         6.14 o                         
  -4   3  10         42.18         40.88         7.28 o                         
  -3   3  10        203.30        216.88        15.25 o                         
  -2   3  10         29.38         30.78         7.21 o                         
  -1   3  10         27.14         29.27         6.73 o                         
   0   3  10         90.05         78.24         8.51 o                         
   1   3  10         67.43         48.65         7.10 o                         
   2   3  10        158.91        169.76        11.20 o                         
   3   3  10          4.26          0.24         6.75 o                         
   4   3  10         26.85         19.09         7.53 o                         
   5   3  10         13.72         10.32         9.03 o                         
   6   3  10          0.17          1.66         8.69 o                         
   7   3  10          0.44         -5.02         9.16 o                         
   8   3  10         25.00          2.04        10.56 o                         
   9   3  10         18.48         28.02        13.23 o                         
  -8   4  10         40.16         73.74        12.51 o                         
  -7   4  10          2.82         15.53         9.78 o                         
  -6   4  10          0.50          0.79         8.30 o                         
  -5   4  10          0.87         -2.91         7.18 o                         
  -4   4  10          0.55         -3.34         7.05 o                         
  -3   4  10         57.44         53.30         8.98 o                         
  -2   4  10         38.15         30.57         8.13 o                         
  -1   4  10        239.72        273.10        20.03 o                         
   0   4  10          6.63          1.42         6.73 o                         
   1   4  10          9.33         -0.78         6.21 o                         
   2   4  10         11.17         14.22         6.54 o                         
   3   4  10          2.85          4.28         7.39 o                         
   4   4  10         13.11          9.20         7.96 o                         
   5   4  10         19.15         11.16        10.69 o                         
   6   4  10         24.13         10.75         9.13 o                         
   7   4  10         29.83         27.05        10.16 o                         
   8   4  10          0.18         -6.56        11.32 o                         
  -8   5  10          5.58          4.90        10.92 o                         
  -7   5  10         18.85         10.98        11.01 o                         
  -6   5  10         35.46         32.08        11.16 o                         
  -5   5  10          4.94          2.07         8.31 o                         
  -4   5  10         29.94         23.40         8.54 o                         
  -3   5  10        404.29        453.00        25.62 o                         
  -2   5  10         14.76         20.45         7.96 o                         
  -1   5  10         15.10         15.71         7.79 o                         
   0   5  10          1.72         12.86         7.61 o                         
   1   5  10         21.20         23.30         8.30 o                         
   2   5  10          2.93         -3.64         6.86 o                         
   3   5  10          1.35          2.74         7.73 o                         
   4   5  10         14.96          6.55         8.24 o                         
   5   5  10         15.47         11.68         8.93 o                         
   6   5  10        268.40        287.42        19.45 o                         
   7   5  10          6.10          6.23        10.38 o                         
  -6   6  10         12.03         -6.96        11.07 o                         
  -5   6  10         49.72         46.92        10.31 o                         
  -4   6  10        137.16        128.17        17.57 o                         
  -3   6  10        448.93        512.18        36.63 o                         
  -2   6  10        668.10        773.13        36.06 o                         
  -1   6  10         41.54         36.59         8.92 o                         
   0   6  10          3.89          4.46         8.42 o                         
   1   6  10         20.68         12.85         8.42 o                         
   2   6  10         72.11         74.03        11.30 o                         
   3   6  10          2.52          6.87         8.74 o                         
   4   6  10          4.67         -2.15         9.01 o                         
   5   6  10         16.94         17.51         9.81 o                         
   6   6  10         32.49          8.92        12.04 o                         
  -5   7  10         16.40         19.20        10.12 o                         
  -4   7  10          0.03         -9.58        10.84 o                         
  -3   7  10          6.77         -6.85        11.01 o                         
  -2   7  10         62.77         53.10        13.00 o                         
  -1   7  10        112.01        130.27        14.04 o                         
   0   7  10         58.46         74.69        11.27 o                         
   1   7  10          5.52         -0.40         8.94 o                         
   2   7  10          0.24         -9.88         9.57 o                         
   3   7  10          2.82         -2.04         9.83 o                         
   4   7  10         31.62         21.30        10.19 o                         
  -1   8  10         26.72         39.52        11.96 o                         
   0   8  10          0.32         -6.26        11.13 o                         
   1   8  10         19.47         10.20        10.66 o                         
  -9   0  11          0.06          6.73        16.23 o                         
  -7   0  11          0.59         -4.01        11.84 o                         
  -5   0  11         95.86         85.55        13.83 o                         
  -3   0  11        791.43        941.26        63.08 o                         
  -1   0  11        291.44        360.19        28.39 o                         
   1   0  11         22.20         22.44         9.13 o                         
   3   0  11         37.30         31.97        12.00 o                         
   5   0  11       1950.83       2560.14       133.60 o                         
   7   0  11        159.84        134.07        18.02 o                         
  -9   1  11          0.00         -6.58         9.72 o                         
  -8   1  11          0.07         -5.85         9.67 o                         
  -7   1  11          5.08         -0.98         8.01 o                         
  -6   1  11          1.31          3.05         8.23 o                         
  -5   1  11          0.14         -0.65         7.77 o                         
  -4   1  11         62.29         50.61         7.55 o                         
  -3   1  11        147.40        134.97        11.62 o                         
  -2   1  11         60.70         62.44         7.66 o                         
  -1   1  11        177.65        138.57         9.15 o                         
   0   1  11          5.88         11.38         6.27 o                         
   1   1  11          0.11          0.85         6.22 o                         
   2   1  11         37.07         26.28         7.00 o                         
   3   1  11         25.44         22.99         7.20 o                         
   4   1  11         29.97         38.17         9.69 o                         
   5   1  11        465.32        631.90        36.79 o                         
   6   1  11        112.57         95.43        11.49 o                         
   7   1  11          0.65         -4.96         9.06 o                         
   8   1  11          5.44         15.94        10.54 o                         
  -8   2  11          0.26         -7.29         9.15 o                         
  -7   2  11          7.78          1.04         8.98 o                         
  -6   2  11          8.38         14.08         7.82 o                         
  -5   2  11          0.50          9.88         7.53 o                         
  -4   2  11         41.28         43.34         7.56 o                         
  -3   2  11          0.90          3.71         6.56 o                         
  -2   2  11         13.44         13.74         6.97 o                         
  -1   2  11         24.00          6.55         6.96 o                         
   0   2  11         89.09         99.36         9.98 o                         
   1   2  11         34.80         30.12         7.49 o                         
   2   2  11         51.97         57.70         8.32 o                         
   3   2  11         47.41         59.78         9.17 o                         
   4   2  11         84.99         87.99        11.58 o                         
   5   2  11         29.51         35.63         9.93 o                         
   6   2  11         51.35         67.20        10.67 o                         
   7   2  11          7.97         -7.92         8.83 o                         
   8   2  11          5.95         10.48        14.54 o                         
  -8   3  11         10.56         13.43        10.29 o                         
  -7   3  11          0.09         -2.48         9.55 o                         
  -6   3  11          1.38          5.16         8.81 o                         
  -5   3  11         20.10         13.19         8.84 o                         
  -4   3  11         19.02         21.26         7.90 o                         
  -3   3  11          7.62         12.32         7.64 o                         
  -2   3  11         19.34         13.99         7.70 o                         
  -1   3  11          6.02          6.29         7.23 o                         
   0   3  11         45.73         45.28         8.20 o                         
   1   3  11        143.64        143.03        12.64 o                         
   2   3  11          1.94         -6.47         7.33 o                         
   3   3  11         26.10         22.96         9.19 o                         
   4   3  11         20.53          7.32         8.91 o                         
   5   3  11          0.86         -9.27         9.62 o                         
   6   3  11          0.00          7.89         9.45 o                         
   7   3  11          1.20          2.00         9.93 o                         
   8   3  11          1.04         -1.37        11.49 o                         
  -7   4  11         21.15         29.30        11.71 o                         
  -6   4  11          0.61        -13.92        10.01 o                         
  -5   4  11          1.95         -2.34         9.54 o                         
  -4   4  11          6.57         10.13         8.71 o                         
  -3   4  11         57.97         50.80         9.52 o                         
  -2   4  11         85.71         78.72        10.32 o                         
  -1   4  11        149.77        187.53        12.97 o                         
   0   4  11          8.92          3.45         7.49 o                         
   1   4  11          6.07          7.93         7.32 o                         
   2   4  11         24.87         12.52         8.22 o                         
   3   4  11        144.95        134.45        12.32 o                         
   4   4  11        110.53        100.38        11.54 o                         
   5   4  11          0.23        -11.02         9.39 o                         
   6   4  11         16.70         -9.25        10.20 o                         
   7   4  11          1.65         -4.75        10.19 o                         
  -6   5  11          2.34          3.00        11.63 o                         
  -5   5  11          2.48         11.41        10.19 o                         
  -4   5  11          1.17         17.17         9.05 o                         
  -3   5  11         16.72         13.96         9.00 o                         
  -2   5  11        283.51        306.05        17.83 o                         
  -1   5  11          0.41         12.52         8.76 o                         
   0   5  11          2.00          7.63         7.79 o                         
   1   5  11          3.01         10.79         8.40 o                         
   2   5  11         11.11         23.69         8.83 o                         
   3   5  11         34.31         27.67        11.69 o                         
   4   5  11          1.18         -2.74         9.47 o                         
   5   5  11          0.05          4.84        10.65 o                         
   6   5  11          0.20         -8.76        11.45 o                         
  -5   6  11         17.11         21.51        11.80 o                         
  -4   6  11         88.68         85.48        11.94 o                         
  -3   6  11        160.56        162.35        14.78 o                         
  -2   6  11        132.51        158.50        14.24 o                         
  -1   6  11         26.80         24.50         9.46 o                         
   0   6  11         10.06          7.41         9.38 o                         
   1   6  11          0.53          9.34         8.98 o                         
   2   6  11          1.90         15.28        10.08 o                         
   3   6  11          4.02          6.07        10.19 o                         
   4   6  11          7.77         18.88        10.82 o                         
  -2   7  11         63.56         42.24        11.90 o                         
  -1   7  11         22.33         10.98        10.45 o                         
   0   7  11          1.41         15.66        10.79 o                         
   1   7  11         16.82         21.46        11.74 o                         
   2   7  11          5.30         12.63        11.72 o                         
  -6   0  12         25.13         17.21        12.57 o                         
  -4   0  12        142.36        163.51        17.24 o                         
  -2   0  12        257.29        289.38        30.51 o                         
   0   0  12          0.43          0.71        10.39 o                         
   2   0  12         33.93         23.36        12.06 o                         
   4   0  12        573.77        908.52       102.18 o                         
   6   0  12        151.29        170.01        26.53 o                         
  -7   1  12          0.11         -4.10         9.67 o                         
  -6   1  12         15.57         18.11         9.57 o                         
  -5   1  12          7.99         10.85         9.08 o                         
  -4   1  12         14.32         14.17         7.32 o                         
  -3   1  12        142.73        144.54        10.79 o                         
  -2   1  12         31.19         29.88         7.46 o                         
  -1   1  12          4.05         14.18         7.55 o                         
   0   1  12          0.04          0.29         6.98 o                         
   1   1  12         12.97         -8.95         7.09 o                         
   2   1  12          0.91          5.39         7.52 o                         
   3   1  12        153.10        181.53        20.71 o                         
   4   1  12          6.54         12.54         9.42 o                         
   5   1  12         21.37         36.00        12.00 o                         
   6   1  12         13.56         19.43        10.54 o                         
   7   1  12         14.58         11.08         9.93 o                         
  -7   2  12          0.67         -1.21        10.72 o                         
  -6   2  12          1.52         10.85         9.61 o                         
  -5   2  12         30.06         37.29         9.76 o                         
  -4   2  12          1.22          1.49         7.70 o                         
  -3   2  12          1.47         -7.07         7.85 o                         
  -2   2  12         50.16         56.75         9.44 o                         
  -1   2  12         66.17         60.70         9.76 o                         
   0   2  12         16.35          7.10         7.69 o                         
   1   2  12          0.78          1.85         7.24 o                         
   2   2  12         41.24         22.95         9.17 o                         
   3   2  12        129.67        132.24        13.58 o                         
   4   2  12          2.96          7.47         9.67 o                         
   5   2  12         55.62         55.54        11.42 o                         
   6   2  12          1.33         -8.35         9.86 o                         
   7   2  12          1.12          3.83        10.44 o                         
  -6   3  12          1.90         10.07        11.25 o                         
  -5   3  12          0.00         -4.04        10.82 o                         
  -4   3  12          0.07         -8.85         8.31 o                         
  -3   3  12          3.36          8.85         8.18 o                         
  -2   3  12          0.57         -1.49         8.15 o                         
  -1   3  12         51.95         66.83         9.51 o                         
   0   3  12          8.52          3.56         8.09 o                         
   1   3  12          6.24          3.31         8.54 o                         
   2   3  12         41.15         38.39        10.61 o                         
   3   3  12        112.45        108.77        13.89 o                         
   4   3  12         12.59         12.52         9.79 o                         
   5   3  12         25.75         31.56        10.56 o                         
   6   3  12         17.26         -0.13        13.21 o                         
  -6   4  12          6.78         18.61        12.45 o                         
  -5   4  12         29.08         44.04        13.31 o                         
  -4   4  12          9.84          9.10         9.28 o                         
  -3   4  12          1.02         -1.89         8.40 o                         
  -2   4  12          0.03         -5.55         8.58 o                         
  -1   4  12         59.32         70.07        10.21 o                         
   0   4  12          0.98         -9.74         8.08 o                         
   1   4  12         10.30          3.62         9.38 o                         
   2   4  12         36.87         40.88        10.28 o                         
   3   4  12         41.48         45.20        10.84 o                         
   4   4  12         63.67         45.80        12.83 o                         
   5   4  12          8.84          2.29        10.64 o                         
  -4   5  12          1.96         17.00         9.93 o                         
  -3   5  12          5.70          3.72         9.72 o                         
  -2   5  12         13.37          0.34         9.29 o                         
  -1   5  12          3.00         -0.69         9.12 o                         
   0   5  12          9.85          0.69         9.02 o                         
   1   5  12          5.36          4.15         9.13 o                         
   2   5  12          6.78          6.39         9.44 o                         
   3   5  12          3.76          9.70        10.32 o                         
   4   5  12         23.71         32.95        12.02 o                         
  -2   6  12         21.84          7.36        10.86 o                         
  -1   6  12         26.65         38.78        10.28 o                         
   0   6  12          0.07         -1.16        10.19 o                         
   1   6  12         23.80         27.47        11.92 o                         
  -5   0  13          4.65         10.29        13.14 o                         
  -3   0  13          6.29          4.14        10.40 o                         
  -1   0  13         17.95         33.78        13.15 o                         
   1   0  13        109.86        106.51        19.77 o                         
   3   0  13        117.51        159.31        28.03 o                         
   5   0  13          2.60        -19.16        14.00 o                         
  -6   1  13         16.40         16.49        11.57 o                         
  -5   1  13         21.25         14.63        10.68 o                         
  -4   1  13         48.67         65.40        11.88 o                         
  -3   1  13          2.85        -11.87         8.76 o                         
  -2   1  13          0.11         -7.46         8.74 o                         
  -1   1  13          4.10          6.14         8.51 o                         
   0   1  13         35.09         30.95         9.59 o                         
   1   1  13         35.42          2.08         9.94 o                         
   2   1  13         71.46         61.57        13.86 o                         
   3   1  13        452.18        566.06        32.66 o                         
   4   1  13         35.68         32.58        11.36 o                         
   5   1  13         88.12         75.52        15.59 o                         
  -5   2  13          0.00         -2.46        10.50 o                         
  -4   2  13          0.03          1.05         9.61 o                         
  -3   2  13          6.30        -13.89         8.73 o                         
  -2   2  13          0.55         -2.63         8.53 o                         
  -1   2  13          6.43         -3.06         8.40 o                         
   0   2  13         10.54         -2.72         8.54 o                         
   1   2  13        102.25        119.21        12.76 o                         
   2   2  13        157.66        186.98        22.02 o                         
   3   2  13        135.28        129.72        15.83 o                         
   4   2  13         33.82         14.80        12.36 o                         
   5   2  13          3.14          4.26        11.13 o                         
  -4   3  13         18.02         10.39        10.00 o                         
  -3   3  13          0.10          2.23         9.27 o                         
  -2   3  13          0.39          5.70        10.35 o                         
  -1   3  13          0.08          9.48         9.81 o                         
   0   3  13         10.36         10.75         9.25 o                         
   1   3  13          3.49         14.98         9.65 o                         
   2   3  13         64.08         68.97        11.78 o                         
   3   3  13          6.04          9.77        10.82 o                         
   4   3  13          5.36         -0.97        10.65 o                         
  -3   4  13          0.76          6.50         9.98 o                         
  -2   4  13         22.64         23.80        10.61 o                         
  -1   4  13          4.20         -1.62         9.08 o                         
   0   4  13          0.60          5.87        10.09 o                         
   1   4  13          0.65         -9.20         9.79 o                         
   2   4  13          5.68          4.92        11.16 o                         
   3   4  13         33.30         40.08        12.00 o                         
  -2   0  14         19.38         18.64        15.40 o                         
   0   0  14          9.55          2.54        16.90 o                         
   2   0  14          6.88         14.53        15.54 o                         
  -3   1  14          7.68         27.07        10.56 o                         
  -2   1  14          6.61         35.01         9.66 o                         
  -1   1  14         13.93         20.43        10.40 o                         
   0   1  14          0.58          5.71        11.43 o                         
   1   1  14         57.21         71.24        14.43 o                         
   2   1  14        214.60        287.91        28.32 o                         
  -2   2  14          0.17         -2.04         9.72 o                         
  -1   2  14          6.68          6.92         9.72 o                         
   0   2  14          0.00         -3.92        10.36 o                         
   1   2  14          0.01         -1.88        11.31 o                         
                                                                                
